# Supplementary material for: Data-driven analysis and forecasting of highway traffic dynamics
Source: Nat Commun. 2020 Apr 29;11:2090. doi: 10.1038/s41467-020-15582-5 (PMC7190853; doi:10.1038/s41467-020-15582-5)
Supplement: Supplementary file 19 — Source Data [file 41467_2020_15582_MOESM19_ESM.xlsx]

## Sheet: Figure 1b
Figure 1b
	NGSIM 101 Veocity Data	38.1388	37.478	39.2688	38.5937	37.334	34.7191	36.5703	34.9777	35.2963	33.8921	33.2855	35.821	36.7505	37.8391	37.9419	37.2969	35.9266	32.3283	29.341	25.0533	23.8001	26.5003	31.1243	31.7066	28.4334	27.6657	25.9194	25.5243	22.0789	21.9454	30.0312	30.8226	30.8153	33.5774	35.3308	36.9075	36.4303	37.5813	38.233	37.717	40.1069	37.3606	39.0135	40.6149	40.2057	41.9927	42.6854	43.6263
		37.2844	35.8588	37.76	36.8608	34.9818	32.5991	35.1732	32.5074	33.6119	33.1057	33.2025	34.0156	34.8522	36.2574	35.4986	35.1769	34.644	31.2905	26.6158	22.9467	24.7499	27.5938	30.3315	30.3637	27.8674	28.2594	24.8365	17.5668	18.1278	24.2196	29.5179	30.5265	28.3931	30.8238	34.7809	35.533	35.7125	36.4503	36.8312	37.2275	38.8584	37.0431	38.258	38.6605	39.3664	40.8857	41.7018	42.7649
		39.1148	36.4812	38.1803	36.2938	34.9511	33.0631	33.9236	32.9886	34.5991	34.6307	33.4081	34.6731	34.913	36.7174	35.6668	36.2902	35.9345	32.0148	27.6588	24.2387	25.1517	28.7946	30.3353	32.2744	29.5127	27.1329	25.1415	17.4719	18.0095	27.0989	30.4276	31.0583	32.1486	33.7737	35.6925	35.5783	36.3647	37.659	38.4322	37.6125	39.0687	39.0195	39.7972	39.0226	39.364	41.2475	42.4803	44.057
		37.665	35.8793	37.4204	36.3474	35.2038	33.8762	32.9002	32.7443	34.6447	34.5209	34.4291	35.2229	33.2274	36.4499	35.6016	36.615	33.9801	30.9701	27.2776	23.3379	26.9963	30.2046	29.2678	32.5934	28.4864	28.3356	26.1777	19.0857	20.4656	27.7937	30.7786	31.1847	33.6448	33.2012	35.2586	35.8228	35.7223	38.3167	38.4665	37.4426	38.4593	40.0387	39.9503	40.1015	38.12	40.2365	42.7953	43.6267
		36.8924	36.8176	38.1016	35.6163	34.2785	33.9142	32.5875	33.3883	33.7306	34.8891	34.7684	36.2953	33.7401	36.3077	35.8479	35.0819	33.5544	30.6199	25.8431	24.4305	28.3485	31.249	30.1165	31.2664	28.378	26.8928	27.3636	17.9305	27.7469	30.5492	32.272	32.0842	33.3638	32.9491	35.5257	36.2944	35.2448	37.5846	39.7781	37.5018	38.7167	39.5579	39.6036	39.5399	38.3216	40.0807	42.008	43.1509
		36.8642	36.7546	37.9437	35.8585	32.004	33.8299	31.9006	33.0163	33.5676	34.4903	34.9623	35.8912	34.2199	35.0694	35.6391	34.97	34.4323	29.5954	26.7955	23.5479	28.5682	30.3761	30.5032	32.3523	28.143	25.9572	21.3025	28.0813	24.5831	31.7302	31.8981	32.5311	32.0091	31.8525	35.3073	36.4681	35.1487	37.3565	38.7408	38.1362	38.0079	39.5758	40.132	39.2142	37.0158	39.5818	41.4285	43.2396
		37.7118	36.7347	38.8925	36.9493	33.6225	34.964	33.8674	32.9635	34.4539	35.7196	35.484	36.5905	36.4016	35.5924	36.1379	34.9795	33.2735	29.8328	25.6577	26.7362	29.5272	32.5454	30.9229	33.401	28.3705	23.4402	23.8641	22.458	31.3784	33.2331	32.5792	33.1017	32.6361	33.0367	35.6872	36.6835	36.2272	37.0786	40.05	39.5346	37.8299	40.1228	41.6893	41.2917	38.519	39.1502	41.9413	43.6353
		35.4871	37.352	38.4936	38.25	34.7827	35.643	35.237	34.3645	34.9429	34.6805	36.2349	37.0544	36.329	36.2782	35.961	34.9235	32.3674	29.6429	25.2943	26.4392	28.8381	33.1197	31.673	31.0619	27.6852	22.0162	26.9352	22.4734	29.1966	32.4416	32.8449	33.506	31.8515	33.3912	35.7666	37.6752	37.0421	37.3491	40.8383	39.6994	38.5967	39.1005	41.3032	43.143	39.3461	38.1266	41.5597	41.995
		35	35.7403	37.1042	36.7323	32.753	34.9791	33.78	34.0869	32.8521	33.3107	35.124	36.1003	34.5743	33.8906	34.995	33.3681	29.644	28.2923	25.78	27.7363	26.6435	31.121	29.3848	28.7347	25.3286	24.0677	18.7706	25.3975	26.9867	31.2694	31.1332	31.5389	29.4738	31.6237	34.2502	35.6873	36.7936	36.5208	38.9802	38.94	36.7665	37.4026	38.0652	40.9027	37.2495	36.529	38.6356	39.2032
		36.5858	38.5318	38.2841	38.8062	34.7277	36.5339	36.2474	36.3144	34.1323	34.5937	37.6867	37.6925	35.9828	35.3366	35.4767	33.8643	31.4986	28.6754	30.6976	29.5788	29.0618	32.735	28.9916	29.1346	27.3727	21.929	29.5259	26.6824	28.5793	31.5652	30.7888	32.5882	32.0486	32.9064	35.9768	36.4651	38.8285	38.1719	40.7022	40.1664	38.6181	38.925	39.3515	41.5932	40.539	38.6403	40.0527	40.0004
		37.5785	40.8055	39.9033	39.9834	33.2926	37.8765	38.2815	36.1147	34.8045	36.2079	38.5149	38.9906	38.4663	37.72	37.1893	33.5042	32.7735	30.6696	31.653	32.232	31.0579	32.536	29.4093	30.4018	24.1219	25.5756	20.8103	30.7291	28.8362	31.4651	30.9513	32.9142	33.5955	33.5842	37.2804	38.4939	39.8628	39.5584	42.6443	41.3683	41.0477	39.9707	41.2493	41.7279	42.3237	40.4018	41.2685	40.398
		39.5746	42.1518	41.3673	42.0271	39.4863	39.0083	38.577	37.725	37.4589	38.4755	39.4689	40.6694	40.231	40.0894	38.4477	35.1265	34.5981	33.9656	33.5326	34.437	33.8565	33.4463	31.1554	32.2841	30.7436	21.9788	28.8382	29.3824	30.8999	31.6861	32.0065	33.3202	34.8012	35.153	38.5062	39.7934	41.7433	41.19	43.1184	43.3218	41.9669	40.8941	42.4228	43.5775	42.6519	41.3879	41	40.4781
		39.4304	41.3557	41.7464	41.5785	40.3995	38.5846	37.9543	37.5597	38.2341	37.9408	38.9508	40.1273	39.9422	39.7684	38.7807	35.7981	34.4663	34.0963	34.8132	34.1482	33.5683	34.3314	29.0852	30.6179	20.9469	17.1233	25.2018	30.4483	31.5013	28.9313	30.6548	32.0515	34.4868	35.8885	37.6681	40.053	41.3647	41.6141	42.3207	42.8941	41.4348	40.2027	41.5414	43.3635	42.6872	40.9431	40.9612	39.4735
		39.4068	41.1136	43.06	42.196	38.1946	38.506	38.0829	37.8268	37.7949	38.1761	39.1175	39.3764	40.6044	39.8094	39.6322	36.2317	35.1299	35.9648	35.2006	34.1892	34.1556	30.6827	27.4334	24.0626	33.7158	35.657	27.254	32.2983	30.7547	28.8337	28.5484	30.8923	33.5983	35.816	37.9554	40.4369	40.8467	42.1273	42.4124	41.6713	41.2108	39.1609	41.6641	41.6669	43.0527	40.9529	40.229	38.2544
		39.0643	40.374	41.9161	41.2382	39.552	36.843	37.854	37.9021	37.8867	38.0989	38.9783	38.9303	40.8271	38.7079	38.5185	37.8194	35.0476	34.668	35.6518	33.1967	33.1204	27.6759	28.3143	25.3546	17.5378	18.4752	27.9454	29.2533	30.5856	29.4715	28.6603	31.8385	33.6048	35.3802	37.0725	39.5438	39.7826	43.054	41.3293	41.4527	41.8495	39.5037	40.9076	41.0993	40.4026	40.7897	39.3129	37.7929
		40.8753	42.713	42.6767	42.0077	40.7356	39.4856	39.2863	40.0241	40.482	38.7276	42.6143	40.7489	42.8286	40.7957	40.6327	40.3355	36.4881	37.698	37.7679	36.4296	34.0055	27.5635	27.1733	20.3187	19.273	18.1466	29.9416	32.8021	31.0625	30.8146	31.8665	33.5145	35.6591	37.0224	38.017	41.5825	40.6385	44.3656	41.4723	44.0725	42.7464	41.6515	41.6502	42.6757	41.4307	42.4815	40.3775	39.97
		40.8589	42.8656	42.7929	42.1971	41.251	39.4651	38.2947	39.6989	41.1311	39.0264	41.8664	42.06	43.5477	41.7019	41.4863	40.0622	39.01	39.6743	38.8018	39.0238	33.1316	26.7858	26.1269	17.6287	17.4857	21.9054	31.8051	31.072	29.8031	31.2085	32.9814	34.1524	35.3587	38.1032	38.4967	41.3045	41.4727	43.8479	41.6455	44.7657	41.7445	42.1087	42.1882	42.3456	41.5257	43.4417	40.7665	40.357
		40.8217	41.5422	42.5178	41.7822	41.5277	39.2205	38.5375	39.2916	40.618	41.1928	41.9865	43.1315	42.5461	43.2802	41.3349	40.5897	40.1703	41.4052	39.1567	39.1076	32.0325	28.0998	22.0565	14.9753	17.6738	22.7151	32.4975	31.7963	32.9532	30.8049	34.3514	35.3831	36.6549	38.9467	39.193	40.6331	41.0237	43.0169	42.0801	44.4894	42.1716	42.5005	42.7457	42.9324	42.0238	43.1112	41.2975	40.5248
		41.5562	44.99	42.1487	41.3947	40.9369	40.1255	38.8171	40.6088	41.4493	42.6713	42.4199	43.7238	42.6555	43.0368	42.0541	41.6709	40.8775	41.5033	41.0271	37.776	32.7346	27.3897	25.0926	33.3638	34.9891	27.879	31.8028	32.5443	33.7078	32.8202	36.3288	37.3073	38.6441	40.0315	40.2746	39.9541	41.0825	42.0292	42.6352	44.5524	43.0906	42.7594	43.2952	43.2412	41.6131	42.6122	41.52	40.8947
		41.6453	41.848	42.5598	41.8603	42.6147	39.5796	39.162	41.1673	42.0513	43.6723	42.1407	43.6717	43.1847	43.1689	42.5375	41.8762	40.9969	41.6895	41.1536	36.9508	34.6132	25.6617	21.9037	16.0475	18.5174	30.5018	33.9117	35.6044	35.6309	35.2333	37.8582	38.6372	38.2499	39.8609	40.9648	39.8419	41.3823	42.3029	43.4423	46.7	43.862	42.4045	43.3166	43.383	42.4244	42.3631	40.2884	40.8736
		41.5208	41.8006	41.4673	41.9805	40.8558	39.5672	40.7253	41.1387	42.3548	44.1947	41.403	44.3191	43.3454	43.4071	43.1872	41.6267	42.0017	40.7446	40.7225	37.5433	33.1521	23.2501	22.5488	16.9754	19.8619	31.2655	33.2681	34.1567	38.1202	36.8925	38.8124	38.9944	39.5108	40.7721	42.3302	40.2345	41.0281	42.3186	43.3335	45.4716	42.5239	42.5688	44.2335	42.9378	42.6495	40.6402	41.5427	40.8837
		41.2014	41.491	40.8197	40.7392	39.8538	39.8708	39.9405	40.4154	42.4894	43.6977	42.9861	44.0977	43.2212	43.9215	43.1996	41.4994	41.0534	40.5079	38.8711	35.7244	34.1673	24.5096	21.8233	32.3161	30.6055	28.9896	32.3213	34.8749	37.8748	36.9348	38.4	38.3181	39.5361	40.9064	42.9642	39.4271	39.942	40.017	42.9361	42.763	41.4146	41.7928	43.9363	42.2694	42.6515	39.9004	42.1817	40.4541
		41.9504	42.3737	40.79	41.6448	40.074	41.541	40.5048	40.4815	43.3336	44.6984	44.4853	46.1832	44.6223	44.9565	44.0621	44.445	42.5441	42.327	41.1226	39.3532	29.9895	27.828	24.8277	17.2267	25.2954	31.055	34.2007	34.9291	39.5435	40.3873	40.7494	39.0832	40.0303	41.4694	42.5273	42.0955	40.401	40.3365	42.8648	42.4672	43.5536	43.5365	44.4147	43.1198	42.6936	41.8213	44.1716	40.9774
		42.4141	42.8414	41.3812	41.7434	39.691	42.5234	42.0535	40.7024	42.7354	45.4163	45.4805	46.6871	45.6394	45.2815	44.1973	44.5907	43.7026	42.6494	40.1736	36.834	31.9133	33.4595	22.8455	17.0098	29.1466	33.2025	32.7339	36.4052	37.6063	41.7822	40.1651	40.3484	40.2978	42.0807	42.8677	42.3625	40.6112	40.5971	43.7189	41.8316	44.2158	43.6987	44.2869	44.0808	42.6587	41.6398	44.0273	40.6615
		43.2327	43.5626	40.6458	42.3289	40.3139	44.3431	42.6503	42.1654	43.3506	46.7712	46.5253	46.532	45.7451	45.2965	45.0088	44.8446	43.1508	43.3156	38.0038	35.127	28.8977	27.5752	17.4975	22.8319	32.7603	31.4271	34.1202	36.7818	39.3466	41.7298	41.0084	41.3463	41.6682	41.7407	44.0438	43.248	41.4438	41.12	43.15	41.6014	44.157	43.9946	43.9004	44.8114	42.8107	43.3514	45.4734	42.2918
		43.972	44.3915	40.3963	43.6443	41.8571	43.5709	43.4663	43.3975	44.3513	46.9533	48.1107	48.1677	46.3829	46.9551	45.7587	45.6935	43.0539	44.1026	38.7203	33.4745	35.281	30.4872	40.9882	34.613	28.274	34.3866	33.9953	37.4595	41.9243	42.3436	42.7459	42.5334	43.2956	43.6408	44.7618	45.3293	42.8626	42.3347	42.7425	44.0268	44.9636	44.2653	44.4003	45.6351	44.6285	43.9525	46.6656	43.7605
		43.8685	44.3778	38.2369	43.4153	42.1159	43.6729	43.7731	43.4857	44.8926	47.4775	47.7464	48.9614	47.4484	47.2357	46.3205	45.7968	44.2497	44.5012	37.2283	33.5151	26.7746	26.99	18.8447	22.8272	29.7182	32.9919	36.6112	38.6845	42.954	42.203	43.7495	43.5721	43.0024	43.3669	44.6524	46.7191	43.1448	42.4801	40.4898	44.2306	44.655	44.2335	43.8372	45.2585	43.5749	44.1495	46.2161	43.8825
		43.7623	44.2403	39.2858	42.4963	42.253	43.732	43.5602	44.0674	44.3655	47.4376	46.6633	48.5419	48.2542	46.7987	46.9116	46.1172	43.8338	43.5372	33.5254	30.6134	27.3845	23.6908	19.455	27.6004	27.7885	35.4969	37.3368	41.4878	42.8523	43.0193	43.6317	44.69	43.4471	43.3287	44.3287	46.6816	42.8373	42.6109	40.1809	44.3559	44.5476	43.9897	43.5579	44.2629	43.2434	44.4713	45.3668	44.4289
		43.4144	44.0126	39.845	41.8453	42.4074	44.5002	42.0616	43.9764	43.2785	46.63	46.1852	49.397	49.0749	46.899	46.4467	45.2081	43.4264	41.8941	30.6381	31.5377	29.044	20.8861	20.1794	27.3815	33.9891	37.7467	37.0055	41.0779	41.8005	44.0729	42.7841	45.4042	43.4448	43.1655	44.2775	45.6866	41.941	42.182	40.2531	43.7231	44.2025	43.501	43.2082	43.9705	43.913	43.6342	45.4187	44.647
		44.6383	45.221	45.5532	41.711	43.1168	44.3792	44.5443	45.1005	44.4607	45.6484	48.1457	49.8826	48.5427	47.446	46.6045	45.1029	43.6151	41.4748	32.9288	28.9082	25.4014	36.8613	43.6558	32.2933	35.2677	39.0422	37.8997	41.7331	42.2293	44.9986	44.868	46.0223	44.8561	45.1226	44.3909	45.5644	43.092	42.0395	40.8952	44.5104	44.6661	43.0868	44.077	44.4221	44.5929	43.8369	45.2653	45.7792
		45.0342	45.6647	45.9582	41.7912	43.369	44.2488	46.2543	44.9578	45.0657	45.0244	49.5624	50.709	48.5998	47.4887	46.9421	44.6653	43.2488	40.1494	32.9418	30.596	25.9371	17.1556	25.1784	37.007	35.5123	40.522	39.9887	41.858	43.5593	44.9417	45.2309	46.4396	45.4289	46.8714	44.5614	46.4856	44.1219	41.7289	41.8225	44.5767	43.7841	43.3133	43.545	45.0741	44.4759	44.7898	44.6997	43.8132
		45.4082	46.0223	46.3102	42.7043	42.7975	45.3503	46.1359	45.5428	45.9588	45.2365	49.5393	50.9353	48.9015	46.5092	47.1039	44.3251	44.3311	40.305	31.7225	32.4844	35.9137	20.8558	24.9393	33.779	40.5316	39.4907	41.6492	41.7267	45.2948	44.807	45.5551	47.9547	45.4564	46.5342	45.6408	47.5021	44.6764	41.2785	43.4082	44.8527	43.5932	43.4758	43.3932	44.4917	45.4509	44.7959	43.8661	42.8469
		45.8434	46.2631	46.6097	42.3224	41.9203	47.3164	47.0803	46.4688	46.6208	45.3381	49.68	49.621	49.7284	46.6135	45.764	43.7559	44.8724	37.7701	34.5289	30.4291	23.0864	18.5116	29.4371	37.0161	38.7676	39.4369	42.1541	42.3795	44.663	45.7778	45.3862	47.775	45.6841	45.9882	46.6904	47.6063	44.9121	42.2713	44.2315	44.664	43.05	43.6204	43.4984	42.7776	46.2453	45.5456	43.9511	39.3058
		46.2235	46.6154	47.0548	42.6208	42.2492	47.6488	47.14	47.6562	46.8515	46.4292	49.1924	49.7504	51.0098	46.8717	46.8678	43.0529	44.7297	37.8793	29.984	31.7664	22.5162	41.1292	34.6872	36.608	39.3096	41.274	43.1684	42.1996	45.6341	44.7819	46.8085	47.4209	46.858	46.12	46.3808	48.326	45.711	44.9389	44.0833	44.9633	43.772	43.5379	43.5609	43.0534	46.131	45.7474	41.7425	38.514
		46.543	46.8404	47.32	43.7171	41.8382	46.7823	48.3137	48.916	47.3358	46.4503	48.9902	49.2202	51.6365	46.9763	47.1326	44.8085	42.7608	37.9226	33.5547	30.031	30.8447	19.6071	31.6416	39.7924	42.7502	41.24	44.542	43.227	46.0136	47.0337	47.3839	47.3134	48.5719	46.493	46.0344	48.5716	46.6761	46.2405	44.5717	46.6156	44.3366	44.1292	43.2857	43.598	45.2618	45.7793	42.3679	37.6562
		47.0717	47.3821	47.7354	44.807	42.5843	46.4155	49.3626	49.0943	48.3439	47.1947	48.7712	49.8655	50.9149	46.7889	46.8475	44.4665	41.1522	38.2533	34.6165	34.3644	25.5308	21.7278	36.6906	40.9809	43.8841	42.0465	45.0553	44.3507	46.0845	47.9338	47.5665	48.3436	49.6923	46.4688	46.8514	49.0611	48.2243	46.1505	45.8049	47.7268	45.7619	44.356	43.8476	43.9712	44.4726	46.3159	42.2938	35.7682
		48.1882	48.5696	48.9052	44.4381	44.1257	46.5361	51.5698	50.9884	50.0558	48.5798	49.2121	51.6209	51.9251	47.9607	46.3919	46.4814	41.0655	36.9683	35.1458	29.1697	23.7701	42.8198	35.8227	40.9054	45.758	44.389	46.1405	44.8122	48.8602	48.9252	49.3195	50.4223	51.5076	47.8689	49.4202	49.626	50.0708	48.7925	46.6969	48.5853	47.4775	45.4466	44.5142	45.0089	45.1895	46.5374	42.1384	35.4813
		49.426	49.7529	50.1721	46.3325	46.2179	46.7402	52.9069	52.6234	51.6144	49.6656	49.3076	52.3676	53.9449	50.9829	47.0602	46.0484	42.0481	37.4019	37.115	38.1769	46.8615	26.6249	39.3521	44.0233	47.387	46.6465	47.6834	46.4657	49.0131	50.2055	50.8298	51.7988	53.1435	49.0006	49.6481	50.4753	50.9302	49.5382	48.8884	50.1931	49.0792	45.9868	44.855	46.7042	45.95	46.6579	42.3702	36.1707
		48.0548	48.4359	48.7025	46.2167	44.2408	45.1562	52.5124	50.4309	50.4246	47.6222	47.8348	51.4847	51.1018	49.8766	44.2645	44.297	37.9874	35.8597	32.4715	28.322	23.1482	31.6733	37.6625	43.1912	45.4655	46.5067	45.7748	45.6468	46.8898	48.5538	48.972	50.0972	50.8011	48.1322	48.6218	48.8198	48.4911	48.1039	47.606	49.1986	48.2742	44.4445	44.8691	44.5718	43.275	43.6224	39.3546	32.9111
		46.5196	46.8906	47.1298	41.44	43.7388	44.2881	50.6865	49.3158	49.8309	47.1661	45.6904	49.859	49.2824	47.316	42.776	42.7687	36.456	33.409	35.7863	24.7714	23.9794	37.4922	37.6219	41.4988	44.3188	46.1757	43.9211	44.8082	45.8995	48.4614	47.5051	48.9587	49.7084	46.4359	46.662	48.1161	47.8133	46.1546	46.3598	48.8377	47.2769	43.9231	43.2889	43.0338	41.6155	41.2954	36.8011	32.0492
		46.8744	47.0833	47.365	47.2481	43.1381	43.8505	49.1558	49.2805	49.9085	46.7056	46.0817	48.5455	49.6184	46.196	42.8325	38.7533	39.2548	31.6969	29.7494	22.0667	29.4371	32.9056	39.9806	41.7957	44.6177	46.4942	44.8956	45.6411	46.2403	48.7225	47.5281	48.1184	49.8944	47.8785	46.1024	49.7557	46.9274	46.0893	46.1715	48.6041	47.5718	43.9277	43.6425	42.5194	41.2825	40.7225	34.8808	32.9424
		47.0357	47.1626	47.3782	47.3069	43.5436	44.0677	49.1982	49.9445	49.9129	46.7249	45.8583	48.0507	49.1032	46.6654	41.2921	38.4095	39.8581	33.462	24.9951	43.0204	35.999	35.7601	41.8884	42.7937	44.7632	46.0393	45.9296	45.9595	45.4747	49.2536	47.767	48.6285	49.7295	47.552	46.2086	49.2063	46.8904	46.7107	46.8925	48.1967	47.8431	44.2908	43.6451	42.6532	40.7156	39.2699	35.115	32.6372
		46.6445	46.747	46.9734	46.8754	43.8591	44.2614	47.8548	49.5173	50.2955	46.4564	44.2673	47.4645	48.7848	45.993	40.9985	37.2358	38.7935	32.4378	30.7205	23.2458	37.4619	37.1554	41.2615	41.5904	45.2584	45.6141	46.4503	45.9171	45.1033	49.4821	48.2357	47.6909	49.1048	47.7897	46.5947	48.8725	46.9721	45.7549	47.2366	47.4918	48.0614	43.8945	42.9635	42.1167	40.2663	36.958	33.6661	31.1903
		47.1937	47.2211	47.3192	47.3025	43.9323	45.5496	48.9972	49.4678	51.1815	47.0482	44.1793	47.4127	48.1046	47.1523	40.7568	36.2671	37.1706	32.1638	25.5275	22.509	34.1152	39.0323	42.3871	43.5255	46.4086	46.4332	48.1514	46.3769	46.4116	50.4384	48.8436	48.8937	49.3265	48.0577	47.4334	50.0731	47.4561	46.35	47.9278	47.2503	48.5705	45.7946	43.218	41.8099	40.4201	36.0247	32.9634	31.232
		48.1455	47.9888	48.0271	47.9916	44.943	47.5197	48.5498	50.2402	52.6015	47.5806	45.5836	46.8922	48.3337	47.6713	40.7979	35.3415	39.1951	29.7985	27.2004	38.8452	35.559	40.5194	43.1913	44.8679	47.2228	48.8869	48.2582	47.1395	47.8233	51.9271	51.3976	49.1751	50.6016	49.925	48.8929	48.7702	49.2981	47.3348	47.9693	47.922	49.6582	46.6897	43.5494	42.1187	40.2261	36.4011	32.58	30.4426
		48.771	48.4264	48.5632	48.4939	46.161	47.951	49.1883	50.9124	52.7914	48.0052	46.3877	46.0143	49.6574	47.8706	42.0304	34.0725	38.3792	31.1972	33.6669	36.6665	41.5608	42.1362	42.8582	46.0905	47.7716	49.6903	49.0183	48.5906	49.4082	51.3833	52.2172	49.9455	52.5678	51.3349	48.7634	49.1856	51.0609	49.2069	48.7813	48.2334	49.8267	48.3735	43.7747	43.5691	39.6893	37.2457	33.1185	30.6093
		48.6154	48.2007	48.3039	48.2133	46.4246	48.4407	48.355	50.3432	52.6538	48.4082	45.682	45.2979	49.1298	47.3974	42.2548	35.9681	34.7019	38.5319	28.067	40.3363	44.1533	41.4482	43.0702	45.3693	47.6246	49.4791	49.1222	48.3702	50.423	52.1645	52.6659	49.4513	53.1047	51.6602	49.8016	49.6859	51.0634	50.4403	49.0293	48.3521	50.3512	49.001	44.0102	43.2292	39.8767	36.5266	31.0978	32.4417
		49.3966	48.8593	48.8934	48.5702	47.8325	48.0211	50.0649	50.6218	53.0881	48.5715	47.5765	45.098	49.1666	45.6612	43.7457	35.6179	37.7034	39.5848	29.8859	32.1219	44.4451	41.6056	44.3867	46.213	49.022	50.384	52.0467	49.1912	51.076	53.7828	53.6664	51.7523	54.7289	53.0222	51.5757	50.4091	52.7425	50.5512	49.7107	48.9607	50.6584	49.6252	44.927	44.0155	39.7952	37.305	36.0021	31.3737
		48.8488	48.3547	48.2479	48.095	47.421	48.5035	48.6173	49.2735	52.7707	48.3344	47.0211	44.8964	47.3932	46.7188	45.0654	36.233	35.6051	35.724	35.9445	33.374	45.5195	40.7484	43.8626	46.6571	48.2639	49.722	51.5933	48.8393	50.4111	53.2622	53.9287	52.8391	52.6195	52.8442	51.3114	50.3314	52.614	51.0424	49.149	48.7372	50.1638	49.0717	43.9691	43.2753	38.8444	38.0972	34.709	30.7458
		48.7822	48.2561	47.9791	47.7393	48.4467	48.2439	49.2974	47.8771	51.2704	49.602	46.738	44.5732	45.7632	45.5811	42.4522	36.4	36.4333	34.2985	35.5833	34.9492	42.1421	44.5963	45.5191	45.4367	47.7785	48.8764	51.598	49.1713	51.1138	52.5855	53.64	53.3164	51.1608	52.9292	50.7829	49.5561	52.8067	51.4941	48.6616	47.8669	49.5402	48.5518	44.1195	42.7288	37.847	35.6671	34.0795	30.4687
		49.6264	48.9082	48.5054	48.0255	58.38	47.957	48.1326	47.6032	49.7174	48.2524	47.342	43.8806	45.2836	43.7065	43.2567	36.524	35.4504	31.2875	35.7	36.8078	40.3262	44.8612	46.043	45.6346	47.196	47.8822	51.6121	49.3229	50.9573	51.6896	53.7881	53.5445	52.4974	52.6584	51.4076	49.5535	53.0187	51.0226	49.338	47.9844	47.9383	48.596	43.9577	41.5113	38.8919	34.3366	33.5406	33.6745
		49.2418	48.4843	48.0802	47.447	57.885	48.5836	47.3121	46.416	48.7802	48.4968	47.2187	43.1823	44.8474	41.7478	42.794	36.4414	35.3107	35.0051	32.3656	38.8963	41.2541	45.9841	46.4796	45.3761	47.2085	47.509	51.2041	48.5456	50.3678	51.3982	54.094	53.2764	52.9663	53.0444	51.6262	48.9702	52.1138	51.2536	49.7411	48.0215	47.4187	47.6851	44.198	40.1864	37.6349	34.4139	33.4909	33.5042
		48.8302	48.1182	47.7802	47.0271	57.12	48.8192	46.7935	46.2056	48.1879	48.8622	45.8229	43.134	45.0761	40.2499	40.3894	35.7677	38.5363	31.4445	33.6111	40.425	42.1506	47.3107	48.0264	44.9038	47.554	47.1345	51.0139	47.9204	50.3569	51.3397	54.7609	52.5545	53.6195	52.9506	51.609	50.0933	51.4929	52.2551	50.1527	47.6253	47.4031	46.8722	43.6558	39.5187	38.9274	34.7123	32.6313	35.3293
		47.4244	46.9097	46.626	45.623	44.7183	49.5437	48.5637	45.7676	45.8666	49.559	45.2457	43.8213	44.6405	37.5986	36.5761	41.3056	34.6452	36.8346	33.1053	39.1608	41.5717	46.8444	48.3478	44.3889	47.4347	46.5463	51.0035	48.2939	49.0647	51.3218	54.6487	52.3098	53.3726	52.3543	51.1422	50.229	51.2914	52.9855	50.3033	46.9974	47.701	46.9078	43.0948	39.6249	40.4627	36.2322	33.1746	35.5108
		46.9785	46.6223	46.1367	45.2277	44.0202	49.0785	47.663	45.5256	45.3517	49.1118	45.1403	44.4855	42.7375	37.9557	33.1521	36.4113	39.5822	34.2842	35.6575	37.9338	42.231	46.048	48.3667	46.0078	47.0151	46.6661	50.6931	49.0044	48.5332	50.8823	54.3407	52.2739	54.9324	51.639	50.87	50.5681	51.573	53.4875	50.8134	47.0789	48.0649	46.5233	42.5623	40.3604	38.9385	36.7879	35.0303	37.684
		46.7363	46.5132	45.9521	44.977	44.2701	47.778	48.149	45.8981	45.6659	47.1056	45.8214	45.1747	42.024	37.1763	37.9077	37.4774	34.6578	35.9021	35.2968	37.5572	42.3471	45.2148	48.5308	46.7651	47.5593	46.1686	50.0042	48.4098	48.0747	50.4306	54.221	52.2849	53.59	52.393	51.9043	51.3043	52.1274	53.9456	50.8204	47.5435	47.6774	47.3552	43.9004	39.9982	39.8141	37.6332	34.8178	39.2855
		46.4921	46.2261	45.7239	45.0264	43.9288	47.7319	48.5362	46.1578	44.7924	46.6468	45.0876	44.6298	42.2087	39.446	34.0505	36.7757	38.438	37.6673	37.3247	38.6305	42.8245	45.4496	47.2746	47.2202	47.7808	46.0447	50.3921	48.8483	47.2857	50.5111	53.377	52.9739	53.0623	52.4207	52.5048	50.8981	52.2265	53.5645	50.7321	48.0249	47.8198	47.8181	43.2382	41.9368	37.91	38.3055	36.9352	38.3143
		46.7992	46.5451	46.0137	45.0457	44.0572	48.5781	48.3115	45.894	46.3551	46.4276	45.2289	45.0202	42.294	37.302	35.1606	31.4062	40.8198	38.0471	40.4691	38.076	43.8804	45.9126	48.1493	46.0126	48.9961	47.5717	49.9724	51.1593	47.3744	50.6532	54.4516	53.6971	52.9662	53.8207	52.0662	51.9237	52.2357	53.62	51.2328	48.6636	49.1391	48.2521	43.7836	43.16	40.2524	39.4236	38.4824	40.2519
		47.8828	47.5505	46.6592	45.915	44.6336	49.4265	50.2045	47.28	46.7314	47.2318	46.4223	45.557	40.4197	39.9617	33.1008	35.2495	41.2907	42.8286	41.6885	41.2427	45.1172	46.9186	48.8224	49.8513	50.4982	49.3929	49.3617	53.9734	49.5475	50.798	55.4176	55.3083	53.4616	54.6791	54.4395	53.6824	53.4192	55.7264	53.8666	50.7107	51.5527	49.3216	45.4598	45.5047	43.9397	40.83	40.2022	43.1203
		50.2743	49.8201	49.315	48.0187	46.8995	50.6343	54.9234	49.036	49.031	49.3205	48.7007	47.0947	45.7798	37.6479	36.8269	37.5916	44.2674	45.0611	43.6551	44.7488	48.1934	48.9353	50.5072	52.4919	52.7044	52.3177	52.108	56.8205	52.5996	53.3282	57.11	58.1713	56.7305	58.0553	57.3236	56.9325	56.7988	58.4926	58.2402	55.0276	54.4249	52.7489	50.2185	48.5244	46.6916	45.0117	44.7132	45.9093
		50.1401	49.73	48.7736	47.5301	46.6318	49.2788	54.5073	50.1533	49.5267	48.3792	48.9957	47.2689	42.0794	37.5815	38.5474	38.0126	42.9481	45.3607	44.1495	44.5632	47.2182	49.0279	49.7383	52.5122	52.1269	52.6434	51.4318	58.0191	52.4942	53.7387	54.1475	57.7971	56.387	57.4962	56.7534	56.66	55.3664	58.1692	58.7188	55.1469	51.0919	52.2272	49.9674	48.9419	45.6392	45.8854	45.6505	47.5331
		48.0249	47.7063	47.1747	46.6026	45.8223	44.512	53.5317	48.8814	48.801	45.0191	47.404	45.7947	43.4536	42.026	38.7997	35.5257	40.2148	46.0362	44.1505	43.9208	46.2587	46.6317	48.954	52.34	51.7145	50.8902	50.5421	55.3708	51.9286	53.5752	54.4681	56.7189	54.3882	56.4898	55.9488	55.4472	53.3267	56.5536	58.4246	53.5962	52.7186	51.6551	50.3191	48.1991	45.2842	45.2446	45.7837	46.2336
		46.9283	46.8031	46.2498	45.7193	45.3568	41.008	52.7789	47.8655	48.6419	45.4654	45.81	46.0518	42.3768	41.4754	42.0945	39.5567	41.3875	48.0268	45.9516	44.5255	46.6795	46.555	48.844	52.1942	51.8808	51.254	50.3038	54.7342	51.2336	51.9619	54.0769	56.1085	54.7238	56.1798	55.2468	55.0609	53.2677	55.7787	58.4509	53.4705	51.8628	51.8123	50.3919	48.5245	46.3786	45.9155	46.395	46.0398
		47.183	47.0764	46.609	46.3348	46.1051	41.106	53.5002	49.2537	48.1414	44.8368	46.2602	46.4365	43.3375	44.1407	44.0383	42.8547	42.2943	48.5591	46.4765	44.3075	46.8361	47.0945	49.8736	51.3977	51.1356	51.8367	50.4468	53.9039	52.2898	52.1798	54.9834	56.6167	55.2649	57.4607	55.5381	54.6856	53.6722	55.5189	58.2912	54.2311	52.6594	52.3319	51.0741	49.5867	47.3882	47.3833	47.3078	47.1715
		47.408	47.4361	47.2948	46.9624	46.6894	40.09	53.5681	51.0375	47.7503	45.7845	46.2175	47.6047	46.3054	44.3034	44.2329	44.5214	44.9387	46.7598	47.4507	45.6927	46.6641	48.1216	49.089	50.8785	51.354	52.212	51.9244	53.0195	53.1086	52.3607	55.0804	55.8319	56.514	59.0366	53.5006	54.3053	53.9038	55.6256	58.1073	54.8672	53.1517	52.9817	52.1765	51.2649	48.7514	47.6877	48.4581	48.3907
		49.287	49.0689	48.8098	48.284	47.9359	47.9657	52.87	51.2511	47.6044	48.0726	46.6368	47.9787	47.2551	44.6037	45.1509	48.2337	45.5124	47.272	49.1891	46.0934	46.1942	49.1689	49.4327	51.2511	51.594	52.5412	52.1936	53.3468	53.7951	51.5456	55.6785	55.8012	56.4316	57.45	54.203	54.1549	53.9116	55.1738	57.8721	55.6962	54.2665	53.3666	52.4795	51.5526	50.1076	48.7735	49.0539	48.0635
		50.0283	49.8928	49.3386	48.9663	48.7359	48.694	53.1347	52.2011	48.5329	47.7535	48.5192	49.2155	46.0133	46.36	46.8934	48.3163	47.2202	50.228	47.1839	47.3798	46.8487	48.7125	51.6457	49.6544	50.3932	53.3619	53.1068	52.9967	53.6469	52.1715	56.2261	55.3762	57.2671	57.0562	54.4419	54.9289	54.5891	55.3433	57.9633	56.448	54.8364	53.6617	52.8965	51.9124	51.3161	50.254	50.2885	48.8862
		50.5511	50.4585	50.0227	49.7323	49.5742	49.5577	54.033	53.377	48.8315	47.9331	48.5812	49.9955	47.4075	47.6994	48.3102	49.4085	49.0473	50.0851	48.6804	49.1012	47.7023	49.1297	51.7344	50.3142	51.0328	53.3064	53.4168	53.4442	54.4533	52.7863	55.71	55.2377	57.839	58.1066	55.1304	55.626	55.8232	55.7516	58.987	56.9487	55.096	54.076	53.9548	52.5531	52.7406	51.5798	50.7935	49.3786
		50.5906	50.4632	50.0701	50.1469	49.9363	49.9485	53.4711	53.0805	49.7972	47.4137	49.1904	49.8265	47.7113	50.6843	48.252	50.0576	49.5265	49.8414	48.332	49.4111	49.1143	49.4708	50.6281	51.18	50.32	53.7833	54.2145	54.0025	53.5665	52.7117	56.0733	54.497	58.8947	57.8944	56.1005	56.6146	55.4723	55.3196	59.2298	57.0917	56.129	54.8823	54.7298	53.3035	53.762	52.95	50.8519	50.1504
		49.629	49.6859	49.5282	49.8798	49.6003	49.7165	50.7009	53.5784	49.9602	46.7263	47.1795	49.9702	48.5819	52.3412	47.3642	50.7624	49.6578	50.176	47.9663	51.5451	48.7067	49.4827	48.8415	51.5067	49.2787	53.083	54.2354	54.0239	53.7754	54.0205	55.4488	55.5243	60.4158	57.3341	57.405	55.698	56.457	55.3195	58.114	57.6139	56.8037	55.0577	55.2626	53.6219	53.7614	53.7724	50.0474	50.0643
		49.7595	50.014	49.842	49.9355	49.7012	49.9523	50.645	53.5011	49.9215	46.5529	48.1769	51.2867	48.81	50.59	47.8266	52.2122	49.5941	50.1111	48.5773	52.0807	49.0939	49.9097	49.4976	51.593	49.41	53.4261	54.264	54.8407	53.5589	54.8351	55.1747	56.2777	59.9937	57.8955	58.2145	55.3343	56.544	55.5969	57.4264	58.8439	57.1466	55.9812	55.4724	54.3016	54.2784	54.1226	51.4979	51.0642
		50.4398	50.4465	50.2848	50.3408	50.2623	50.4467	52.5352	52.6932	50.1296	48.1755	48.6654	50.48	49.3144	50.7326	49.6345	52.1061	50.3563	51.1453	50.7357	51.0074	49.0717	50.7559	50.0041	51.7413	50.117	53.6006	54.4817	54.9154	53.6365	55.0193	55.6009	56.8433	59.4784	58.556	58.787	55.2495	56.7837	56.2014	57.245	59.3224	57.9034	56.1924	56.9618	54.3305	55.2909	54.2692	51.783	50.946
		50.3593	50.2127	50.1905	50.2719	50.4195	50.5408	53.7015	50.9651	50.5902	48.8633	47.6763	49.4798	50.0575	50.8414	51.6002	51.6329	51.3436	51.386	51.9036	51.0155	49.2702	51.1035	50.6976	51.235	51.4031	52.8479	55.6012	55.1268	53.7996	55.0119	55.4516	56.9928	60.2051	58.9917	59.2011	55.4538	57.1183	56.622	56.9422	59.383	58.2429	56.7802	57.2472	54.9679	55.7405	54.3475	52.8982	51.8748
		50.9799	50.8249	50.8153	50.9534	50.946	51.0475	54.175	52.714	52.3285	48.3263	47.3559	50.0495	50.758	51.9198	50.8874	51.9604	51.7283	52.4955	51.7356	51.3404	49.9048	51.0627	50.767	50.904	53.0417	52.3202	54.8722	54.6873	54.9288	55.1364	55.9641	58.1258	59.6429	60.2984	58.6109	56.3247	57.4507	56.7276	57.0613	58.8495	57.9385	57.4115	57.2875	55.6688	56.799	54.9646	54.3073	52.5304
		51.6484	51.3099	51.3286	51.5063	51.4866	51.6606	55.3125	53.4202	52.8351	48.7326	47.9418	49.617	51.4414	52.7502	51.3283	53.2267	52.1189	53.2073	52.4185	52.8532	50.5102	51.5692	51.2453	51.9212	53.2527	52.3657	54.8943	55.4152	56.1647	55.3813	56.0371	59.4395	59.964	60.6412	59.6089	56.2737	57.2176	56.5285	57.0121	59.1947	59.2584	58.1891	57.495	56.7129	56.9584	55.353	54.4778	53.4129
		52.4079	52.0999	52.2115	52.4231	52.5807	52.9108	50.905	54.4104	56.0231	50.8202	49.8808	50.5602	52.8811	53.9044	53.8412	55.8821	53.605	54.7281	55.2853	52.5804	51.7115	53.141	52.8859	53.2995	53.9755	54.1055	55.9724	57.9736	58.0119	56.2025	57.4917	60.1098	61.3154	61.5406	61.4063	57.3583	58.6698	59.8623	57.257	60.3311	62.0788	59.6067	59.374	59.2009	58.8988	57.3908	56.0046	55.8626
		52.1815	51.6909	51.5786	51.7992	51.9289	52.2081	52.3113	54.0017	55.0163	50.3708	49.3371	49.7285	51.0171	53.1228	52.837	54.4419	53.24	53.5256	54.4406	52.0875	51.3908	51.8496	51.4865	52.0573	53.3627	53.0978	53.9402	56.3407	55.3765	56.5603	55.6893	59.0638	59.6559	60.1653	63.0334	56.5057	57.1725	59.2434	57.4868	59.333	60.5609	59.2248	58.5046	58.4416	57.8674	55.8521	55.813	53.5151
		51.3282	51.1074	51.0919	51.301	51.479	51.571	51.7113	53.2109	54.5507	49.5491	48.002	50.2243	51.0143	52.5554	52.7251	52.3076	52.9735	53.208	53.8347	51.4517	50.9409	50.7748	50.6906	51.1302	52.6822	53.5218	52.7428	55.5244	53.7047	56.2068	55.2126	58.4068	59.6057	60.1265	62.1555	55.8955	56.2381	58.3243	56.5922	58.251	59.7244	59.3393	57.4154	58.1039	57.1984	55.5851	55.2383	52.8777
		52.4784	51.9334	51.8797	52.102	52.3559	52.3703	52.4342	54.5211	55.63	50.8892	48.8734	49.7535	51.6112	53.4359	54.1328	52.4858	53.0088	53.422	55.2389	52.275	52.9361	51.2581	52.5392	51.5772	53.2916	54.4335	52.0472	55.1105	55.4969	55.5754	55.3695	58.7374	60.168	61.1424	63.1939	56.5468	56.888	57.7218	57.1939	58.7114	60.3117	59.7216	58.0551	58.6273	57.8608	56.0155	55.6206	54.2388
		54.6196	53.7516	53.5791	53.7806	54.1004	54.0273	54.1602	56.8931	56.8246	53.4277	51.3331	50.2793	52.7171	54.9893	56.3389	53.4423	55.3563	55.8775	56.6637	54.1305	54.7632	51.5284	53.877	53.4094	54.8807	54.8836	53.5576	56.5953	57.5774	58.7707	55.6493	60.3827	61.5926	63.3106	63.0124	58.4397	58.2552	58.1052	58.5392	59.5427	61.2343	61.2929	59.7855	60.6185	59.1519	56.9632	57.0824	55.4738
		54.7984	53.9094	53.7806	53.8766	54.2168	53.992	54.2271	57.1953	56.776	53.7588	51.4635	50.3532	53.1367	54.4527	56.5984	52.1933	56.343	56.0554	56.5339	55.2102	56.2105	51.209	52.767	52.7006	55.1315	54.0445	54.3417	56.3968	57.3434	58.4276	55.227	60.4557	61.5972	63.2238	62.2806	59.5072	58.368	58.7847	57.9939	59.4838	61.1096	60.9623	60.1596	60.518	59.2158	57.7826	55.9657	56.2008
		55.371	54.4436	54.1829	54.1425	54.5513	54.406	54.5506	57.8931	57.2963	54.2185	52.0761	50.7341	52.8794	53.8998	57.4128	53.2441	55.8519	56.2602	56.9294	55.5503	55.6608	51.3838	52.5502	53.3475	55.2662	54.2532	53.5352	56.8977	56.8246	57.606	55.9314	60.8549	60.8795	62.9131	62.3887	59.2723	58.2382	58.9928	57.9487	59.4973	60.0018	61.5739	60.3451	61.0671	58.8465	57.8791	54.749	56.8504
		55.7973	54.7549	54.3587	54.2282	54.4445	54.4597	54.5227	57.686	57.9865	54.5318	52.9848	50.5853	52.378	53.4447	55.9588	54.5818	55.089	56.7376	57.6188	56.1839	54.6578	52.5953	52.4881	53.8738	54.5469	56.0521	52.8268	56.117	56.9518	57.0629	56.4426	59.7475	61.3639	63.2797	61.8344	59.0586	58.1067	57.9765	57.5487	58.8653	59.9733	61.5142	60.4021	61.241	59.4663	58.2609	54.9855	56.9114
		55.3797	54.3453	53.9309	53.6714	53.808	53.8084	53.8831	56.9374	57.2098	54.3706	53.0009	50.208	51.8586	52.1144	54.7644	53.8118	54.5554	55.7404	56.2976	56.4641	53.2934	53.0859	51.4322	52.7773	54.2286	55.2521	52.026	54.9615	56.2147	56.1015	55.6761	58.4694	60.3112	62.2876	60.4534	59.3986	56.9173	56.1293	57.1933	57.4967	59.0073	60.0313	60.2874	60.391	58.7955	58.4583	54.0878	54.2619
		57.5725	56.3816	55.851	55.5646	55.7349	55.7108	55.8524	61.3236	58.0292	56.1971	54.7403	51.6176	53.1985	53.8461	56.9269	55.5179	57.1272	57.278	58.7349	58.7614	55.3157	55.0731	52.583	54.9637	55.3433	55.6391	53.8894	56.639	57.5079	57.6769	57.3234	59.4269	62.5864	63.0924	60.9688	61.9381	58.3605	58.0371	58.2449	59.1571	60.0658	61.9175	61.6447	61.7638	60.7595	60.1561	54.1972	57.4407
		58.5798	57.3517	56.6617	56.4088	56.5329	56.5379	56.5812	62.505	59.0717	56.6183	56.1243	52.4391	53.2116	54.8918	57.4013	56.5781	56.9707	58.2787	58.9897	58.9953	56.4552	55.5429	52.963	56.2643	56.9636	55.739	54.6722	57.715	57.634	57.872	57.8837	59.8438	63.35	62.9942	61.0891	61.9777	58.9722	58.946	58.466	59.3591	60.3071	62.2829	61.4827	62.7123	61.1115	61.0537	55.6469	57.5216
		59.4568	58.3725	57.413	57.1644	57.1524	57.2405	57.2647	62.3854	60.3046	57.8898	57.2473	54.0353	52.6159	55.6729	57.0678	57.9456	57.4823	58.4229	60.0034	62.1672	56.7302	56.7895	54.2684	56.5192	57.7652	56.4763	55.3526	56.6767	58.3209	57.135	58.7041	60.9526	62.9259	63.1165	62.316	61.1797	60.0464	59.4335	58.8112	59.9909	59.9345	62.3596	61.837	62.2249	61.1133	62.2643	57.3215	58.1232
		59.9956	58.9782	57.9349	57.5974	57.5388	57.6729	57.7512	62.9564	60.4762	59.5592	56.9905	54.909	52.7181	55.5723	57.129	58.745	58.4561	57.7616	60.9492	61.9041	57.4323	58.1838	55.1306	56.8643	58.2431	57.4626	54.9824	56.7237	58.6424	59.5677	58.908	60.6037	63.0838	64.0235	63.9556	61.9912	61.0868	59.9568	59.282	60.3117	60.6602	62.5684	62.7285	62.6254	61.8931	62.995	58.26	57.9829
		60.2563	59.4082	58.2723	57.8175	57.7046	57.7627	57.8929	63.8588	60.364	59.5624	57.2402	56.0154	52.593	55.0889	56.9145	58.2274	59.0644	57.7307	61.776	61.7455	57.4081	58.9992	55.7445	55.7987	59.0784	59.1031	55.4975	56.5498	59.0089	60.8274	59.6985	59.4889	63.7979	64.27	63.9328	63.6435	59.7675	60.7169	59.8505	59.0684	59.4518	62.7076	62.8608	63.3318	62.6729	63.0836	58.4719	57.3
		60.8434	59.9328	58.7372	58.1914	58.0937	58.2533	58.2956	63.935	61.2407	60.2122	57.9857	56.2902	52.7595	54.9161	57.4098	59.53	58.6771	59.1863	60.8439	61.8932	57.4561	60.0344	56.8847	56.2137	60.1053	59.8372	56.5231	57.1082	60.0247	60.9229	60.2305	59.5871	62.9917	65.0119	65.1126	62.498	61.9093	60.5385	60.383	58.6816	60.1309	62.4782	63.0441	64.8033	63.61	63.2064	58.4	57.8785
		62.3564	60.9224	59.8577	59.3034	59.3822	59.4836	59.6751	65.5967	63.1976	60.1813	60.45	55.1866	54.5343	55.9773	59.9335	60.2951	61.3988	61.6733	63.2303	63.6707	59.0975	62.0876	59.0517	57.9638	62.4456	63.6665	57.6015	58.6157	62.1079	61.5135	61.7484	61.3191	65.316	67.6082	66.78	65.0693	63.9819	61.758	62.7845	59.5586	61.4014	64.9147	65.2856	67.4932	64.7103	65.2295	61.2631	59.9762
		61.7912	60.8255	59.7449	59.476	59.7283	59.8821	60.0553	60.3099	64.4014	58.953	62.0193	57.9283	55.4227	58.1316	61.2421	60.9584	61.441	62.6017	63.8194	64.943	60.8766	62.3103	60.3534	58.5798	62.2188	63.9128	59.415	58.8941	62.6892	61.7765	62.095	62.52	65.8976	67.6914	67.6707	66.4159	63.6689	63.212	64.4091	61.5433	61.9205	64.7222	65.3761	68.0079	65.5124	65.2721	62.1858	61.4615
		61.9245	61.3198	60.0078	59.4505	59.41	59.3159	59.5345	59.7482	62.5812	62.84	60.3522	59.5058	54.76	56.6637	59.1673	58.6568	61.2841	61.6716	62.0667	63.7827	60.0855	60.0671	59.8282	57.8335	61.6751	62.5764	58.8055	57.002	60.4437	61.3328	61.8407	60.8211	64.6729	65.9948	65.2723	65.4343	63.405	62.55	62.005	60.317	59.9178	63.657	62.2172	65.7423	64.8144	64.0921	62.5856	58.4167
		61.6832	61.2095	59.7545	58.8684	58.7474	58.7425	58.9335	59.1526	61.9491	63.4634	59.6372	59.7883	53.9347	54.4378	58.0209	58.7087	60.4617	61.1241	61.2894	63.4862	59.1542	60.1603	59.8694	58.0316	60.6748	62.1432	60.1814	56.2891	59.7805	60.0358	62.5854	60.9593	62.4959	65.2764	65.8904	64.0493	62.8134	62.272	61.0589	59.266	59.4875	63.4024	61.2505	64.9317	64.8709	63.6022	62.1475	58.7435
		62.1991	61.5159	59.9774	59.06	58.7744	58.7868	59.0199	59.1925	62.7809	62.3528	61.4636	59.4663	53.8236	54.4726	57.0613	58.873	60.8852	60.7454	61.4216	62.973	59.081	60.1232	59.7623	58.1259	60.8205	63.1971	59.9509	56.7418	60.0849	60.2254	62.395	61.3249	61.804	66.4022	65.3596	64.9429	63.707	61.9278	60.8367	58.9977	59.4434	62.9467	60.8165	64.6486	65.424	63.4714	62.3431	59.5209
		61.4857	60.7873	59.4243	58.4702	58.162	58.1793	58.3987	58.633	62.2825	61.0575	61.117	58.6921	53.9722	53.6998	56.3129	58.3003	60.1539	60.7418	60.2839	62.1358	59.4179	59.0662	59.2227	58.2859	60.2963	61.7768	60.6275	56.8804	60.0827	59.2155	61.4614	60.2953	61.1906	65.6355	64.8823	64.1423	62.5297	61.4853	60.211	59.0817	57.9228	61.5527	60.2427	63.8174	65.0202	62.7507	60.5869	60.0343
		60.9101	60.7333	59.593	58.5231	58.1683	58.1882	58.4043	58.655	61.6133	61.3992	59.7179	60.2026	55.0318	53.1735	56.0396	58.3277	60.1331	60.911	60.0451	61.9733	60.5426	58.3867	59.4034	58.0729	60.5582	61.4266	60.3151	56.7857	60.2603	59.2467	60.3794	60.0629	60.6473	64.4982	65.0197	62.7331	61.8655	60.4471	60.198	59.228	57.6323	60.4142	60.6084	62.9636	64.4445	62.7698	61.5855	59.2744
		62.2986	62.0216	60.9922	59.8909	59.4209	59.4858	59.5928	59.9115	63.2635	62.8414	60.7909	61.1906	56.8749	54.3843	56.6006	59.9403	60.4492	62.7795	61.4132	63.3881	61.7864	60.0372	61.0441	59.5635	61.4369	63.2411	62.0245	57.6362	61.2574	60.9103	61.6543	61.1069	61.7935	65.9456	66.539	64.3054	62.4203	61.6987	61.0247	60.2539	59.4011	60.6295	61.5	63.7513	65.7413	64.4605	62.5447	60.118
		62.8986	62.5467	61.4884	60.485	59.9681	59.8026	59.9353	60.2751	65.3741	62.3879	60.9338	61.4909	57.2551	55.4684	56.8665	58.6442	60.9973	63.3333	61.4174	63.4267	62.6264	60.4216	61.3183	60.9704	61.6628	62.5751	61.9256	57.7894	61.6803	61.1076	61.2391	61.6924	62.1344	64.8995	66.5745	64.8369	62.7238	61.7695	61.2059	60.6929	59.8908	60.3956	61.4039	63.3583	65.5215	64.4534	62.6932	59.8909
		62.8438	62.384	61.2578	60.3934	59.8809	59.5112	59.8018	60.0655	64.7177	62.3469	61.4667	61.0047	56.7532	56.0709	56.8061	56.9234	62.1265	62.4392	62.2175	62.6638	64.1805	59.9012	60.7653	61.3551	61.7324	62.761	62.5403	58.9102	60.4973	60.1452	62.3237	60.2637	62.1214	65.7274	65.3273	64.5897	62.4118	62.0302	61.2212	60.4324	58.9678	60.0202	60.9167	62.795	65.2545	63.8931	63.0135	60.6532
		63.2952	62.5435	61.4166	60.5193	59.9115	59.5489	59.8005	60.0549	65.4275	62.8553	61.6029	60.2884	56.9086	56.0329	56.2647	57.0113	61.8126	62.3446	61.3895	62.46	63.459	60.1154	60.3993	60.5336	62.019	62.0137	64.6903	58.9174	59.473	59.9819	62.1866	60.075	61.3164	64.4191	65.3408	65.4776	61.8075	62.8577	60.9217	60.3514	58.0371	59.6754	60.6047	61.6208	65.2152	63.7774	62.8463	59.859
		64.1021	63.3402	62.3934	61.4045	60.7732	60.4512	60.6498	61.0098	66.7242	63.3498	62.2325	61.0545	58.606	56.46	56.9852	58.1973	62.239	64.2492	62.9378	63.0121	64.3982	61.2775	61.4736	61.168	63.2477	63.4479	65.9943	60.3048	59.8926	60.7898	64.3492	60.6073	61.2645	65.0945	66.3839	65.5031	63.4663	62.6409	62.1954	60.7721	59.09	59.79	61.0102	62.3573	65.599	64.4458	62.334	62.1695
		63.9193	63.3298	62.4679	61.5616	60.8186	60.6869	60.7941	61.0828	65.7309	63.853	62.174	61.5612	59.0205	57.03	56.3605	59.7649	61.6517	63.6819	62.3932	63.1369	64.7938	61.8207	62.2579	61.4574	63.1286	63.6537	66.226	60.5178	60.0574	61.0387	64.3144	61.6971	60.9443	64.9391	66.4291	65.6035	63.2697	62.3587	61.725	61.5208	59.4321	60.2251	59.9461	62.9581	65.9357	64.6358	60.2934	63.3761
		63.9884	63.3868	62.719	61.6467	60.8685	60.7917	60.9602	61.2125	65.0122	64.3343	62.6188	61.5819	60.0479	56.2853	56.1991	60.2539	62.308	63.483	62.6166	63.5565	65.2648	62.5127	62.0679	61.7187	63.0503	63.5325	66.2309	60.8718	59.5847	61.4271	63.551	61.9974	61.1812	64.9224	67.0837	66.1793	63.1974	62.4837	61.8542	61.7353	59.4937	60.6322	60.9454	62.7961	66.093	64.8221	59.9363	64.7118
[truncated: 492 more columns]

## Sheet: Figure 1c
Figure 1c
	NGSIM 101 Flow Data	1.87277	2.40368	2.87271	2.93935	2.2448	2.99218	2.16223	2.13817	2.5821	2.95487	2.36829	2.40511	2.76214	2.88188	3.0418	2.69108	2.4482	2.46217	2.6169	1.65703	1.9319	1.54028	1.80904	2.35127	2.02306	2.46748	2.07795	1.71376	2.23471	1.75936	2.04646	2.37838	2.65575	2.7592	2.51382	2.3671	2.48252	2.25967	2.56705	2.79699	2.37134	2.95776	2.93223	2.88979	2.2563	2.35659	3.16543	2.49198
		1.45718	2.73106	2.68665	2.80737	2.59415	3.13616	2.07963	2.41066	2.6273	2.55455	2.42893	2.72703	2.86395	2.83409	2.52575	2.64387	2.81212	2.41449	2.66723	1.33374	1.9842	1.99097	2.06692	2.22126	2.12242	2.26555	2.48893	1.76041	2.28895	1.96596	2.01148	2.4779	2.5039	3.05804	2.57926	2.5282	2.32624	2.30125	2.76821	2.23839	2.92057	2.74701	3.14382	2.9057	2.2881	2.21252	3.17607	2.6142
		1.13674	2.77846	2.56351	2.8733	2.45178	2.75007	2.88964	2.18187	2.66979	2.32519	2.51093	2.57126	2.86895	2.83325	2.53772	3.05486	2.55677	2.59871	2.35599	1.65173	1.76436	1.7602	2.52318	1.90823	1.95198	2.3112	2.39351	1.48826	2.07549	2.38977	2.16495	2.1787	2.35184	2.84302	2.53955	2.67404	2.47805	2.30208	2.5034	2.45	3.05383	2.42435	3.19054	2.73738	2.4852	2.31477	2.63937	2.95809
		0.98137	2.5888	2.62499	3.05967	2.57534	2.61401	2.93434	1.96883	2.60387	2.55998	2.41516	2.75323	2.89692	2.52038	2.88986	2.64188	2.65608	2.38977	2.56954	1.80084	1.59616	1.90693	1.96511	2.12307	2.39794	2.18647	2.2823	1.87437	2.15345	2.17252	2.15908	2.28132	2.25899	2.86137	2.75601	2.54882	2.50587	2.1119	2.65983	2.55151	2.62079	2.5278	3.16277	3.014	2.36846	2.54028	2.53028	3.27895
		0.924269	2.43512	2.32914	3.28366	2.57635	2.481	2.38394	2.17485	2.73798	2.30757	2.78738	2.1096	3.00925	2.91079	2.62246	2.53127	2.69005	2.39342	2.4603	1.98307	1.73293	1.87892	1.87119	2.3813	2.13287	2.12904	2.38569	1.68905	1.72396	2.54097	2.0698	2.47573	2.17326	2.87266	2.74129	2.87335	2.36642	2.14687	2.67079	2.33005	2.94872	2.41816	3.01626	2.97179	2.64981	2.16896	2.73632	3.19995
		0.44331	2.72562	2.39553	3.05444	2.34125	3.05116	2.68534	2.31605	2.38836	2.48857	2.83797	2.62563	2.84628	2.91694	2.46432	2.73345	2.76043	2.58027	2.28246	2.12381	1.40281	2.43525	1.89522	2.36674	1.94599	2.05498	2.3696	1.77288	1.92155	2.7028	2.20565	2.31462	2.3737	2.55361	3.14902	2.70437	2.21907	2.54564	2.48468	2.33125	3.08518	2.61755	2.77499	2.86872	2.74499	2.22129	2.74009	3.0332
		0.415711	2.42964	2.61134	2.51789	2.69551	2.55779	2.74909	2.08111	2.48595	2.39829	3.02255	2.23676	2.88184	2.99611	2.57124	2.62903	2.60084	2.3319	2.41694	2.06306	1.68663	1.98949	1.73536	2.27609	2.16074	2.02014	2.22407	1.9805	1.57225	2.6643	2.0895	2.32204	2.35479	2.48301	3.18291	2.53654	2.10564	2.82396	2.36797	2.57521	2.80536	2.85477	2.84089	2.93794	2.66346	2.31477	2.9001	2.9735
		0.248938	2.02129	2.54598	3.10483	2.71881	2.71462	2.6837	2.30731	2.41618	2.67607	2.7597	2.59932	2.47562	3.19926	2.52262	2.90481	2.40028	2.525	1.87576	2.70253	1.79176	2.02459	1.58701	2.27234	1.80336	2.02979	2.29435	2.04942	2.0481	2.50331	2.27111	1.84674	2.55353	2.4762	3.29752	2.5296	2.153	2.80713	2.20995	2.50637	2.70751	2.27265	3.22849	2.89672	2.44464	2.25425	2.70712	3.28257
		0.0350743	2.18479	2.45408	2.98164	2.52734	2.66406	2.70814	2.28867	2.50206	2.73728	2.6399	2.46003	2.35604	2.85286	2.73541	3.00951	2.5548	2.46666	2.17012	2.52936	1.89571	1.9336	1.91407	2.10209	1.95444	2.00186	2.29487	2.21427	1.89308	2.47553	2.30875	2.08599	2.42198	2.47189	3.12339	2.53918	2.43354	2.85467	2.22659	2.53648	2.65281	2.69871	2.86095	3.23817	2.42636	2.45264	2.6328	3.02506
		2.52871	1.96929	2.64721	2.68332	2.57531	2.41636	2.90595	2.00153	2.39434	2.6347	3.0591	2.07749	2.41597	2.93917	2.98637	2.74884	2.46211	2.2989	2.27645	2.40097	1.6018	2.1651	1.83035	2.04375	1.81044	2.17558	2.10079	2.48673	1.60384	2.752	2.2215	1.9921	2.5051	2.47322	3.3169	2.55798	2.56812	2.6012	2.20259	2.57611	2.63161	2.73054	2.83933	3.20948	2.39688	2.47823	2.48854	3.0064
		2.53401	1.5539	2.79916	2.68458	2.70243	2.4672	2.9923	2.46102	2.47637	2.53993	2.66317	2.42256	2.50562	2.94841	3.01873	2.65245	2.56176	2.55099	2.12525	2.58404	1.77406	1.95631	1.79778	2.04125	2.00637	1.87099	2.1063	2.30958	1.96503	2.42796	2.14018	2.37485	2.02001	2.45686	3.1382	2.8546	2.39685	2.29926	2.39315	2.61174	2.63263	2.44339	3.14161	2.92715	2.54481	2.6317	2.27459	3.40064
		2.44854	1.4362	2.57022	2.61121	2.57206	2.54093	2.59015	2.9488	2.1397	2.54477	2.53138	2.56761	2.49962	2.8524	2.73559	2.64009	2.5657	2.48476	2.35227	2.31218	2.10356	1.80994	1.62352	2.07057	2.15662	1.76203	2.22526	2.32614	2.35338	2.09572	2.30937	2.17041	2.30176	2.50116	3.04845	2.67182	2.50992	2.47665	2.50618	2.64824	2.27102	3.03259	2.59329	3.10057	2.73552	2.19822	2.5474	3.12343
		2.43932	1.16042	2.55194	2.50001	2.99591	2.62932	2.66244	2.8606	1.68587	2.96567	2.38105	2.69424	2.3616	3.02882	2.72042	2.43944	2.69408	2.42598	2.40721	2.22434	2.11929	1.92664	1.89456	2.20917	1.80526	1.63017	2.1467	2.50206	1.92566	2.43539	2.61119	2.28049	2.14272	2.15788	3.24634	2.76953	2.73587	2.54385	2.33258	2.49314	2.24223	2.98132	2.62267	3.5199	2.60945	2.37974	2.42184	3.08547
		2.36802	0.906421	2.80485	2.45257	2.71758	2.58538	2.51881	2.57768	2.08314	2.52497	2.50884	2.88059	2.31937	3.2713	2.74043	2.17852	2.81636	2.48684	2.32817	2.1585	2.12215	1.81413	2.08937	1.88087	1.85831	1.78664	2.23958	2.42752	1.91084	2.25381	2.43176	2.16705	2.35688	2.2612	3.11895	3.03921	2.49694	2.32192	2.33764	2.67263	2.4779	2.70784	2.67216	3.13166	2.54551	2.54447	2.41887	2.6835
		2.40063	0.606896	2.56231	2.52087	2.73489	2.47372	2.92095	2.77273	2.316	2.51987	2.57803	2.80893	2.373	2.79289	2.74062	2.46348	2.91513	2.25821	2.53666	2.1291	2.29016	1.60861	1.78759	1.93104	1.88053	1.94402	2.12836	2.43318	2.23749	1.59484	2.90084	2.32915	2.32366	2.34005	2.82349	3.09097	2.95016	2.24357	2.48503	2.49244	2.34855	3.00866	2.41868	3.089	2.99614	2.53433	2.28499	2.76474
		2.35925	0.428037	2.82264	2.35743	2.61262	2.69072	2.79525	2.6472	2.23124	2.44502	2.56229	2.89932	2.48934	2.82088	2.85033	2.34443	2.74242	2.30446	2.34658	2.04439	2.52176	1.90592	1.79725	1.60859	2.18248	1.72759	2.28039	2.56399	2.21012	1.94544	2.68248	2.18307	1.89394	2.78258	2.81924	3.16698	2.72856	2.00069	2.65987	2.64997	2.35604	2.96354	2.75475	2.90811	3.03086	2.34144	2.38733	2.56351
		2.32013	0.386609	2.48726	2.45263	2.48032	2.92662	2.37931	2.82461	2.18458	2.26834	2.81101	2.73971	2.83661	2.25668	3.11808	2.40884	2.42376	2.50479	2.41082	2.15087	2.29094	1.77162	1.7804	1.74895	1.78733	1.77811	2.35858	2.58446	2.09065	2.06414	2.41275	2.29307	2.23233	2.48197	2.77765	3.39416	2.61833	2.10917	2.79618	2.37762	2.21716	2.86947	2.87489	2.80075	2.78813	2.52497	2.45119	2.70966
		2.33577	0.374674	2.0878	2.84723	2.37211	2.86918	2.66474	2.44125	2.27944	2.5181	2.90322	2.67983	2.51555	2.34209	3.02386	2.52191	2.65687	2.73854	2.27591	2.42982	2.18284	1.57693	2.05561	1.38066	1.96596	1.91212	2.37736	2.48538	2.34465	1.75961	2.37528	2.73029	2.16723	2.61497	2.39585	3.42043	2.54887	2.32784	2.95187	2.14003	2.45115	2.68322	2.48452	3.35584	2.77946	2.46256	2.35896	2.5991
		2.26828	0.0450856	2.19639	2.65489	2.54348	2.49306	2.41177	2.76727	2.24301	2.39467	2.93319	2.629	2.18005	2.45831	2.90789	2.71436	2.74461	2.16275	2.5902	2.27137	2.23068	1.59197	1.83565	1.33738	1.96355	1.87186	2.42214	2.51123	2.4659	1.84183	2.47561	2.39274	2.43975	2.44711	2.38125	3.2832	2.63487	2.48499	2.73445	2.58953	2.24547	2.69956	2.69	3.16332	3.0025	2.51946	2.28845	2.70478
		2.52325	2.57728	2.08986	2.51695	2.56231	2.73679	2.35471	3.01159	2.19131	2.66967	2.57604	3.06351	2.2071	2.42259	2.68555	2.8956	2.75262	2.4649	2.43322	2.22176	2.3587	1.51726	1.64627	1.49559	1.94846	2.17023	2.41284	2.24784	2.46375	1.94195	2.46601	2.24572	2.56818	2.2769	2.50416	3.35383	2.48821	2.67074	2.78622	2.15276	2.37358	2.76214	2.69133	2.91283	3.10356	2.29247	2.54356	2.41666
		2.45556	2.49424	1.70377	2.48211	2.74315	2.65663	2.32627	2.88583	2.37691	2.43587	2.48946	2.84245	2.73656	2.08797	3.0728	2.7532	2.44127	2.85818	2.16287	2.18214	2.0598	1.88726	1.67215	1.65011	1.79137	2.1619	2.33372	2.29336	2.29207	2.0334	2.56706	2.50094	2.05892	2.3698	2.7573	3.38688	2.63138	2.67173	2.34498	2.32398	2.81254	2.47423	2.79263	2.88294	3.29099	2.48432	2.33133	2.33532
		2.50071	2.53788	1.47263	2.6945	2.83563	2.35738	2.56162	2.87559	3.02316	2.05815	2.62772	2.87244	2.51215	2.28877	3.07369	2.82795	2.38616	2.88217	2.1814	2.04062	2.12287	1.69475	1.70584	1.65162	1.96291	2.17884	2.17013	2.37653	2.543	1.77664	2.34738	2.68797	2.33758	2.25463	2.58333	3.16087	2.76185	2.68684	2.45256	2.57123	2.53166	2.09408	2.77387	2.92279	3.07743	2.75898	2.24038	2.18916
		2.58875	2.57516	1.67594	2.67093	2.40955	2.9973	3.04431	2.63689	3.03979	1.97091	2.85311	2.45291	2.50416	2.56796	3.0909	2.9396	2.6007	2.79951	3.04953	2.56339	2.34415	2.11942	1.74163	1.65727	2.33212	2.24071	1.88504	2.73026	2.61541	2.1046	2.16431	3.0158	2.44704	2.24411	2.55706	3.67009	3.40089	2.99124	2.66327	2.93646	2.88065	2.83588	3.02662	2.59269	3.16604	2.64034	2.52313	2.79238
		2.63341	2.59932	1.78317	2.55176	2.66495	3.1108	2.40214	3.22232	2.955	2.09359	2.91693	2.29253	2.83565	2.40502	3.14468	2.63644	2.67152	3.07728	2.69735	2.51003	1.8549	2.44773	1.9231	1.55118	2.21985	2.16274	2.36185	2.26191	2.41191	2.47039	2.21377	2.99212	2.74607	2.31936	2.62048	3.43865	3.78486	3.21398	2.36583	3.22787	2.83582	2.80266	3.01791	2.65047	3.2062	2.67061	2.77961	2.73011
		2.53697	2.51642	0.977572	2.96931	2.70677	2.57736	2.69268	3.54941	2.78033	1.92169	2.65757	2.33154	2.88806	2.17885	3.0671	3.23567	2.59455	3.25557	2.89443	2.35851	1.85338	2.70811	1.56059	1.83043	2.10111	2.45652	2.25671	2.46961	2.44467	2.34183	2.38354	2.56892	2.54716	2.46793	2.55997	3.5972	3.94552	2.92572	2.63774	2.95997	2.92055	2.86572	3.25553	2.64949	2.96021	2.82383	3.09876	2.41575
		2.51206	2.49255	0.76916	3.06159	2.6426	2.40149	2.7442	2.91381	3.06674	2.16444	2.84456	2.31696	3.06777	2.58802	2.75135	2.97639	2.63187	3.09374	2.87139	2.44883	2.05065	2.10809	1.60194	2.21994	1.84171	2.44664	2.04405	2.4025	2.64684	2.58845	1.97049	2.89841	2.47309	2.31787	2.9157	3.27064	3.82287	3.13942	2.39866	3.30902	2.61343	3.10515	3.20361	2.4238	3.04119	2.77489	2.66559	2.76277
		2.56623	2.55003	0.61309	2.78448	2.99658	2.75723	2.85129	2.83257	3.05918	2.42649	2.77517	2.40421	2.66275	2.2248	2.64588	3.1208	2.79365	2.85413	2.42498	2.65331	2.17335	1.92036	1.68074	2.26469	1.81666	2.57884	2.38478	2.17093	2.92707	2.66444	1.7537	2.44522	2.84419	2.21641	2.99806	3.04319	3.8048	3.06507	2.43455	3.41299	2.86399	2.79263	3.29477	2.67592	2.96938	2.87582	2.73254	2.33071
		2.40559	2.47635	0.472431	2.64037	2.79462	2.8048	2.70647	2.87046	3.06772	2.32938	1.96402	3.11328	2.5629	2.95458	2.1155	2.95777	2.89918	3.22859	2.35176	2.91445	2.11309	1.99426	1.79366	2.10209	1.89363	2.38334	2.46946	2.45298	2.61954	2.4142	2.27367	2.50796	2.96068	2.0842	2.75422	2.71328	4.07818	2.81829	2.77837	3.06706	2.99103	3.08582	3.05553	2.61706	2.81679	2.98591	2.86418	2.0926
		2.44574	2.51302	0.0798593	2.93539	2.93233	2.72028	2.61336	2.90861	3.12267	2.5701	2.12903	3.11862	2.70485	2.72592	2.09454	3.03537	2.78519	3.06477	2.42555	2.59158	2.27024	2.05119	1.90089	1.81102	1.9415	2.42092	2.37338	2.51107	2.7228	2.47332	2.10087	2.68454	2.78638	2.59543	2.79541	2.93015	4.07692	2.95901	2.62201	3.11093	3.01215	2.96435	3.0743	2.6879	3.03644	2.9297	3.04951	2.37132
		2.69862	2.72092	2.71638	2.59157	2.67892	2.62393	3.08009	2.62139	3.34163	2.28727	2.36415	2.89934	2.67552	2.2347	2.47529	2.93792	2.841	3.03409	2.57391	2.6652	2.41826	1.9578	1.66244	1.87699	2.19124	2.69963	2.20285	2.42566	2.83537	2.52527	1.8435	2.58272	2.42738	2.80354	2.4022	3.28761	3.28195	3.11753	2.99169	3.21156	2.8647	2.5907	3.13612	2.76002	3.08345	2.72366	2.67632	2.24794
		2.68114	2.72766	2.7325	2.42904	3.04228	2.52754	2.68845	2.7032	3.34194	2.4816	2.23505	3.09982	2.77607	2.23671	2.49321	2.68561	3.20721	2.8969	2.60793	2.48354	2.13136	1.65044	2.42226	1.85428	2.27762	2.43648	2.08383	2.34903	2.61911	2.61216	1.99439	2.65268	2.82257	2.39552	2.81333	2.93481	3.53725	3.13632	3.05953	2.99298	2.54487	2.99497	3.1419	2.66502	3.07536	2.96241	2.64288	2.59047
		2.67864	2.7213	2.7138	2.18255	2.87352	2.68135	2.82027	2.60145	3.03972	2.94662	2.28365	3.06261	2.64629	2.37701	2.4074	2.70957	3.24304	2.66578	2.54319	2.63683	2.1594	1.672	2.17433	2.0649	2.03088	2.6515	2.12862	2.38347	2.5419	2.55943	2.14564	2.64311	2.55097	2.42492	2.28689	2.90379	3.5817	3.10247	3.30603	2.87667	2.97064	3.0062	3.13095	2.85352	2.45956	3.27705	2.81339	2.4904
		2.60439	2.63548	2.651	1.73891	2.77262	2.65535	2.97236	2.70092	2.89663	2.9078	2.19056	2.88413	2.79071	2.42905	2.20134	2.80633	2.788	2.91448	2.52596	2.71394	2.08219	1.74379	2.41897	1.89183	2.13675	2.56885	2.28116	2.5057	2.68547	2.52313	1.68286	2.68108	2.92999	2.81124	2.2459	3.24411	3.42057	3.47361	2.9698	2.68553	3.10618	3.05992	2.48468	3.04366	2.96599	3.24061	2.68671	2.52091
		2.64914	2.63177	2.61396	1.62303	2.79437	2.865	2.78717	2.76993	2.91096	2.97778	2.46484	2.4928	2.45367	2.53645	2.11353	3.32211	2.82396	2.77106	2.5841	2.54671	2.14358	1.64866	2.71135	2.0544	1.81208	2.68851	2.163	2.28362	2.46947	2.78238	2.20467	2.51865	2.77049	2.49577	2.32397	2.76043	3.61884	3.64778	2.69479	2.88376	3.33374	2.70508	2.88113	2.80441	2.77374	3.11743	2.5517	2.58592
		2.60558	2.62846	2.6347	1.35811	2.80911	2.85978	2.85656	2.69609	3.1308	3.07223	2.06196	2.81151	2.6908	2.68334	2.50334	2.78403	3.08532	2.31819	2.7237	2.52796	2.04007	1.84698	2.53671	2.31286	1.79932	2.56231	2.45501	2.42585	2.58223	2.45095	2.42171	2.37069	2.62845	2.98187	2.30661	2.77446	3.22749	3.66076	2.94798	2.66273	3.11015	2.91872	2.99305	3.01465	2.54004	3.44074	2.25027	2.94342
		2.54305	2.56587	2.5695	1.03275	2.85921	2.69782	2.81965	2.85352	2.85835	3.12147	2.10161	2.74843	2.60218	2.53197	2.06567	2.94102	3.13421	2.33841	2.74051	2.51393	2.0468	2.0903	2.53703	2.34087	1.935	2.02252	2.79936	2.40003	2.3553	2.54589	2.57405	2.13164	2.78868	2.70092	2.06584	2.99909	2.94793	3.97737	2.98364	2.82186	2.84327	2.66701	3.11979	3.30485	2.76316	2.83127	2.67017	2.83169
		2.57757	2.61305	2.58591	0.71252	2.87426	2.98464	2.79069	2.91251	3.00973	3.01835	2.31788	2.89691	2.34159	2.59538	2.46399	2.74823	3.08645	2.59328	2.078	2.60161	2.4297	1.75934	2.29752	2.04961	2.33862	1.77933	2.68183	2.425	2.30131	2.64757	2.76776	1.76853	2.99379	2.73433	2.08006	2.88442	3.16116	3.91169	2.90136	2.77524	3.18775	2.6415	2.98879	3.29263	2.62656	2.65826	2.95596	2.70231
		2.52456	2.54144	2.50894	0.557171	2.5937	3.0914	2.70398	2.79496	2.94827	3.08581	2.4212	2.67642	2.21644	2.8611	2.31085	2.67648	2.8232	2.69866	2.30602	2.25722	2.44198	2.40133	2.44501	1.85291	2.56434	1.86982	2.67594	2.46791	2.40674	2.81748	2.54689	2.18017	2.55631	2.35703	2.58718	2.8832	2.96022	3.62397	3.08651	2.56529	3.24611	2.99549	2.87682	2.99542	2.67076	3.17948	2.67499	2.46483
		2.53831	2.56011	2.55503	0.416834	2.70442	3.25816	2.6312	2.83013	2.72871	3.43608	2.30095	2.73449	2.50931	2.49913	2.66151	2.35273	2.96931	2.44364	2.76594	2.12866	2.29654	2.22184	2.41552	2.12087	2.55148	1.95743	2.2936	2.6074	2.44345	3.06539	2.15935	2.30937	2.24	2.7976	2.38753	2.88649	3.01284	3.61545	2.86243	2.76097	3.19287	2.76141	3.05758	3.21599	2.77548	2.8852	2.64236	2.86935
		2.44267	2.4544	2.47565	0.041528	2.98056	2.9736	2.48892	2.71813	2.74652	3.11957	2.47252	2.54821	2.6669	2.46566	2.87208	2.05726	2.84961	2.57795	2.72554	1.98592	2.52319	2.06645	2.33751	2.37045	2.30948	1.9435	2.42079	2.29007	2.75982	2.81673	2.61833	2.20782	2.54052	2.83861	2.2913	2.94131	2.77906	3.70021	2.97333	3.03437	3.03215	2.81705	2.86314	3.32064	2.71076	2.81405	2.91347	2.37668
		2.79933	2.78996	2.76173	2.74018	2.72347	2.81239	2.90635	2.71619	2.95085	2.76148	2.7246	2.72432	2.53592	2.54618	2.1891	2.36897	2.63566	2.63643	2.53407	2.29981	2.44847	2.34126	2.12347	2.55496	2.10148	2.09668	2.74445	2.01248	2.96567	2.34365	2.57197	2.07348	2.60002	2.54295	2.49482	2.69252	2.91568	3.78735	3.10006	2.82503	2.90804	2.72931	2.75532	3.0679	2.81317	3.10148	2.62162	2.31087
		2.87342	2.76103	2.7823	2.76595	2.6618	2.82632	3.00746	2.45248	2.9011	3.27769	2.98712	1.97426	2.95245	2.61881	2.40003	2.50192	2.47645	2.81678	2.22929	2.32803	2.27276	2.65187	2.35073	2.57307	2.24291	2.07617	2.62355	1.9344	2.59757	2.61598	2.53703	1.99801	2.74093	2.62092	2.36165	2.81072	3.14833	3.46393	3.33644	2.80135	3.11641	2.79625	2.66801	3.24853	2.69294	2.91214	2.74479	2.45299
		2.73342	2.67119	2.70574	2.71171	2.02181	3.19359	2.78148	2.72924	2.67132	3.11919	2.61732	2.23557	2.98219	2.76544	2.17754	2.46278	2.44918	2.60053	2.586	2.39941	2.6279	2.27129	2.15016	2.79248	2.04096	2.23984	2.74639	2.07066	2.44075	2.87606	2.61026	2.05507	2.75571	2.87347	2.56815	2.79165	2.87139	3.2555	3.02956	3.09353	3.08246	2.55129	3.05689	3.03884	2.94568	2.44441	2.96891	2.43801
		2.7111	2.66323	2.70476	2.68	1.76102	3.42348	2.60237	2.97437	2.76967	2.92319	2.52357	2.32815	3.03703	2.45713	2.65482	2.28968	2.49572	2.6108	2.45585	2.23312	2.63245	2.34691	2.08138	2.83517	1.99981	2.32659	2.46094	2.09139	2.65108	2.57782	2.59421	2.0089	2.66929	2.26351	2.80451	2.60933	2.66318	3.66943	2.83375	3.21984	2.82307	2.98297	2.85845	2.80721	2.83542	2.77979	2.74177	2.37867
		2.69044	2.64783	2.71421	2.6721	1.48627	2.95248	3.01648	2.92012	2.53023	3.00395	2.92355	2.34959	3.24524	2.29308	2.28953	1.91249	3.10299	2.44867	2.31694	2.17995	2.8864	2.15209	2.38057	3.01254	2.17686	1.76367	2.99837	2.03131	2.58795	2.54983	2.57534	2.21758	2.53545	2.50155	2.69482	2.34594	2.81596	3.65252	3.41305	3.16957	2.83653	2.99449	2.88037	2.70133	2.82181	2.77236	3.10167	2.19653
		2.64992	2.64147	2.64102	2.62637	1.34151	2.97927	2.85898	2.95919	2.64518	2.79021	2.97512	2.58227	2.63743	2.49456	2.06386	2.18527	2.88455	2.03213	2.6316	2.53536	2.5406	2.02684	2.14746	3.04843	2.39365	1.59347	2.65261	2.58077	2.17858	2.83208	2.40709	2.35243	2.63397	2.31498	2.83429	2.4645	2.86548	3.50111	3.32418	3.57685	2.2969	2.90858	2.71979	2.92533	2.98302	2.57541	2.65511	2.63799
		2.66735	2.60629	2.66134	2.64695	1.11656	2.86407	3.19821	2.82521	2.63828	3.00769	3.02141	2.17892	3.10175	2.5174	2.11723	2.05453	2.60817	2.62574	2.41889	2.82954	2.38934	2.74139	2.07176	3.09166	2.38629	1.73545	2.26442	2.76296	2.32439	2.56149	2.69167	2.32915	2.60766	2.48496	2.79481	2.53936	2.86562	2.9823	3.97981	3.0042	2.87612	2.55346	2.77853	3.07579	2.9971	2.37927	3.0229	2.30825
		2.6051	2.56758	2.63814	2.59854	0.766946	2.55053	3.76285	2.58719	3.03245	2.57976	2.95601	2.30489	3.20262	2.24215	2.23577	1.99884	2.5315	2.61815	2.33605	2.9293	2.62783	2.25147	2.17957	2.63974	2.45631	2.12062	2.24276	2.41549	2.55922	2.53316	2.68902	2.28194	2.41319	2.39107	2.53258	2.27323	2.95985	2.88754	3.98531	2.89482	2.89366	2.78491	2.70135	3.13174	2.91122	2.69167	2.7059	2.70387
		2.56845	2.54547	2.5951	2.56499	0.475217	2.77057	3.5566	2.51829	3.12008	2.66404	2.87438	2.38456	2.99211	2.29408	2.16773	2.1786	2.39061	2.75659	2.34135	2.77592	2.5545	2.24592	2.50548	2.57159	2.12812	2.49138	1.86131	2.8387	2.37435	2.88227	2.54003	2.43576	2.16198	2.75374	2.57102	2.21928	3.16355	2.76214	3.98953	2.78392	2.81514	2.85221	2.95219	2.60204	3.15308	2.63429	2.74783	2.46488
		2.52684	2.54041	2.55879	2.55414	0.291297	2.85244	3.45815	2.63883	2.67172	2.6842	3.09126	2.63541	2.70577	2.51229	2.12712	2.18864	2.66528	2.68096	2.13954	2.69681	2.36497	2.68146	2.55448	2.50433	2.20248	2.59595	1.55123	2.56234	2.45867	2.79295	2.7952	2.40434	2.05078	2.81121	2.49365	2.43341	2.91054	2.8898	3.85244	2.97405	2.68085	3.0166	2.56437	2.86891	2.99626	2.71646	2.62969	2.41214
		2.44459	2.48531	2.4764	2.50469	0.175512	2.93159	2.99056	2.95767	2.83991	2.41774	2.79911	2.77035	2.40513	2.75936	2.38417	1.93988	2.52233	2.75915	2.3612	2.50825	2.66718	2.60748	2.4916	2.4695	2.27022	2.63911	1.75854	2.57024	2.29795	2.69357	2.85683	2.36096	2.20957	2.63851	2.62736	2.2843	2.92222	2.70994	3.70821	3.07752	2.78633	2.92195	2.68712	2.78717	3.00104	2.75276	2.42005	2.63219
		2.44619	2.47038	2.46555	2.46583	0.232032	2.5804	2.89217	3.02345	2.93303	2.57579	2.88646	2.63972	2.4269	2.46835	2.23002	2.15461	2.44162	2.59588	2.2704	2.49465	2.89392	2.58058	2.56181	2.22815	2.46005	2.3805	1.89857	2.67568	2.27136	2.93592	2.60203	2.66948	1.85776	2.65785	2.69026	2.30649	2.92457	2.82494	3.53912	2.88741	2.99373	3.10611	2.48035	2.69821	2.97948	2.27614	2.85278	2.45101
		2.40009	2.41347	2.40128	2.4314	0.0572413	2.49507	3.04804	2.82453	2.9457	2.39934	3.03073	2.50708	2.30376	2.70247	2.63089	2.04309	2.31709	2.45788	2.18936	2.5927	2.83009	2.74985	2.40642	2.02496	2.76399	2.40897	2.09601	2.54517	1.96809	3.08692	2.57923	2.58064	2.0956	2.65315	2.53421	2.40959	2.63172	2.98487	3.66893	2.81586	2.89773	3.00619	2.49367	2.85139	2.84774	2.67853	2.19094	2.58452
		2.79962	2.77608	2.759	2.75806	2.74249	2.28385	3.16335	2.84362	2.84977	2.48321	3.17393	2.63487	2.63938	2.75053	2.60242	1.77991	2.18729	2.54699	2.42182	2.51161	2.95786	2.76969	2.47098	2.00174	2.80459	2.3789	2.19781	2.46822	2.11426	2.8287	2.62871	2.35894	2.24641	2.83314	2.51129	2.46645	2.62142	2.97349	3.52871	3.29681	2.82034	3.1495	2.41844	2.85905	2.59511	2.61426	2.39364	2.81131
		2.76662	2.7535	2.75194	2.72933	2.72882	2.36077	2.91362	3.01107	2.99957	2.51002	2.80464	2.6748	2.74101	2.54843	2.72424	1.89741	2.02298	2.67985	2.42986	2.50895	2.96245	2.7226	2.52041	2.07475	2.96824	2.05767	2.64164	2.11167	2.28591	2.85546	2.39607	2.67163	2.25701	2.58743	2.49792	2.38175	2.79086	3.05527	3.15712	3.01945	3.22719	2.79733	2.38855	2.83123	2.65344	2.76495	2.31691	3.02112
		2.70296	2.71779	2.70971	2.6984	2.64129	1.96306	2.79857	2.85172	2.88306	2.69072	3.03063	2.80678	2.65313	2.60787	2.12734	2.17831	2.01442	2.08674	2.40528	2.78513	2.80085	3.03582	2.48033	2.20263	2.81196	1.98947	2.50552	2.23158	2.26431	2.62796	2.82548	2.5674	2.04075	2.62521	2.80878	2.41642	2.76862	2.70301	3.71777	2.85867	3.48784	3.08463	2.50764	2.6054	2.51362	2.90392	2.58199	2.71646
		2.66264	2.67201	2.61823	2.64356	2.6283	1.48283	2.91836	3.00663	2.82791	2.75801	2.9821	2.7282	2.24181	2.84614	2.49097	2.13752	2.3497	2.11385	2.46866	2.51631	2.96117	2.55059	2.653	2.27138	3.01658	2.26098	2.17146	2.59446	2.22715	2.37906	2.99546	2.3358	2.3397	2.36394	2.42035	2.70333	2.87856	2.63024	3.40627	3.2245	3.11489	2.49182	2.81645	2.47953	2.58336	2.84063	2.36887	2.87967
		2.6081	2.63511	2.61301	2.59265	2.58003	1.5578	2.61436	3.08143	2.74076	3.07073	2.58353	2.79718	2.45826	2.42978	2.46647	2.329	2.16805	2.21142	2.23053	2.74729	3.21007	2.43854	2.8951	1.98274	2.99511	2.28829	2.05322	2.30706	2.4687	2.38576	2.78293	2.26007	2.76009	2.48101	2.19143	2.80984	2.30325	2.74043	3.54257	3.26739	3.29931	2.70786	2.54484	2.24909	3.02534	3.00255	2.12103	2.82362
		2.59905	2.63864	2.61767	2.58489	2.58846	1.28782	3.01867	3.07973	2.76301	2.83993	2.60517	2.87619	2.47084	2.3227	2.62051	2.11946	2.31719	2.14598	2.46484	2.64514	2.93885	2.63302	2.39738	2.39794	3.33996	2.2274	1.73133	2.54214	2.53229	2.34167	2.8323	2.32788	2.30373	2.41099	2.34587	2.63603	3.15842	2.6247	3.02294	3.55729	3.09973	2.86673	2.32337	2.73608	2.81811	2.74142	2.41725	2.85199
		2.48783	2.51672	2.46593	2.51053	2.49936	0.710386	2.91712	3.29239	2.55503	2.76782	2.68423	2.6901	2.11034	2.86732	2.39883	2.14727	2.08499	2.52878	2.31863	2.51125	2.94604	2.94236	2.37888	2.26194	2.74645	2.51658	2.14097	2.22071	2.7937	2.35142	2.51818	2.68156	2.44459	2.32714	2.5276	2.51035	2.84597	2.75499	2.85983	3.69468	3.32697	2.4316	2.71756	2.67451	2.94782	2.43579	2.64368	2.57638
		2.50584	2.52682	2.53777	2.54035	2.52195	0.395067	2.78577	3.21663	3.02755	2.86043	2.74959	2.65268	2.61446	2.56097	2.35638	2.17132	2.23804	2.50014	2.61035	2.5455	2.88643	2.84966	2.39251	2.15757	2.87307	2.16296	2.52551	1.9187	2.7881	2.47723	2.82165	2.60639	2.09075	2.41997	2.33183	2.6119	2.60775	3.03123	2.53027	3.75796	2.96962	2.61691	2.70397	2.3542	2.83564	2.80496	2.83634	2.28644
		2.45882	2.51403	2.48827	2.50192	2.4928	0.223033	3.11144	3.18404	2.83647	3.02269	2.37523	2.8453	2.30793	2.61114	2.41069	2.17167	2.17621	2.53737	2.52193	2.15669	2.87413	3.08423	2.69819	2.20295	2.53939	2.09093	2.63377	1.99758	2.65399	2.46969	3.22045	2.55777	2.12565	2.60405	2.35484	2.61156	2.24448	3.28708	2.4005	3.65228	3.01134	2.74354	2.723	2.27017	2.90435	2.94715	2.11052	3.0579
		2.39201	2.49201	2.49901	2.49382	2.47645	0.205476	2.90901	2.87803	2.82722	2.96153	2.57081	3.09202	2.54801	2.45225	2.32012	2.41809	2.1982	2.40644	2.6248	2.18638	3.04061	2.98585	2.44739	2.51064	2.65154	2.41406	2.67176	1.70036	2.56712	2.4474	2.92635	2.69893	2.13876	2.47716	2.43602	2.53818	2.29538	3.07435	2.75303	3.42938	3.01443	2.75188	2.62595	2.72314	2.69567	2.66876	2.51065	2.86053
		2.29245	2.33059	2.38127	2.41158	2.37784	0.205967	2.94876	2.56663	2.74989	2.96552	2.31792	2.55944	2.73606	2.65407	2.0742	2.74853	1.94967	2.1898	3.07397	2.26448	2.7692	3.02045	2.1991	2.67836	2.45972	2.38956	2.37604	1.78261	2.46284	2.56224	3.08561	2.78011	2.15991	2.30331	2.33755	2.74009	2.42038	3.06003	2.80392	3.42382	2.74411	3.0417	2.76386	2.68337	2.61189	2.70659	2.41782	2.78903
		2.3611	2.44634	2.43057	2.43676	2.41915	0.0401752	2.89882	2.86417	3.11036	2.84467	2.40842	2.95776	2.32019	2.48626	2.26067	2.63234	2.07157	2.20238	2.80554	2.33528	2.75903	2.98988	2.55805	2.75328	2.21291	2.40685	2.34156	2.01902	2.60785	2.36124	2.98066	2.62967	2.54853	1.89318	2.68071	2.66661	2.26877	3.06591	2.85331	3.57395	2.76976	3.18565	2.87581	2.31182	2.73588	2.67618	2.57374	2.76413
		2.72635	2.80886	2.72555	2.67539	2.65966	2.63054	2.43719	2.77344	3.00545	2.93866	2.477	3.2214	2.22571	2.32432	2.53382	2.36847	2.28045	2.32125	2.66185	2.03242	2.96271	3.20277	2.72458	2.3112	2.48177	2.63264	2.3014	2.35225	2.53374	2.01455	3.4594	2.40455	2.77102	1.84231	2.71591	2.65923	2.43117	2.87513	3.07374	3.23724	3.09976	2.83444	3.05028	2.42812	2.5107	2.68824	2.75286	2.60094
		2.63034	2.70159	2.65819	2.62209	2.60748	2.60819	2.71563	2.45866	2.72361	2.8713	2.38249	3.05784	2.39777	2.36938	2.49063	2.61462	2.3187	2.06372	2.41149	2.46898	2.95774	2.58724	3.00181	2.48799	2.22201	2.78071	2.34166	2.2837	2.41924	2.09129	3.04266	2.49722	2.41033	2.11556	2.89155	2.422	2.40702	2.88396	2.78815	3.39407	3.18727	2.85011	2.75646	2.54911	2.10843	2.66912	3.02372	2.30253
		2.7294	2.70036	2.68787	2.63869	2.61985	2.59553	2.3825	2.67452	2.93611	3.12227	2.53159	2.55519	2.61295	2.29443	2.46905	2.37665	2.01521	2.359	2.43919	2.41107	2.86822	3.00328	2.79959	2.6219	1.99451	2.93808	2.14121	2.67789	1.80078	2.59202	2.9589	2.93382	2.31847	2.03805	2.98336	2.50849	2.06985	3.07285	2.60094	3.59539	2.65023	3.25145	2.70347	2.58057	2.53693	2.63616	2.79957	2.47417
		2.49826	2.51463	2.53107	2.51309	2.50249	2.50808	1.87547	2.3405	3.04408	2.47075	2.76051	2.59648	2.62969	2.38722	2.41772	2.55836	1.98527	2.14773	1.98582	2.27774	2.41171	2.97456	2.94267	2.41057	2.21878	2.80267	2.17319	2.59763	1.66409	2.53553	2.36008	2.51218	2.53785	2.26268	2.41744	2.72327	2.16802	2.55011	3.02714	3.0895	2.81241	3.40993	2.52292	2.61742	2.37055	2.44087	2.70087	2.36208
		2.42949	2.47526	2.52504	2.42578	2.40939	2.40246	1.1686	2.68461	3.30437	2.24762	2.74222	2.70412	2.82374	1.73093	2.27831	2.34003	2.48816	2.26272	1.9708	2.22115	2.83099	2.77692	2.64304	2.47757	2.27164	2.81938	2.22837	2.21968	1.99392	2.16541	2.88946	2.33697	2.17959	2.35569	2.30108	2.45592	2.48939	2.43923	2.91187	3.11776	2.61852	2.86908	2.769	2.52558	2.37052	2.4249	2.7083	2.10717
		2.38875	2.42749	2.45804	2.36625	2.35362	2.35895	1.11656	2.51989	2.70149	2.6125	2.99331	2.62118	2.64134	1.72371	2.25262	2.40686	2.53467	1.85805	1.9959	2.34861	2.6567	2.90091	2.43053	2.37832	1.83205	3.31946	2.17517	2.19829	1.93222	2.14311	2.7093	2.48148	2.2846	2.55281	1.92516	2.43988	2.66322	2.50717	3.05007	2.71257	2.8634	2.9172	2.77951	2.33993	2.71968	2.71188	2.68358	2.30277
		2.35114	2.423	2.44397	2.38632	2.39198	2.38254	1.10558	2.64026	2.86346	2.26906	2.87736	2.7823	2.5698	1.98277	2.43726	2.29754	2.57363	1.94765	1.88121	2.40244	2.60632	2.84837	2.9064	2.43701	1.85827	3.38401	2.23849	2.03619	1.82751	2.48113	2.61879	2.44945	2.26498	2.46457	2.17974	2.10394	2.73141	2.36547	3.32726	2.49683	3.36553	2.75928	2.56872	2.34117	2.38256	3.20868	2.28329	2.4506
		2.22093	2.32183	2.36995	2.35393	2.35668	2.33833	0.699603	2.2983	2.99116	2.10558	3.00999	2.82634	2.65869	2.24177	2.37865	2.17319	2.31537	2.05981	1.71646	2.86294	2.32062	2.61182	2.99751	2.25913	1.85444	3.01873	2.34021	2.59646	1.40176	2.92182	2.38948	2.62724	2.23232	2.48291	2.25442	2.33401	2.34682	2.78037	2.7961	2.73742	3.21016	2.78814	2.63896	2.64406	2.23436	2.99546	2.59752	2.28734
		2.20436	2.29672	2.33922	2.32647	2.28896	2.33604	0.434321	2.90543	2.41222	2.46988	2.79993	2.75857	2.59416	2.23729	1.98883	2.75975	2.12536	2.31471	1.65906	2.77827	2.3005	2.86558	2.74724	2.29555	2.17933	2.83129	2.25454	2.46616	1.8165	2.59691	2.07507	2.62122	2.51032	2.29621	1.87953	2.4271	2.59077	2.78555	2.74476	2.47693	3.48369	2.7616	2.75564	2.23148	2.33371	2.97439	2.23133	2.42153
		2.21804	2.28758	2.329	2.32201	2.26404	2.29367	0.44344	2.67668	2.59442	2.63715	2.73848	2.63529	2.57753	2.27308	1.80031	2.56031	2.35033	1.75957	2.15373	2.48938	2.42964	2.6873	2.97854	2.23735	2.3481	2.67632	2.31046	2.55451	1.68852	2.55295	2.75165	2.6209	2.40365	2.06618	2.26995	2.31212	2.6376	2.71913	2.97093	2.25418	3.68182	2.62407	2.76562	2.5575	2.51149	2.4407	2.78427	2.24811
		2.07474	2.17652	2.2971	2.30032	2.29052	2.29668	0.102026	2.78082	2.18954	2.85198	2.44935	2.68538	3.02062	2.32281	2.21218	2.35204	2.36363	1.97439	1.9945	2.6346	2.38378	2.71595	2.59691	2.29675	2.27179	2.6568	2.52411	2.55626	1.80219	2.25288	2.99592	2.59021	2.27349	1.97348	2.15379	2.41417	2.52816	2.09963	3.04107	2.29745	3.23496	2.92693	2.38	2.78835	2.479	2.81812	2.30107	2.57514
		2.67098	2.60522	2.61411	2.5905	2.53143	2.51083	2.5105	2.59759	2.53613	3.02867	2.52153	2.3422	2.65853	2.44884	2.11797	2.34597	2.5076	2.09193	1.90947	2.8709	2.0085	2.90975	2.83778	2.29539	2.35295	2.60732	2.59463	2.54072	1.8868	2.15386	2.56715	3.07784	2.75	1.92938	1.83185	2.60478	2.75011	2.25603	3.28371	2.37836	3.4593	2.61143	2.69693	2.63546	2.49359	2.68659	2.40506	2.73507
		2.48619	2.50233	2.57946	2.55706	2.52143	2.50336	2.49722	2.4529	2.40533	2.68133	2.4052	2.56688	2.96511	2.42269	2.272	2.35884	2.44196	2.13284	1.83427	2.73273	1.78672	3.05296	2.53991	2.35699	2.37574	2.35996	2.64274	2.17005	2.04511	2.08407	2.37918	2.75095	2.92688	1.86788	2.05549	2.3526	3.04331	2.16258	2.89233	2.33499	3.29182	2.43808	2.64672	2.67846	2.5794	2.84086	2.60171	2.49053
		2.57599	2.53944	2.62479	2.54816	2.4941	2.47996	2.44977	2.56793	2.34142	2.65186	2.74272	2.39324	3.05153	2.08843	2.11566	2.36688	2.17798	2.14142	1.99282	2.51453	2.01584	3.03065	2.68519	2.42928	2.67024	2.34561	2.45142	2.2091	2.33582	2.06066	2.38595	2.70766	2.71331	2.08326	1.96317	2.26667	2.79343	2.31377	2.80845	2.88297	3.14287	2.63333	2.9671	2.87884	2.1454	2.46992	2.61972	2.17416
		2.42512	2.50442	2.57128	2.55034	2.49266	2.49538	2.47329	2.0525	2.33476	2.99831	2.3149	2.82162	2.9056	2.42467	2.08897	2.51713	2.27443	2.01586	1.70352	2.33255	2.03054	2.89172	2.5376	2.51557	2.36488	2.58501	2.46888	2.43877	2.19259	1.76687	2.45377	3.14657	2.34549	2.09369	2.08383	2.34256	2.68543	2.56206	2.87451	2.68511	3.12958	2.57977	2.51632	2.91587	2.54893	2.34045	2.63137	2.6684
		2.36457	2.42654	2.51024	2.49463	2.44513	2.42334	2.44074	1.94877	2.38966	2.74752	2.37235	2.67439	2.92873	2.40101	2.09859	2.24908	2.59729	2.07846	2.03954	2.32376	2.2532	2.97643	2.64395	2.74625	2.54144	2.16637	2.61394	2.48673	2.35607	1.93221	2.21377	3.21096	2.40739	2.15418	2.24686	2.32571	2.33968	2.53311	2.55715	2.86128	3.12321	2.87132	2.77322	2.66845	2.8484	2.2004	2.57989	2.81601
		2.35915	2.45675	2.47122	2.49629	2.41439	2.41884	2.41763	1.85652	2.35414	2.82535	2.40059	2.84714	2.5436	2.6467	1.84111	2.45443	2.40673	2.31157	1.99676	1.94839	2.17538	2.83211	2.84374	2.56612	2.15996	2.2291	2.89704	1.99565	2.61948	1.73185	2.41016	3.11019	2.31833	2.20664	2.37581	2.31653	2.62629	2.30561	2.78745	2.86194	2.94634	2.715	2.84224	2.50907	2.71269	1.97207	2.30434	2.90553
		2.23611	2.36679	2.37474	2.3951	2.32002	2.33573	2.36715	1.44521	2.32439	2.73238	2.44248	2.88948	2.41451	2.51724	1.79448	2.4614	2.64989	2.38804	1.9632	1.85801	2.24573	2.58264	2.78778	2.80739	2.13185	2.35919	2.96458	2.24945	2.56827	1.60115	2.43219	2.87397	2.33678	2.09267	2.23077	2.07144	2.79504	1.97539	2.76821	3.00851	3.12523	2.4658	3.14758	2.39347	2.56248	2.68569	2.4245	2.79458
		2.20999	2.33152	2.43664	2.49889	2.41977	2.41454	2.39724	1.08411	2.69457	2.7243	2.33699	2.81762	2.96222	2.87238	1.86595	2.37275	2.24152	2.73708	1.86177	1.64094	2.51011	2.60674	3.09248	2.75025	2.39113	2.32552	2.76324	2.20313	2.1407	2.30505	2.0086	3.04687	2.53845	2.05986	2.30211	2.20242	2.56672	2.30619	2.40722	3.11142	3.0749	2.70715	2.83953	2.96545	2.47466	2.40188	2.76434	2.33822
		2.02703	2.22166	2.33118	2.3913	2.34197	2.31666	2.33116	0.860354	2.90762	2.36529	1.97484	3.00018	2.87882	2.75198	1.99667	2.11416	2.46169	2.29599	2.17781	1.64881	2.82709	2.15241	2.84551	2.86418	2.32936	1.95151	3.40224	2.38389	1.95942	2.08078	2.01058	2.85855	2.44605	2.33938	2.56613	2.29658	2.51483	2.61722	2.27638	3.0827	3.13005	2.73016	2.90345	2.97096	2.37465	2.17022	2.71562	2.36007
		2.05622	2.23354	2.35009	2.40728	2.3868	2.34839	2.35905	0.751653	2.84146	2.26954	2.36223	2.94283	2.93286	2.75042	2.24341	2.04114	2.45494	2.74492	1.83256	1.77362	2.48931	2.11511	3.0253	2.87558	2.5688	1.73158	3.45167	2.08215	2.31026	2.02982	2.32027	2.99855	2.28544	2.39886	2.14266	2.17383	1.89112	2.77634	2.51938	3.15271	2.71958	3.05834	3.14228	2.19959	2.8171	2.14142	3.01131	2.13282
		2.06281	2.18092	2.32713	2.37725	2.3446	2.30346	2.32657	0.812733	2.47774	2.43653	2.52423	2.65335	3.0582	2.67798	2.116	1.97433	2.53459	2.04914	2.10458	1.55748	2.78568	2.50405	2.77357	2.77532	2.43129	1.98087	2.99539	2.61267	2.51313	1.25964	2.88261	2.3822	2.58544	2.34027	2.68528	1.96191	2.34678	2.56107	2.41638	3.42674	2.5226	2.99962	2.85054	2.68135	2.44972	2.18388	2.98705	2.21337
		2.06657	2.1815	2.29339	2.33968	2.34779	2.30932	2.33614	0.693991	2.84842	2.26806	2.4558	2.64123	2.85283	2.61745	2.40452	2.00157	2.57753	2.1996	2.19883	1.67496	2.76261	2.27399	2.65189	2.79227	2.1012	2.18822	2.69986	2.4443	2.46821	1.31327	2.89262	2.49003	2.52871	2.3739	2.30729	2.05006	2.26501	2.2832	2.73276	2.90111	2.7963	3.19777	2.57733	2.57309	2.23288	2.27264	2.91919	2.44045
		1.96138	2.08554	2.17716	2.29201	2.29069	2.2566	2.26178	0.511955	2.60116	2.20849	2.52392	2.58218	2.63524	2.98112	2.28142	1.98394	2.3084	2.48769	1.85722	2.04193	2.76144	2.24673	2.73728	3.01953	2.60497	1.89532	2.892	2.60682	2.60191	1.64583	2.45284	2.7423	2.6852	2.44745	2.0502	2.16848	2.39578	2.55553	2.39911	3.37405	2.32355	3.3934	2.45678	2.85598	2.38663	2.46549	2.51963	2.75624
		1.96608	2.08055	2.08627	2.23636	2.27324	2.26591	2.28629	0.384425	2.5162	2.23258	2.73112	2.53844	2.11486	3.13687	2.5314	2.20729	2.46967	2.25386	1.89017	1.92277	2.64859	2.16583	2.45124	2.76032	2.59002	2.15872	2.37901	2.86148	2.28579	1.89262	2.41434	2.92597	2.65127	2.41055	2.21853	1.87892	2.48163	2.79069	2.42045	2.94031	2.59112	3.4436	3.09572	2.98728	2.29482	2.66031	2.34096	2.78407
		1.96873	2.12802	2.20144	2.27161	2.28796	2.28215	2.30621	0.197208	2.65994	2.29175	2.72603	2.76519	2.56855	2.69262	2.40243	2.23566	2.5227	2.47217	2.02767	1.91418	2.60581	2.05324	2.8405	2.90435	2.12766	2.36066	2.36668	2.87827	2.42736	2.0959	1.98015	2.70377	2.81456	2.57457	2.20842	1.7606	2.30824	2.72312	2.39088	3.04394	2.27668	3.31768	2.81324	2.7731	2.20482	2.41862	2.57852	2.34404
		2.60746	2.46354	2.50402	2.58185	2.55495	2.47993	2.47803	2.48744	2.83968	2.18589	2.7968	2.0318	2.66594	2.97101	2.39351	1.95481	2.46286	2.57212	2.30238	1.75718	2.50124	1.93572	2.84264	2.58298	2.61874	2.30575	2.26257	3.00998	2.2616	2.10486	1.99126	2.81938	2.77358	2.5099	2.03443	1.79704	2.42456	2.5972	2.13001	3.14538	2.35798	3.56728	2.35854	2.58979	2.75736	2.22396	2.67967	2.46368
		2.5997	2.44174	2.51313	2.60533	2.57196	2.52233	2.49455	2.47995	2.63399	2.1411	3.02402	1.96786	2.79869	3.06634	2.37172	2.17491	2.27233	2.3485	2.05255	2.1093	2.64938	1.86604	3.05772	2.83986	2.65766	2.25754	2.23936	2.62766	2.48345	2.21267	1.79719	2.86466	3.11089	2.77767	2.02774	1.83605	2.28743	2.88341	2.23692	3.02226	2.46185	3.38099	2.49398	2.8988	2.79294	2.5049	2.57146	2.45871
		2.36194	2.38559	2.43815	2.53187	2.52734	2.4394	2.47804	2.4385	2.11074	2.22594	2.74914	2.45653	2.64841	3.00044	2.5002	1.82384	2.78715	2.08263	2.14969	2.03588	2.13407	1.92922	2.99983	2.61697	2.55375	2.36646	2.23144	2.65121	2.3963	2.28621	1.75611	2.50464	3.19406	2.74743	1.84885	1.79719	2.58082	2.80819	2.1416	2.85081	2.86147	3.431	2.45522	2.60279	2.79538	2.35828	2.24206	2.53134
		2.38678	2.38601	2.39425	2.4774	2.50743	2.46687	2.49106	2.46719	2.01326	2.43693	2.71014	2.3837	2.4272	2.89318	2.68758	2.18293	2.68464	2.25235	2.27743	2.08252	2.30905	2.04853	2.8148	2.67947	2.55989	2.59658	2.04266	2.84312	2.10744	2.35378	2.00088	2.51966	2.97289	2.66173	1.83396	2.21275	2.1068	2.85473	2.62154	2.83791	2.44236	3.46942	2.62066	2.85058	2.62252	2.79867	2.24912	2.68413
		2.3579	2.25366	2.3438	2.41955	2.43668	2.35849	2.37105	2.37134	1.74761	2.44749	2.8786	1.94095	2.70434	2.79832	2.53946	1.81115	2.47155	2.37396	2.29566	2.05484	1.66723	2.36767	2.84873	2.86208	2.41697	2.72395	1.9442	2.96406	2.40842	2.61101	1.78617	2.29609	3.06603	2.49945	2.01562	1.99263	2.06786	2.46463	2.47389	2.4275	2.67011	3.39259	2.65631	2.43021	2.67149	2.70401	1.9429	2.64712
		2.23408	2.18837	2.35733	2.44402	2.50403	2.44675	2.40924	2.41858	1.85233	2.2766	2.57332	2.05124	3.03318	2.87747	2.86409	2.04581	2.10913	2.50265	2.34673	1.86315	1.88081	2.45745	2.6193	2.79342	2.73091	2.33917	2.2364	3.07294	2.23437	2.31553	2.11777	2.28724	3.09958	2.52077	1.95473	2.45179	2.35588	2.54417	2.65434	2.67092	2.77223	3.14821	2.73317	2.96558	2.58326	2.57903	2.03664	2.67302
		2.23994	2.23184	2.34403	2.41661	2.48463	2.42934	2.41518	2.42532	1.64834	2.33007	2.7414	2.20754	2.79279	2.77949	2.89276	2.0423	2.30195	2.51651	2.52329	2.03273	1.73369	2.34642	2.50813	2.86512	2.95523	2.40826	2.05116	2.88793	2.14856	2.25847	1.85356	2.20452	3.40586	2.57734	1.93373	2.25547	2.1268	2.47319	2.20156	2.47566	3.21447	3.46322	2.58849	3.00267	2.50348	2.71309	2.00568	2.65081
		2.08154	2.08494	2.18434	2.27424	2.34012	2.29002	2.28688	2.30571	1.11372	2.68838	2.44253	2.09513	2.58195	2.72372	2.73539	1.93937	2.26169	2.47525	2.40037	2.09753	1.38071	2.60365	2.1507	3.23829	2.65713	2.44561	2.10994	2.77978	2.47245	2.26578	2.08655	2.102	3.23785	2.53646	2.06819	2.27411	2.13714	2.35223	2.3921	2.31123	3.06092	3.14724	2.83058	3.04766	2.69209	2.26066	2.51306	2.70081
		2.10201	2.15728	2.26044	2.42687	2.49492	2.47541	2.43556	2.43604	0.843117	2.99901	2.46389	2.3231	2.67307	3.25902	2.90326	2.33882	2.11679	2.4403	2.49399	2.0095	1.41497	2.94139	2.07041	2.76684	3.03132	2.51577	2.13089	2.71563	2.42503	2.41092	1.87368	2.29488	3.05042	2.30535	2.42224	2.26544	2.06396	2.54864	2.57675	2.48299	3.19102	3.06753	2.56393	2.89471	2.48494	2.68921	2.14701	2.85676
		1.88533	2.07858	2.16472	2.32802	2.35792	2.33456	2.30917	2.32191	0.786798	2.70852	2.16068	2.65832	2.5093	3.14451	2.53729	2.17103	2.10609	2.4366	2.64536	1.94037	1.33547	2.77118	2.48163	2.85112	3.04539	2.54796	1.88	2.775	2.74157	2.16394	1.80724	2.2877	3.25667	2.1949	2.48822	2.42782	1.98204	2.45666	2.56415	2.11679	3.3733	3.10971	2.85447	3.21109	2.61415	2.4926	2.20429	2.39945
		1.86379	2.04028	2.12556	2.28052	2.36263	2.3662	2.31812	2.32454	0.802391	2.79331	1.99567	2.56974	2.46668	3.05532	2.85531	2.39116	1.93351	2.38227	2.58593	2.08382	1.41977	2.45631	2.21775	2.69711	2.97895	2.41614	1.98404	2.90078	2.52083	2.61951	1.61215	2.49018	2.57858	2.73978	2.3949	2.56005	1.90803	2.13431	2.55543	2.37514	3.19764	2.33676	2.99585	3.062	2.62953	2.58331	2.18632	2.49206
		1.82161	2.0294	2.09668	2.17587	2.32494	2.29635	2.24714	2.29684	0.724576	2.55955	2.18071	2.65275	2.36583	2.5718	3.21937	2.09621	1.85348	2.74414	2.12588	2.27776	1.55835	2.78784	2.05887	2.64828	3.16313	2.42398	1.991	2.78973	2.76851	2.38557	1.61128	2.59678	2.68725	2.79831	2.26339	2.43249	2.15574	2.43716	2.35053	2.40441	3.39483	2.59518	3.24397	3.02841	2.4448	2.59092	1.93349	2.92149
		1.51352	1.61342	1.68789	1.6886	1.79333	1.7805	1.75611	1.79044	0.586353	2.38543	1.5688	1.9131	1.98579	1.69215	2.42169	1.69069	1.56101	2.09939	1.81974	1.46491	1.37347	2.0673	1.74159	1.85549	2.401	1.52802	1.52655	2.07404	2.14961	1.72361	1.3374	1.67749	2.08458	1.88675	1.61343	1.85696	1.45663	1.87849	1.61163	1.85599	2.44442	2.24816	2.38192	2.07667	1.987	1.88383	1.44153	2.14003
[truncated: 492 more columns]

## Sheet: Figure 1d
Figure 1d
	NGSIM 101 Density Data	0.0491041	0.0641359	0.0731551	0.0761614	0.0601274	0.0861827	0.0591253	0.0611296	0.0731551	0.0871848	0.0711508	0.0671423	0.0751593	0.0761614	0.0801699	0.0721529	0.0681444	0.0761614	0.089189	0.0661402	0.0811721	0.0581232	0.0581232	0.0741572	0.0711508	0.089189	0.0801699	0.0671423	0.101215	0.0801699	0.0681444	0.0771636	0.0861827	0.0821742	0.0711508	0.0641359	0.0681444	0.0601274	0.0671423	0.0741572	0.0591253	0.0791678	0.0751593	0.0711508	0.056119	0.056119	0.0741572	0.0571211
		0.0390828	0.0761614	0.0711508	0.0761614	0.0741572	0.0962039	0.0591253	0.0741572	0.0781657	0.0771636	0.0731551	0.0801699	0.0821742	0.0781657	0.0711508	0.0751593	0.0811721	0.0771636	0.100212	0.0581232	0.0801699	0.0721529	0.0681444	0.0731551	0.0761614	0.0801699	0.100212	0.100212	0.126268	0.0811721	0.0681444	0.0811721	0.0881869	0.0992103	0.0741572	0.0711508	0.0651381	0.0631338	0.0751593	0.0601274	0.0751593	0.0741572	0.0821742	0.0751593	0.0581232	0.0541147	0.0761614	0.0611296
		0.0290616	0.0761614	0.0671423	0.0791678	0.0701487	0.0831763	0.0851806	0.0661402	0.0771636	0.0671423	0.0751593	0.0741572	0.0821742	0.0771636	0.0711508	0.0841784	0.0711508	0.0811721	0.0851806	0.0681444	0.0701487	0.0611296	0.0831763	0.0591253	0.0661402	0.0851806	0.0952018	0.0851806	0.115244	0.0881869	0.0711508	0.0701487	0.0731551	0.0841784	0.0711508	0.0751593	0.0681444	0.0611296	0.0651381	0.0651381	0.0781657	0.0621317	0.0801699	0.0701487	0.0631338	0.056119	0.0621317	0.0671423
		0.0260552	0.0721529	0.0701487	0.0841784	0.0731551	0.0771636	0.089189	0.0601274	0.0751593	0.0741572	0.0701487	0.0781657	0.0871848	0.0691466	0.0811721	0.0721529	0.0781657	0.0771636	0.0941997	0.0771636	0.0591253	0.0631338	0.0671423	0.0651381	0.0841784	0.0771636	0.0871848	0.0982082	0.105223	0.0781657	0.0701487	0.0731551	0.0671423	0.0861827	0.0781657	0.0711508	0.0701487	0.0551168	0.0691466	0.0681444	0.0681444	0.0631338	0.0791678	0.0751593	0.0621317	0.0631338	0.0591253	0.0751593
		0.0250531	0.0661402	0.0611296	0.0921954	0.0751593	0.0731551	0.0731551	0.0651381	0.0811721	0.0661402	0.0801699	0.0581232	0.089189	0.0801699	0.0731551	0.0721529	0.0801699	0.0781657	0.0952018	0.0811721	0.0611296	0.0601274	0.0621317	0.0761614	0.0751593	0.0791678	0.0871848	0.0941997	0.0621317	0.0831763	0.0641359	0.0771636	0.0651381	0.0871848	0.0771636	0.0791678	0.0671423	0.0571211	0.0671423	0.0621317	0.0761614	0.0611296	0.0761614	0.0751593	0.0691466	0.0541147	0.0651381	0.0741572
		0.0120255	0.0741572	0.0631338	0.0851806	0.0731551	0.0901912	0.0841784	0.0701487	0.0711508	0.0721529	0.0811721	0.0731551	0.0831763	0.0831763	0.0691466	0.0781657	0.0801699	0.0871848	0.0851806	0.0901912	0.0491041	0.0801699	0.0621317	0.0731551	0.0691466	0.0791678	0.111236	0.0631338	0.0781657	0.0851806	0.0691466	0.0711508	0.0741572	0.0801699	0.089189	0.0741572	0.0631338	0.0681444	0.0641359	0.0611296	0.0811721	0.0661402	0.0691466	0.0731551	0.0741572	0.056119	0.0661402	0.0701487
		0.0110234	0.0661402	0.0671423	0.0681444	0.0801699	0.0731551	0.0811721	0.0631338	0.0721529	0.0671423	0.0851806	0.0611296	0.0791678	0.0841784	0.0711508	0.0751593	0.0781657	0.0781657	0.0941997	0.0771636	0.0571211	0.0611296	0.056119	0.0681444	0.0761614	0.0861827	0.0931975	0.0881869	0.0501062	0.0801699	0.0641359	0.0701487	0.0721529	0.0751593	0.089189	0.0691466	0.0581232	0.0761614	0.0591253	0.0651381	0.0741572	0.0711508	0.0681444	0.0711508	0.0691466	0.0591253	0.0691466	0.0681444
		0.00701487	0.0541147	0.0661402	0.0811721	0.0781657	0.0761614	0.0761614	0.0671423	0.0691466	0.0771636	0.0761614	0.0701487	0.0681444	0.0881869	0.0701487	0.0831763	0.0741572	0.0851806	0.0741572	0.102217	0.0621317	0.0611296	0.0501062	0.0731551	0.0651381	0.0921954	0.0851806	0.0911933	0.0701487	0.0771636	0.0691466	0.0551168	0.0801699	0.0741572	0.0921954	0.0671423	0.0581232	0.0751593	0.0541147	0.0631338	0.0701487	0.0581232	0.0781657	0.0671423	0.0621317	0.0591253	0.0651381	0.0781657
		0.00100212	0.0611296	0.0661402	0.0811721	0.0771636	0.0761614	0.0801699	0.0671423	0.0761614	0.0821742	0.0751593	0.0681444	0.0681444	0.0841784	0.0781657	0.0901912	0.0861827	0.0871848	0.0841784	0.0911933	0.0711508	0.0621317	0.0651381	0.0731551	0.0771636	0.0831763	0.122259	0.0871848	0.0701487	0.0791678	0.0741572	0.0661402	0.0821742	0.0781657	0.0911933	0.0711508	0.0661402	0.0781657	0.0571211	0.0651381	0.0721529	0.0721529	0.0751593	0.0791678	0.0651381	0.0671423	0.0681444	0.0771636
		0.0692468	0.0511083	0.0691466	0.0691466	0.0741572	0.0661402	0.0801699	0.0551168	0.0701487	0.0761614	0.0811721	0.0551168	0.0671423	0.0831763	0.0841784	0.0811721	0.0781657	0.0801699	0.0741572	0.0811721	0.0551168	0.0661402	0.0631338	0.0701487	0.0661402	0.0992103	0.0711508	0.0931975	0.056119	0.0871848	0.0721529	0.0611296	0.0781657	0.0751593	0.0921954	0.0701487	0.0661402	0.0681444	0.0541147	0.0641359	0.0681444	0.0701487	0.0721529	0.0771636	0.0591253	0.0641359	0.0621317	0.0751593
		0.0678438	0.0380807	0.0701487	0.0671423	0.0811721	0.0651381	0.0781657	0.0681444	0.0711508	0.0701487	0.0691466	0.0621317	0.0651381	0.0781657	0.0811721	0.0791678	0.0781657	0.0831763	0.0671423	0.0801699	0.0571211	0.0601274	0.0611296	0.0671423	0.0831763	0.0731551	0.101215	0.0751593	0.0681444	0.0771636	0.0691466	0.0721529	0.0601274	0.0731551	0.0841784	0.0741572	0.0601274	0.0581232	0.056119	0.0631338	0.0641359	0.0611296	0.0761614	0.0701487	0.0601274	0.0651381	0.0551168	0.0841784
		0.0621317	0.0340722	0.0621317	0.0621317	0.0651381	0.0651381	0.0671423	0.0781657	0.0571211	0.0661402	0.0641359	0.0631338	0.0621317	0.0711508	0.0711508	0.0751593	0.0741572	0.0731551	0.0701487	0.0671423	0.0621317	0.0541147	0.0521105	0.0641359	0.0701487	0.0801699	0.0771636	0.0791678	0.0761614	0.0661402	0.0721529	0.0651381	0.0661402	0.0711508	0.0791678	0.0671423	0.0601274	0.0601274	0.0581232	0.0611296	0.0541147	0.0741572	0.0611296	0.0711508	0.0641359	0.0531126	0.0621317	0.0771636
		0.0621317	0.0280595	0.0611296	0.0601274	0.0741572	0.0681444	0.0701487	0.0761614	0.0440935	0.0781657	0.0611296	0.0671423	0.0591253	0.0761614	0.0701487	0.0681444	0.0781657	0.0711508	0.0691466	0.0651381	0.0631338	0.056119	0.0651381	0.0721529	0.0861827	0.0952018	0.0851806	0.0821742	0.0611296	0.0841784	0.0851806	0.0711508	0.0621317	0.0601274	0.0861827	0.0691466	0.0661402	0.0611296	0.0551168	0.0581232	0.0541147	0.0741572	0.0631338	0.0811721	0.0611296	0.0581232	0.0591253	0.0781657
		0.0603279	0.0220467	0.0651381	0.0581232	0.0711508	0.0671423	0.0661402	0.0681444	0.0551168	0.0661402	0.0641359	0.0731551	0.0571211	0.0821742	0.0691466	0.0601274	0.0801699	0.0691466	0.0661402	0.0631338	0.0621317	0.0591253	0.0761614	0.0781657	0.0551168	0.0501062	0.0821742	0.0751593	0.0621317	0.0781657	0.0851806	0.0701487	0.0701487	0.0631338	0.0821742	0.0751593	0.0611296	0.0551168	0.0551168	0.0641359	0.0601274	0.0691466	0.0641359	0.0751593	0.0591253	0.0621317	0.0601274	0.0701487
		0.0617308	0.0150319	0.0611296	0.0611296	0.0691466	0.0671423	0.0771636	0.0731551	0.0611296	0.0661402	0.0661402	0.0721529	0.0581232	0.0721529	0.0711508	0.0651381	0.0831763	0.0651381	0.0711508	0.0641359	0.0691466	0.0581232	0.0631338	0.0761614	0.107227	0.105223	0.0761614	0.0831763	0.0731551	0.0541147	0.101215	0.0731551	0.0691466	0.0661402	0.0761614	0.0781657	0.0741572	0.0521105	0.0601274	0.0601274	0.056119	0.0761614	0.0591253	0.0751593	0.0741572	0.0621317	0.0581232	0.0731551
		0.058023	0.0100212	0.0661402	0.056119	0.0641359	0.0681444	0.0711508	0.0661402	0.0551168	0.0631338	0.0601274	0.0711508	0.0581232	0.0691466	0.0701487	0.0581232	0.0751593	0.0611296	0.0621317	0.056119	0.0741572	0.0691466	0.0661402	0.0791678	0.11324	0.0952018	0.0761614	0.0781657	0.0711508	0.0631338	0.0841784	0.0651381	0.0531126	0.0751593	0.0741572	0.0761614	0.0671423	0.0450956	0.0641359	0.0601274	0.0551168	0.0711508	0.0661402	0.0681444	0.0731551	0.0551168	0.0591253	0.0641359
		0.0571211	0.00901912	0.0581232	0.0581232	0.0601274	0.0741572	0.0621317	0.0711508	0.0531126	0.0581232	0.0671423	0.0651381	0.0651381	0.0541147	0.0751593	0.0601274	0.0621317	0.0631338	0.0621317	0.0551168	0.0691466	0.0661402	0.0681444	0.0992103	0.102217	0.0811721	0.0741572	0.0831763	0.0701487	0.0661402	0.0731551	0.0671423	0.0631338	0.0651381	0.0721529	0.0821742	0.0631338	0.048102	0.0671423	0.0531126	0.0531126	0.0681444	0.0681444	0.0661402	0.0671423	0.0581232	0.0601274	0.0671423
		0.0574217	0.00901912	0.0491041	0.0681444	0.0571211	0.0731551	0.0691466	0.0621317	0.056119	0.0611296	0.0691466	0.0621317	0.0591253	0.0541147	0.0731551	0.0621317	0.0661402	0.0661402	0.0581232	0.0621317	0.0681444	0.056119	0.0931975	0.0921954	0.111236	0.0841784	0.0731551	0.0781657	0.0711508	0.0571211	0.0691466	0.0771636	0.0591253	0.0671423	0.0611296	0.0841784	0.0621317	0.0541147	0.0701487	0.048102	0.0581232	0.0631338	0.0581232	0.0781657	0.0661402	0.0571211	0.0571211	0.0641359
		0.0551168	0.00100212	0.0521105	0.0641359	0.0621317	0.0621317	0.0621317	0.0681444	0.0541147	0.056119	0.0691466	0.0601274	0.0511083	0.0571211	0.0691466	0.0651381	0.0671423	0.0521105	0.0631338	0.0601274	0.0681444	0.0581232	0.0731551	0.040085	0.056119	0.0671423	0.0761614	0.0771636	0.0731551	0.056119	0.0681444	0.0641359	0.0631338	0.0611296	0.0591253	0.0821742	0.0641359	0.0591253	0.0641359	0.0581232	0.0521105	0.0631338	0.0621317	0.0731551	0.0721529	0.0591253	0.0551168	0.0661402
		0.0606842	0.0616306	0.0491041	0.0601274	0.0601274	0.0691466	0.0601274	0.0731551	0.0521105	0.0611296	0.0611296	0.0701487	0.0511083	0.056119	0.0631338	0.0691466	0.0671423	0.0591253	0.0591253	0.0601274	0.0681444	0.0591253	0.0751593	0.0931975	0.105223	0.0711508	0.0711508	0.0631338	0.0691466	0.0551168	0.0651381	0.0581232	0.0671423	0.0571211	0.0611296	0.0841784	0.0601274	0.0631338	0.0641359	0.0460977	0.0541147	0.0651381	0.0621317	0.0671423	0.0731551	0.0541147	0.0631338	0.0591253
		0.0592367	0.0597266	0.0410871	0.0591253	0.0671423	0.0671423	0.0571211	0.0701487	0.056119	0.0551168	0.0601274	0.0641359	0.0631338	0.048102	0.0711508	0.0661402	0.0581232	0.0701487	0.0531126	0.0581232	0.0621317	0.0811721	0.0741572	0.097206	0.0901912	0.0691466	0.0701487	0.0671423	0.0601274	0.0551168	0.0661402	0.0641359	0.0521105	0.0581232	0.0651381	0.0841784	0.0641359	0.0631338	0.0541147	0.0511083	0.0661402	0.0581232	0.0631338	0.0671423	0.0771636	0.0611296	0.056119	0.0571211
		0.0607955	0.0612298	0.0360765	0.0661402	0.0711508	0.0591253	0.0641359	0.0711508	0.0711508	0.0470998	0.0611296	0.0651381	0.0581232	0.0521105	0.0711508	0.0681444	0.0581232	0.0711508	0.056119	0.0571211	0.0621317	0.0691466	0.0781657	0.0511083	0.0641359	0.0751593	0.0671423	0.0681444	0.0671423	0.048102	0.0611296	0.0701487	0.0591253	0.0551168	0.0601274	0.0801699	0.0691466	0.0671423	0.0571211	0.0601274	0.0611296	0.0501062	0.0631338	0.0691466	0.0721529	0.0691466	0.0531126	0.0541147
		0.0617977	0.0609291	0.0410871	0.0641359	0.0601274	0.0721529	0.0751593	0.0651381	0.0701487	0.0440935	0.0641359	0.0531126	0.056119	0.0571211	0.0701487	0.0661402	0.0611296	0.0661402	0.0741572	0.0651381	0.0781657	0.0761614	0.0701487	0.0962039	0.0921954	0.0721529	0.0551168	0.0781657	0.0661402	0.0521105	0.0531126	0.0771636	0.0611296	0.0541147	0.0601274	0.0871848	0.0841784	0.0741572	0.0621317	0.0691466	0.0661402	0.0651381	0.0681444	0.0601274	0.0741572	0.0631338	0.0571211	0.0681444
		0.062243	0.0609291	0.0430913	0.0611296	0.0671423	0.0731551	0.0571211	0.0791678	0.0691466	0.0460977	0.0641359	0.0491041	0.0621317	0.0531126	0.0711508	0.0591253	0.0611296	0.0721529	0.0671423	0.0681444	0.0581232	0.0731551	0.0841784	0.0911933	0.0761614	0.0651381	0.0721529	0.0621317	0.0641359	0.0591253	0.0551168	0.0741572	0.0681444	0.0551168	0.0611296	0.0811721	0.0931975	0.0791678	0.0541147	0.0771636	0.0641359	0.0641359	0.0681444	0.0601274	0.0751593	0.0641359	0.0631338	0.0671423
		0.0587913	0.0579228	0.024051	0.0701487	0.0671423	0.0581232	0.0631338	0.0841784	0.0641359	0.0410871	0.0571211	0.0501062	0.0631338	0.048102	0.0681444	0.0721529	0.0601274	0.0751593	0.0761614	0.0671423	0.0641359	0.0982082	0.089189	0.0801699	0.0641359	0.0781657	0.0661402	0.0671423	0.0621317	0.056119	0.0581232	0.0621317	0.0611296	0.0591253	0.0581232	0.0831763	0.0952018	0.0711508	0.0611296	0.0711508	0.0661402	0.0651381	0.0741572	0.0591253	0.0691466	0.0651381	0.0681444	0.0571211
		0.0568984	0.0560187	0.0190404	0.0701487	0.0631338	0.0551168	0.0631338	0.0671423	0.0691466	0.0460977	0.0591253	0.048102	0.0661402	0.0551168	0.0601274	0.0651381	0.0611296	0.0701487	0.0741572	0.0731551	0.0581232	0.0691466	0.0390828	0.0641359	0.0651381	0.0711508	0.0601274	0.0641359	0.0631338	0.0611296	0.0460977	0.0681444	0.0571211	0.0531126	0.0651381	0.0721529	0.089189	0.0741572	0.056119	0.0751593	0.0581232	0.0701487	0.0721529	0.0531126	0.0681444	0.0631338	0.0571211	0.0631338
		0.0580119	0.0571211	0.016034	0.0641359	0.0711508	0.0631338	0.0651381	0.0651381	0.0681444	0.0511083	0.0581232	0.0491041	0.056119	0.0470998	0.0571211	0.0681444	0.0631338	0.0641359	0.0651381	0.0791678	0.0811721	0.0711508	0.089189	0.0992103	0.0611296	0.0781657	0.0651381	0.056119	0.0681444	0.0631338	0.040085	0.056119	0.0661402	0.0511083	0.0671423	0.0651381	0.0881869	0.0721529	0.0601274	0.0771636	0.0641359	0.0631338	0.0751593	0.0591253	0.0681444	0.0651381	0.0591253	0.0531126
		0.0546714	0.0556179	0.0120255	0.0621317	0.0661402	0.0641359	0.0621317	0.0651381	0.0691466	0.0491041	0.0420892	0.0641359	0.0531126	0.0631338	0.0450956	0.0641359	0.0661402	0.0741572	0.0701487	0.0952018	0.0771636	0.0841784	0.0921954	0.0761614	0.0681444	0.0671423	0.0661402	0.0591253	0.0611296	0.056119	0.0521105	0.056119	0.0681444	0.048102	0.0621317	0.0581232	0.0952018	0.0661402	0.0691466	0.0691466	0.0671423	0.0701487	0.0701487	0.0591253	0.0651381	0.0671423	0.0631338	0.0470998
		0.0560076	0.0567202	0.00200425	0.0701487	0.0691466	0.0611296	0.0621317	0.0661402	0.0721529	0.0551168	0.0460977	0.0631338	0.0551168	0.0581232	0.0450956	0.0671423	0.0641359	0.0731551	0.0791678	0.0821742	0.0781657	0.0982082	0.0941997	0.0661402	0.0571211	0.0641359	0.0641359	0.0611296	0.0651381	0.056119	0.0491041	0.0591253	0.0641359	0.0601274	0.0631338	0.0641359	0.097206	0.0701487	0.0651381	0.0711508	0.0681444	0.0681444	0.0711508	0.0611296	0.0691466	0.0671423	0.0671423	0.0531126
		0.0606285	0.0603501	0.0598268	0.0621317	0.0621317	0.0591253	0.0691466	0.0581232	0.0751593	0.0501062	0.0491041	0.0581232	0.0551168	0.0470998	0.0531126	0.0651381	0.0651381	0.0731551	0.0781657	0.0921954	0.0952018	0.0531126	0.0380807	0.0581232	0.0621317	0.0691466	0.0581232	0.0581232	0.0671423	0.056119	0.0410871	0.056119	0.0541147	0.0621317	0.0541147	0.0721529	0.0761614	0.0741572	0.0731551	0.0721529	0.0641359	0.0601274	0.0711508	0.0621317	0.0691466	0.0621317	0.0591253	0.0491041
		0.0597517	0.0599048	0.0596264	0.0581232	0.0701487	0.0571211	0.0581232	0.0601274	0.0741572	0.0551168	0.0450956	0.0611296	0.0571211	0.0470998	0.0531126	0.0601274	0.0741572	0.0721529	0.0791678	0.0811721	0.0821742	0.0962039	0.0962039	0.0501062	0.0641359	0.0601274	0.0521105	0.056119	0.0601274	0.0581232	0.0440935	0.0571211	0.0621317	0.0511083	0.0631338	0.0631338	0.0801699	0.0751593	0.0731551	0.0671423	0.0581232	0.0691466	0.0721529	0.0591253	0.0691466	0.0661402	0.0591253	0.0591253
		0.0591253	0.0592367	0.0587245	0.0511083	0.0671423	0.0591253	0.0611296	0.0571211	0.0661402	0.0651381	0.0460977	0.0601274	0.0541147	0.0511083	0.0511083	0.0611296	0.0731551	0.0661402	0.0801699	0.0811721	0.0601274	0.0801699	0.0871848	0.0611296	0.0501062	0.0671423	0.0511083	0.0571211	0.056119	0.0571211	0.0470998	0.0551168	0.056119	0.0521105	0.0501062	0.0611296	0.0801699	0.0751593	0.0761614	0.0641359	0.0681444	0.0691466	0.0721529	0.0641359	0.0541147	0.0731551	0.0641359	0.0581232
		0.0568705	0.0570097	0.0569207	0.0410871	0.0661402	0.056119	0.0631338	0.0581232	0.0621317	0.0641359	0.0440935	0.0581232	0.056119	0.0521105	0.048102	0.0641359	0.0621317	0.0771636	0.0731551	0.089189	0.0901912	0.0941997	0.0821742	0.0511083	0.0551168	0.0651381	0.0541147	0.0591253	0.0601274	0.0551168	0.0370786	0.056119	0.0641359	0.0611296	0.048102	0.0681444	0.0761614	0.0821742	0.0671423	0.0601274	0.0721529	0.0701487	0.0571211	0.0711508	0.0641359	0.0711508	0.0611296	0.0641359
		0.0572463	0.056453	0.0556179	0.0380807	0.0661402	0.0601274	0.0591253	0.0581232	0.0621317	0.0641359	0.0501062	0.0501062	0.048102	0.0541147	0.0450956	0.0771636	0.0631338	0.0731551	0.0861827	0.0801699	0.0952018	0.040085	0.0781657	0.056119	0.0460977	0.0651381	0.0501062	0.0541147	0.0541147	0.0621317	0.0470998	0.0531126	0.0591253	0.0541147	0.0501062	0.0571211	0.0791678	0.0811721	0.0611296	0.0641359	0.0761614	0.0621317	0.0661402	0.0651381	0.0601274	0.0681444	0.0611296	0.0671423
		0.0559937	0.056119	0.0557181	0.0310658	0.0671423	0.0611296	0.0591253	0.0551168	0.0661402	0.0661402	0.0420892	0.0571211	0.0521105	0.0571211	0.0531126	0.0621317	0.0721529	0.0611296	0.0811721	0.0841784	0.0661402	0.0941997	0.0801699	0.0581232	0.0420892	0.0621317	0.0551168	0.056119	0.056119	0.0521105	0.0511083	0.0501062	0.0541147	0.0641359	0.0501062	0.0571211	0.0691466	0.0791678	0.0661402	0.0571211	0.0701487	0.0661402	0.0691466	0.0691466	0.056119	0.0751593	0.0531126	0.0781657
		0.0539894	0.0541147	0.0538141	0.0230489	0.0671423	0.0581232	0.0571211	0.0581232	0.0591253	0.0661402	0.0430913	0.0551168	0.0511083	0.0541147	0.0440935	0.0661402	0.0761614	0.0611296	0.0791678	0.0731551	0.0801699	0.0962039	0.0691466	0.0571211	0.0440935	0.048102	0.0621317	0.0541147	0.0511083	0.0531126	0.0541147	0.0440935	0.056119	0.0581232	0.0440935	0.0611296	0.0611296	0.0861827	0.0651381	0.0591253	0.0621317	0.0601274	0.0711508	0.0751593	0.0621317	0.0611296	0.0631338	0.0791678
		0.0532378	0.053558	0.0527117	0.016034	0.0651381	0.0641359	0.0541147	0.0571211	0.0601274	0.0621317	0.0470998	0.056119	0.0450956	0.0541147	0.0531126	0.0591253	0.0751593	0.0701487	0.0591253	0.089189	0.102217	0.0410871	0.0641359	0.0501062	0.0511083	0.040085	0.0581232	0.0541147	0.0470998	0.0541147	0.056119	0.0350743	0.0581232	0.0571211	0.0420892	0.0581232	0.0631338	0.0801699	0.0621317	0.0571211	0.0671423	0.0581232	0.0671423	0.0731551	0.0581232	0.0571211	0.0701487	0.0761614
		0.0508578	0.0508856	0.0499058	0.0120255	0.056119	0.0661402	0.0511083	0.0531126	0.0571211	0.0621317	0.0491041	0.0511083	0.0410871	0.056119	0.0491041	0.0581232	0.0671423	0.0721529	0.0621317	0.0591253	0.0521105	0.0901912	0.0621317	0.0420892	0.0541147	0.040085	0.056119	0.0531126	0.0491041	0.056119	0.0501062	0.0420892	0.048102	0.048102	0.0521105	0.0571211	0.0581232	0.0731551	0.0631338	0.0511083	0.0661402	0.0651381	0.0641359	0.0641359	0.0581232	0.0681444	0.0631338	0.0681444
		0.052862	0.0528899	0.0525113	0.00901912	0.0611296	0.0721529	0.0501062	0.056119	0.0541147	0.0721529	0.048102	0.0531126	0.0491041	0.0501062	0.0601274	0.0531126	0.0781657	0.0681444	0.0851806	0.0751593	0.0992103	0.0701487	0.0641359	0.0491041	0.056119	0.0420892	0.0501062	0.0571211	0.0521105	0.0631338	0.0440935	0.0460977	0.0440935	0.0581232	0.0491041	0.0591253	0.0621317	0.0751593	0.0601274	0.056119	0.0661402	0.0621317	0.0681444	0.0721529	0.0641359	0.0661402	0.0671423	0.0871848
		0.0519852	0.0518878	0.0521105	0.00100212	0.0681444	0.0671423	0.0491041	0.0551168	0.0551168	0.0661402	0.0541147	0.0511083	0.0541147	0.0521105	0.0671423	0.048102	0.0781657	0.0771636	0.0761614	0.0801699	0.105223	0.0551168	0.0621317	0.0571211	0.0521105	0.0420892	0.0551168	0.0511083	0.0601274	0.0581232	0.0551168	0.0450956	0.0511083	0.0611296	0.0491041	0.0611296	0.0581232	0.0801699	0.0641359	0.0621317	0.0641359	0.0641359	0.0661402	0.0771636	0.0651381	0.0681444	0.0791678	0.0741572
		0.0598411	0.0593759	0.0584572	0.0581232	0.0631338	0.0641359	0.0591253	0.0551168	0.0591253	0.0591253	0.0591253	0.056119	0.0511083	0.0551168	0.0511083	0.0611296	0.0671423	0.0831763	0.0851806	0.104221	0.0831763	0.0711508	0.0531126	0.0611296	0.0470998	0.0450956	0.0611296	0.0440935	0.0641359	0.048102	0.0541147	0.0430913	0.0521105	0.0531126	0.0541147	0.0541147	0.0621317	0.0821742	0.0671423	0.0581232	0.0611296	0.0621317	0.0631338	0.0721529	0.0681444	0.0761614	0.0751593	0.0701487
		0.0612727	0.0587495	0.0589026	0.0586243	0.0611296	0.0641359	0.0611296	0.0491041	0.0581232	0.0701487	0.0651381	0.0410871	0.0601274	0.056119	0.0581232	0.0651381	0.0621317	0.0841784	0.089189	0.0541147	0.0631338	0.0741572	0.056119	0.0601274	0.0501062	0.0450956	0.0571211	0.0420892	0.0571211	0.0531126	0.0531126	0.0410871	0.0551168	0.0551168	0.0511083	0.0571211	0.0671423	0.0741572	0.0711508	0.0581232	0.0651381	0.0631338	0.0611296	0.0761614	0.0661402	0.0741572	0.0781657	0.0751593
		0.0586958	0.0572463	0.0576778	0.0579228	0.0460977	0.0721529	0.0581232	0.0551168	0.0531126	0.0671423	0.0591253	0.0470998	0.0611296	0.0601274	0.0531126	0.0661402	0.0631338	0.0801699	0.0841784	0.103219	0.0701487	0.0611296	0.0521105	0.0671423	0.0450956	0.0491041	0.0591253	0.0450956	0.0541147	0.0581232	0.0541147	0.0430913	0.056119	0.0601274	0.0551168	0.0571211	0.0611296	0.0711508	0.0641359	0.0651381	0.0641359	0.0581232	0.0711508	0.0721529	0.0731551	0.0661402	0.0881869	0.0781657
		0.0574074	0.0563695	0.0571211	0.05662	0.040085	0.0751593	0.0531126	0.0601274	0.0541147	0.0621317	0.0571211	0.0491041	0.0631338	0.0521105	0.0651381	0.0631338	0.0671423	0.0811721	0.0962039	0.0992103	0.0771636	0.0601274	0.0491041	0.0651381	0.0430913	0.0501062	0.0511083	0.0450956	0.0571211	0.0511083	0.0531126	0.0410871	0.0541147	0.0470998	0.0591253	0.0521105	0.056119	0.0791678	0.0591253	0.0681444	0.0581232	0.0651381	0.0661402	0.0671423	0.0701487	0.0771636	0.0831763	0.0761614
		0.0558326	0.0551168	0.056453	0.0556179	0.0330701	0.0621317	0.0621317	0.0581232	0.048102	0.0631338	0.0641359	0.0501062	0.0671423	0.048102	0.056119	0.0541147	0.0791678	0.0821742	0.0851806	0.056119	0.0811721	0.0531126	0.0551168	0.0671423	0.0460977	0.0360765	0.0621317	0.0430913	0.0541147	0.0491041	0.0501062	0.0450956	0.0501062	0.0501062	0.0551168	0.048102	0.0571211	0.0771636	0.0711508	0.0661402	0.0571211	0.0641359	0.0661402	0.0641359	0.0701487	0.0761614	0.0952018	0.0721529
		0.0542579	0.0544905	0.0543374	0.0541147	0.0290616	0.0621317	0.0581232	0.0581232	0.0501062	0.0581232	0.0641359	0.056119	0.0531126	0.0521105	0.0491041	0.0641359	0.0751593	0.0651381	0.0781657	0.0691466	0.0611296	0.048102	0.0501062	0.0661402	0.0501062	0.032068	0.0541147	0.0531126	0.0440935	0.0551168	0.0460977	0.0470998	0.0501062	0.0450956	0.0581232	0.0501062	0.056119	0.0711508	0.0681444	0.0741572	0.0460977	0.0601274	0.0621317	0.0671423	0.0751593	0.0691466	0.0801699	0.0861827
		0.0548305	0.0539894	0.0550055	0.0548162	0.024051	0.0591253	0.0661402	0.056119	0.0501062	0.0621317	0.0661402	0.048102	0.0631338	0.0531126	0.0501062	0.0571211	0.0751593	0.0681444	0.0861827	0.0701487	0.0541147	0.0661402	0.048102	0.0681444	0.0501062	0.0350743	0.0460977	0.0571211	0.0460977	0.0491041	0.0511083	0.0470998	0.0491041	0.048102	0.056119	0.0511083	0.056119	0.0591253	0.0811721	0.0621317	0.0571211	0.0521105	0.0631338	0.0711508	0.0751593	0.0651381	0.097206	0.0711508
		0.0525399	0.052361	0.0537807	0.053313	0.016034	0.0531126	0.0751593	0.0511083	0.0571211	0.0531126	0.0621317	0.0511083	0.0651381	0.0491041	0.0511083	0.056119	0.0671423	0.0661402	0.0781657	0.0911933	0.0591253	0.0541147	0.0491041	0.0571211	0.0501062	0.0420892	0.0430913	0.0491041	0.0501062	0.0470998	0.0501062	0.0440935	0.0440935	0.0450956	0.0491041	0.0450956	0.056119	0.0571211	0.0801699	0.0591253	0.0571211	0.056119	0.0601274	0.0711508	0.0731551	0.0721529	0.0751593	0.0861827
		0.0523968	0.0524863	0.0536693	0.0532128	0.0100212	0.0571211	0.0731551	0.0511083	0.0591253	0.0551168	0.0611296	0.0531126	0.0631338	0.0491041	0.048102	0.0601274	0.0671423	0.0771636	0.0651381	0.0831763	0.056119	0.0551168	0.0571211	0.0551168	0.0440935	0.0501062	0.0360765	0.0581232	0.0470998	0.0541147	0.0470998	0.0460977	0.0410871	0.0521105	0.0501062	0.0440935	0.0601274	0.0541147	0.0811721	0.0571211	0.056119	0.0581232	0.0671423	0.0601274	0.0811721	0.0691466	0.0791678	0.0801699
		0.0518241	0.0527368	0.0534466	0.0536136	0.00601274	0.0591253	0.0701487	0.0551168	0.0521105	0.0541147	0.0661402	0.0591253	0.0591253	0.0551168	0.0501062	0.0601274	0.0731551	0.0781657	0.0601274	0.0771636	0.056119	0.0601274	0.056119	0.0551168	0.0460977	0.0531126	0.0300637	0.0521105	0.048102	0.0531126	0.0521105	0.0450956	0.040085	0.0531126	0.0491041	0.0491041	0.0551168	0.056119	0.0791678	0.0621317	0.0541147	0.0621317	0.0581232	0.0671423	0.0791678	0.0761614	0.0771636	0.0791678
		0.0506788	0.0522357	0.0523332	0.0534132	0.00300637	0.0611296	0.0621317	0.0621317	0.0571211	0.0501062	0.0591253	0.0631338	0.0531126	0.0631338	0.0551168	0.0531126	0.0711508	0.0881869	0.0661402	0.0681444	0.0661402	0.0581232	0.0541147	0.0541147	0.048102	0.0551168	0.0340722	0.0521105	0.0450956	0.0521105	0.0531126	0.0440935	0.0420892	0.0501062	0.0511083	0.0460977	0.0551168	0.0531126	0.0751593	0.0641359	0.0581232	0.0601274	0.0611296	0.0671423	0.0771636	0.0801699	0.0721529	0.0781657
		0.0511083	0.052361	0.0525558	0.0532128	0.0040085	0.0531126	0.0611296	0.0651381	0.0601274	0.0531126	0.0611296	0.0611296	0.0541147	0.0591253	0.0521105	0.0591253	0.0691466	0.0741572	0.0701487	0.0641359	0.0701487	0.056119	0.0551168	0.0491041	0.0521105	0.0501062	0.0370786	0.0551168	0.0450956	0.0571211	0.048102	0.0501062	0.0350743	0.0501062	0.0521105	0.0470998	0.056119	0.0551168	0.0711508	0.0601274	0.0631338	0.0651381	0.056119	0.0671423	0.0791678	0.0661402	0.0851806	0.0731551
		0.0506788	0.0516094	0.0515537	0.0531126	0.00100212	0.0511083	0.0651381	0.0611296	0.0611296	0.0491041	0.0661402	0.0581232	0.0511083	0.0671423	0.0651381	0.0571211	0.0601274	0.0781657	0.0651381	0.0641359	0.0671423	0.0581232	0.0501062	0.0450956	0.0581232	0.0511083	0.0410871	0.0531126	0.0390828	0.0601274	0.0470998	0.0491041	0.0390828	0.0501062	0.0491041	0.048102	0.0511083	0.0571211	0.0731551	0.0591253	0.0611296	0.0641359	0.0571211	0.0721529	0.0731551	0.0771636	0.0671423	0.0731551
		0.0592923	0.0594116	0.0593759	0.0609069	0.0619313	0.0460977	0.0651381	0.0621317	0.0621317	0.0501062	0.0701487	0.0601274	0.0591253	0.0731551	0.0711508	0.0430913	0.0631338	0.0691466	0.0731551	0.0641359	0.0711508	0.0591253	0.0511083	0.0450956	0.0591253	0.0511083	0.0430913	0.0511083	0.0430913	0.0551168	0.048102	0.0450956	0.0420892	0.0541147	0.0491041	0.0491041	0.0511083	0.056119	0.0701487	0.0701487	0.0591253	0.0671423	0.056119	0.0721529	0.0641359	0.0721529	0.0721529	0.0791678
		0.0591253	0.0592685	0.0598769	0.0606842	0.0628332	0.048102	0.0611296	0.0661402	0.0661402	0.0511083	0.0621317	0.0601274	0.0641359	0.0671423	0.0821742	0.0521105	0.0511083	0.0781657	0.0681444	0.0661402	0.0701487	0.0591253	0.0521105	0.0450956	0.0631338	0.0440935	0.0521105	0.0430913	0.0470998	0.056119	0.0440935	0.0511083	0.0410871	0.0501062	0.0491041	0.0470998	0.0541147	0.0571211	0.0621317	0.0641359	0.0671423	0.0601274	0.056119	0.0701487	0.0681444	0.0751593	0.0661402	0.0801699
		0.0579562	0.0585527	0.0591253	0.0603501	0.059927	0.0410871	0.0581232	0.0621317	0.0631338	0.0571211	0.0661402	0.0621317	0.0631338	0.0701487	0.056119	0.0581232	0.0581232	0.0581232	0.0681444	0.0741572	0.0661402	0.0671423	0.0511083	0.0470998	0.0591253	0.0430913	0.0501062	0.0460977	0.0470998	0.0521105	0.0521105	0.0491041	0.0380807	0.0501062	0.0541147	0.0470998	0.0531126	0.0501062	0.0731551	0.0601274	0.0731551	0.0651381	0.0571211	0.0651381	0.0631338	0.0771636	0.0741572	0.0691466
		0.0574551	0.05798	0.0573716	0.059014	0.0604281	0.0310658	0.0601274	0.0651381	0.0631338	0.0591253	0.0661402	0.0611296	0.0531126	0.0721529	0.0731551	0.0581232	0.0611296	0.056119	0.0661402	0.0651381	0.0691466	0.056119	0.056119	0.048102	0.0631338	0.0491041	0.0430913	0.0531126	0.0470998	0.0470998	0.056119	0.0440935	0.0440935	0.0450956	0.0460977	0.0531126	0.0551168	0.0491041	0.0671423	0.0671423	0.0651381	0.0521105	0.0651381	0.0591253	0.0681444	0.0741572	0.0641359	0.0751593
		0.0559519	0.0568348	0.0569958	0.0579005	0.0591253	0.032068	0.0541147	0.0671423	0.0591253	0.0661402	0.0571211	0.0621317	0.0581232	0.0651381	0.0701487	0.0741572	0.0531126	0.0581232	0.0551168	0.0721529	0.0731551	0.0531126	0.0601274	0.0430913	0.0611296	0.048102	0.0410871	0.0450956	0.0521105	0.0470998	0.0511083	0.0420892	0.0521105	0.0460977	0.0420892	0.0541147	0.0440935	0.0511083	0.0691466	0.0671423	0.0671423	0.056119	0.0581232	0.0521105	0.0751593	0.0761614	0.0551168	0.0701487
		0.0544487	0.0556895	0.0563695	0.0565643	0.0588247	0.0260552	0.0601274	0.0651381	0.0591253	0.0601274	0.056119	0.0631338	0.0611296	0.0581232	0.0791678	0.0601274	0.056119	0.0501062	0.0591253	0.0641359	0.0651381	0.056119	0.0491041	0.048102	0.0661402	0.0450956	0.0350743	0.0470998	0.0511083	0.0460977	0.0511083	0.0420892	0.0430913	0.0440935	0.0430913	0.0491041	0.0591253	0.0470998	0.056119	0.0701487	0.0601274	0.0581232	0.0511083	0.0601274	0.0641359	0.0671423	0.0601274	0.0661402
		0.0496051	0.0506788	0.0501062	0.0530012	0.0542149	0.0140297	0.0531126	0.0671423	0.0521105	0.056119	0.0551168	0.0571211	0.0460977	0.0761614	0.0651381	0.0571211	0.0470998	0.056119	0.0531126	0.056119	0.0611296	0.0601274	0.0470998	0.0430913	0.0521105	0.048102	0.0410871	0.0390828	0.0531126	0.0440935	0.0440935	0.0460977	0.0430913	0.040085	0.0440935	0.0440935	0.0501062	0.0470998	0.0491041	0.0671423	0.0611296	0.0460977	0.0541147	0.0551168	0.0631338	0.0541147	0.0591253	0.056119
		0.0499392	0.050822	0.0522357	0.0540034	0.054716	0.00801699	0.0511083	0.0641359	0.0611296	0.0591253	0.056119	0.056119	0.0621317	0.0681444	0.0611296	0.0571211	0.0521105	0.0551168	0.0591253	0.0571211	0.0611296	0.0581232	0.048102	0.0410871	0.0551168	0.0410871	0.0491041	0.0330701	0.0531126	0.0460977	0.0521105	0.0450956	0.0370786	0.0420892	0.0410871	0.0460977	0.0470998	0.0521105	0.0430913	0.0681444	0.0581232	0.0501062	0.0541147	0.048102	0.0621317	0.0611296	0.0621317	0.048102
		0.0506073	0.0522536	0.052361	0.0534466	0.0543151	0.00501062	0.0581232	0.0651381	0.0581232	0.0671423	0.0501062	0.0621317	0.0531126	0.0621317	0.0621317	0.0611296	0.0541147	0.0551168	0.0571211	0.0491041	0.0621317	0.0661402	0.0551168	0.0420892	0.0491041	0.0410871	0.0521105	0.0360765	0.0511083	0.0460977	0.0591253	0.0450956	0.0390828	0.0460977	0.0420892	0.0470998	0.0420892	0.0581232	0.0410871	0.0681444	0.0571211	0.0531126	0.0541147	0.0470998	0.0641359	0.0651381	0.0460977	0.0661402
		0.0499392	0.0523968	0.0533631	0.0540034	0.0541147	0.00501062	0.0551168	0.0601274	0.0581232	0.0651381	0.056119	0.0671423	0.0601274	0.0591253	0.0551168	0.0611296	0.0531126	0.0501062	0.0571211	0.0491041	0.0651381	0.0641359	0.0501062	0.048102	0.0511083	0.0470998	0.0531126	0.0310658	0.0501062	0.0470998	0.0541147	0.048102	0.0390828	0.0440935	0.0440935	0.0460977	0.0430913	0.0551168	0.0470998	0.0641359	0.0581232	0.0531126	0.0521105	0.056119	0.0581232	0.0581232	0.0541147	0.0621317
		0.0476009	0.0486746	0.050482	0.0515537	0.0511083	0.00501062	0.0551168	0.0521105	0.0571211	0.0661402	0.0501062	0.0551168	0.0631338	0.0601274	0.0470998	0.0641359	0.0460977	0.0450956	0.0661402	0.0511083	0.0591253	0.0641359	0.0440935	0.0521105	0.048102	0.0460977	0.0470998	0.0330701	0.0470998	0.0491041	0.056119	0.0491041	0.0390828	0.040085	0.0420892	0.0501062	0.0450956	0.0551168	0.048102	0.0631338	0.0521105	0.0581232	0.0541147	0.0541147	0.0551168	0.0571211	0.0511083	0.0591253
		0.048436	0.0503925	0.0503567	0.050997	0.0510081	0.00100212	0.0541147	0.056119	0.0651381	0.0621317	0.0521105	0.0621317	0.0501062	0.056119	0.0511083	0.0591253	0.0460977	0.0470998	0.0591253	0.0511083	0.0591253	0.0621317	0.0521105	0.0541147	0.0430913	0.0460977	0.0450956	0.0380807	0.0491041	0.0450956	0.0541147	0.0470998	0.0450956	0.032068	0.0501062	0.0491041	0.0420892	0.0551168	0.0491041	0.0651381	0.0521105	0.0601274	0.0551168	0.0450956	0.056119	0.056119	0.0531126	0.0571211
		0.0555177	0.0574551	0.0559758	0.0554926	0.0555622	0.0549164	0.0460977	0.0541147	0.0631338	0.0611296	0.0531126	0.0671423	0.0470998	0.0521105	0.056119	0.0491041	0.0501062	0.0491041	0.0541147	0.0440935	0.0641359	0.0651381	0.0551168	0.0450956	0.048102	0.0501062	0.0440935	0.0440935	0.0470998	0.0390828	0.0621317	0.0430913	0.0491041	0.032068	0.0501062	0.0491041	0.0450956	0.0521105	0.0531126	0.0581232	0.0571211	0.0531126	0.0581232	0.0470998	0.0501062	0.0551168	0.056119	0.0541147
		0.0527117	0.0542817	0.0539715	0.0536136	0.053558	0.0536136	0.0511083	0.0470998	0.056119	0.0601274	0.0491041	0.0621317	0.0521105	0.0511083	0.0531126	0.0541147	0.0491041	0.0410871	0.0511083	0.0521105	0.0631338	0.0531126	0.0581232	0.0501062	0.0440935	0.0521105	0.0440935	0.0430913	0.0450956	0.040085	0.0541147	0.0450956	0.0420892	0.0370786	0.0531126	0.0440935	0.0440935	0.0521105	0.048102	0.0601274	0.0581232	0.0531126	0.0521105	0.0491041	0.0410871	0.0531126	0.0601274	0.0470998
		0.0543151	0.0537807	0.0539715	0.0532378	0.0530012	0.0525113	0.0440935	0.0501062	0.0601274	0.0651381	0.0521105	0.0511083	0.0551168	0.048102	0.0511083	0.048102	0.0410871	0.0470998	0.0501062	0.0491041	0.0601274	0.0611296	0.0541147	0.0521105	0.0390828	0.0551168	0.040085	0.0501062	0.0330701	0.0491041	0.0531126	0.0531126	0.040085	0.0350743	0.0541147	0.0450956	0.0370786	0.0551168	0.0440935	0.0631338	0.048102	0.0601274	0.0501062	0.0491041	0.048102	0.0511083	0.0551168	0.0501062
		0.0497054	0.0501062	0.050822	0.0503567	0.0503289	0.0504068	0.0350743	0.0440935	0.0611296	0.0521105	0.056119	0.0521105	0.0551168	0.0470998	0.0501062	0.0511083	0.040085	0.0430913	0.0410871	0.0460977	0.0491041	0.0601274	0.0581232	0.0470998	0.0440935	0.0521105	0.040085	0.048102	0.0310658	0.048102	0.0420892	0.0460977	0.0430913	0.0390828	0.0430913	0.048102	0.0390828	0.0460977	0.0511083	0.0541147	0.0501062	0.0621317	0.0460977	0.0491041	0.0440935	0.0460977	0.0531126	0.0470998
		0.0491041	0.0499392	0.0511083	0.0488536	0.04877	0.0485028	0.0230489	0.0501062	0.0661402	0.048102	0.0581232	0.0541147	0.0581232	0.0330701	0.048102	0.0460977	0.0501062	0.0450956	0.0410871	0.0430913	0.0581232	0.056119	0.0541147	0.048102	0.0460977	0.0531126	0.0410871	0.0410871	0.0370786	0.040085	0.0521105	0.0420892	0.0360765	0.0410871	0.040085	0.0440935	0.0440935	0.0440935	0.0501062	0.0541147	0.0460977	0.0521105	0.0501062	0.0470998	0.0440935	0.0450956	0.0541147	0.0420892
		0.0483024	0.04877	0.0495336	0.0476009	0.0475452	0.0474005	0.0220467	0.0470998	0.0541147	0.056119	0.0621317	0.0511083	0.0541147	0.0340722	0.0470998	0.0460977	0.0511083	0.0370786	0.0410871	0.0450956	0.0541147	0.0581232	0.0491041	0.0460977	0.0370786	0.0621317	0.040085	0.040085	0.0360765	0.0390828	0.0491041	0.0440935	0.0380807	0.0440935	0.0330701	0.0440935	0.0470998	0.0450956	0.0531126	0.0460977	0.0501062	0.0521105	0.0501062	0.0430913	0.0501062	0.0501062	0.0521105	0.0450956
		0.0468994	0.048269	0.0488178	0.0476009	0.0477679	0.0474005	0.0210446	0.0501062	0.0571211	0.0470998	0.0591253	0.0551168	0.0521105	0.0390828	0.0491041	0.0440935	0.0511083	0.0380807	0.0370786	0.0470998	0.0531126	0.056119	0.0581232	0.0470998	0.0370786	0.0631338	0.0410871	0.0370786	0.0340722	0.0450956	0.0470998	0.0430913	0.0380807	0.0420892	0.0370786	0.0380807	0.048102	0.0420892	0.0581232	0.0420892	0.0581232	0.0491041	0.0450956	0.0430913	0.0430913	0.0591253	0.0440935	0.048102
		0.0446947	0.0467658	0.0476725	0.0472251	0.0470998	0.0465988	0.0130276	0.0450956	0.0591253	0.0430913	0.0631338	0.0571211	0.0531126	0.0440935	0.0460977	0.0420892	0.0450956	0.040085	0.0330701	0.056119	0.0470998	0.0511083	0.0591253	0.0440935	0.0360765	0.0571211	0.0420892	0.0470998	0.0260552	0.0531126	0.0430913	0.0460977	0.0370786	0.0420892	0.0380807	0.0420892	0.0410871	0.0491041	0.0491041	0.0460977	0.0551168	0.0491041	0.0460977	0.048102	0.040085	0.0551168	0.0491041	0.0440935
		0.043893	0.0457637	0.0465272	0.0460977	0.0453183	0.0460977	0.00801699	0.0551168	0.0460977	0.0511083	0.0591253	0.0551168	0.0511083	0.0430913	0.0390828	0.0531126	0.0410871	0.0440935	0.032068	0.0541147	0.0460977	0.056119	0.0541147	0.0450956	0.0410871	0.0541147	0.0410871	0.0450956	0.0330701	0.0470998	0.0370786	0.0450956	0.0420892	0.0380807	0.032068	0.0430913	0.0450956	0.0491041	0.048102	0.0420892	0.0601274	0.048102	0.048102	0.040085	0.0410871	0.0541147	0.0410871	0.0460977
		0.0436926	0.0452626	0.0459545	0.0455966	0.0444275	0.0447949	0.00801699	0.0501062	0.0491041	0.0541147	0.0571211	0.0531126	0.0501062	0.0430913	0.0350743	0.048102	0.0450956	0.0330701	0.0410871	0.0470998	0.048102	0.0521105	0.0581232	0.0430913	0.0440935	0.0511083	0.0420892	0.0460977	0.0300637	0.0460977	0.0491041	0.0440935	0.040085	0.0340722	0.0380807	0.0410871	0.0460977	0.048102	0.0521105	0.0380807	0.0621317	0.0450956	0.048102	0.0450956	0.0440935	0.0440935	0.0511083	0.0420892
		0.0394837	0.0417552	0.0439503	0.0438429	0.0435367	0.043392	0.00200425	0.0511083	0.0390828	0.056119	0.0491041	0.0531126	0.0571211	0.0430913	0.0410871	0.0420892	0.0440935	0.0360765	0.0360765	0.0501062	0.0460977	0.0511083	0.0491041	0.0430913	0.0420892	0.0491041	0.0450956	0.0440935	0.0310658	0.040085	0.0521105	0.0430913	0.0370786	0.032068	0.0350743	0.0420892	0.0430913	0.0350743	0.0531126	0.0380807	0.0521105	0.0491041	0.040085	0.0470998	0.0420892	0.0491041	0.0410871	0.0460977
		0.0513589	0.0505071	0.0507743	0.0501062	0.0488536	0.0482133	0.048102	0.048102	0.0460977	0.0601274	0.0511083	0.0470998	0.0521105	0.0460977	0.040085	0.0430913	0.0470998	0.0390828	0.0350743	0.0551168	0.0390828	0.056119	0.0551168	0.0440935	0.0440935	0.0491041	0.048102	0.0450956	0.0340722	0.0380807	0.0460977	0.0521105	0.0460977	0.032068	0.0290616	0.0460977	0.048102	0.0380807	0.0571211	0.040085	0.0571211	0.0440935	0.0460977	0.0450956	0.0430913	0.048102	0.0430913	0.0511083
		0.048603	0.0491041	0.0506073	0.049963	0.0491041	0.0486587	0.0484026	0.0460977	0.0440935	0.0541147	0.0501062	0.0511083	0.0581232	0.0460977	0.0430913	0.0450956	0.0460977	0.040085	0.0340722	0.0531126	0.0350743	0.0601274	0.0501062	0.0460977	0.0450956	0.0440935	0.0501062	0.0390828	0.0380807	0.0370786	0.0430913	0.0470998	0.0491041	0.0310658	0.0330701	0.0420892	0.0541147	0.0370786	0.0511083	0.040085	0.0551168	0.0410871	0.0460977	0.0460977	0.0450956	0.0511083	0.0470998	0.0470998
		0.0493546	0.0491041	0.0507743	0.0491041	0.0478514	0.0475452	0.0468994	0.0470998	0.0420892	0.0521105	0.056119	0.048102	0.0591253	0.0390828	0.0390828	0.0450956	0.0410871	0.040085	0.0360765	0.048102	0.0380807	0.0591253	0.0511083	0.0470998	0.0501062	0.0430913	0.0470998	0.040085	0.0420892	0.0370786	0.0430913	0.0460977	0.0450956	0.0340722	0.0310658	0.040085	0.0491041	0.040085	0.0491041	0.0491041	0.0521105	0.0440935	0.0511083	0.0491041	0.0370786	0.0440935	0.0470998	0.040085
		0.0445945	0.0468994	0.048269	0.0476725	0.0463482	0.0464318	0.0458973	0.0360765	0.0410871	0.056119	0.0450956	0.056119	0.0551168	0.0440935	0.0370786	0.0470998	0.0410871	0.0360765	0.0300637	0.0430913	0.0370786	0.056119	0.0470998	0.0470998	0.0430913	0.0470998	0.0460977	0.0430913	0.0380807	0.0300637	0.0440935	0.0521105	0.0380807	0.0330701	0.0330701	0.040085	0.0460977	0.0440935	0.0491041	0.0450956	0.0511083	0.0420892	0.0420892	0.048102	0.0430913	0.0410871	0.0460977	0.048102
		0.0433419	0.045296	0.0469328	0.0465272	0.0453461	0.0450956	0.0451958	0.0340722	0.0420892	0.0511083	0.0460977	0.0531126	0.0551168	0.0440935	0.0370786	0.0430913	0.0460977	0.0370786	0.0360765	0.0420892	0.040085	0.0581232	0.0501062	0.0521105	0.0460977	0.040085	0.048102	0.0440935	0.0410871	0.0330701	0.040085	0.0531126	0.0390828	0.0340722	0.0360765	0.0390828	0.040085	0.0430913	0.0440935	0.048102	0.0511083	0.0470998	0.0460977	0.0440935	0.048102	0.0380807	0.0460977	0.0501062
		0.0428408	0.0454964	0.0459307	0.046384	0.0445945	0.0447615	0.0445945	0.032068	0.0410871	0.0521105	0.0460977	0.056119	0.048102	0.0491041	0.032068	0.0460977	0.0430913	0.0410871	0.0350743	0.0350743	0.0390828	0.0551168	0.0541147	0.048102	0.0390828	0.0410871	0.0541147	0.0350743	0.0460977	0.0300637	0.0430913	0.0511083	0.0380807	0.0350743	0.0380807	0.0390828	0.0450956	0.0390828	0.048102	0.048102	0.0491041	0.0440935	0.0470998	0.0410871	0.0460977	0.0340722	0.0420892	0.0511083
		0.0403355	0.0436926	0.0440935	0.0445229	0.0429661	0.0432027	0.0436926	0.0250531	0.040085	0.0501062	0.0460977	0.0571211	0.0460977	0.0470998	0.032068	0.0450956	0.048102	0.0420892	0.0340722	0.0330701	0.0410871	0.0491041	0.0531126	0.0521105	0.0390828	0.0420892	0.056119	0.040085	0.0450956	0.0280595	0.0430913	0.048102	0.0380807	0.0330701	0.0360765	0.0350743	0.048102	0.0340722	0.048102	0.0511083	0.0521105	0.040085	0.0521105	0.0390828	0.0430913	0.0460977	0.0440935	0.0491041
		0.040085	0.0432918	0.0455966	0.0469567	0.0453461	0.0452069	0.0447949	0.0190404	0.0470998	0.0501062	0.0440935	0.056119	0.0571211	0.0551168	0.0340722	0.0440935	0.0410871	0.0491041	0.0330701	0.0290616	0.0470998	0.0491041	0.0601274	0.0521105	0.0440935	0.0420892	0.0531126	0.040085	0.0380807	0.0410871	0.0360765	0.0521105	0.0420892	0.0330701	0.0380807	0.0370786	0.0450956	0.0410871	0.0420892	0.0541147	0.0521105	0.0450956	0.0470998	0.0491041	0.0420892	0.0410871	0.0511083	0.0430913
		0.0355754	0.040085	0.0424233	0.043664	0.0425903	0.0420892	0.0421894	0.0140297	0.0501062	0.0420892	0.0360765	0.0581232	0.0541147	0.0511083	0.0350743	0.0380807	0.0430913	0.040085	0.0370786	0.0280595	0.0511083	0.0390828	0.0541147	0.0521105	0.0420892	0.0350743	0.0631338	0.0420892	0.0340722	0.0360765	0.0350743	0.048102	0.0390828	0.0370786	0.0420892	0.0370786	0.0430913	0.0450956	0.0390828	0.0521105	0.0521105	0.0440935	0.0470998	0.048102	0.0390828	0.0360765	0.0501062	0.0410871
		0.0355754	0.0396841	0.0422562	0.0433777	0.0428408	0.0420892	0.0421894	0.0120255	0.048102	0.040085	0.0420892	0.056119	0.0551168	0.0501062	0.0390828	0.0360765	0.0430913	0.0470998	0.0310658	0.0300637	0.0440935	0.0380807	0.0571211	0.0511083	0.0450956	0.0310658	0.0631338	0.0360765	0.040085	0.0350743	0.040085	0.0501062	0.0360765	0.0380807	0.0350743	0.0350743	0.032068	0.0470998	0.0430913	0.0531126	0.0450956	0.0491041	0.0511083	0.0350743	0.0460977	0.0350743	0.0541147	0.0370786
		0.0350743	0.0378803	0.0412541	0.0422324	0.0415882	0.040753	0.0410871	0.0130276	0.0410871	0.0420892	0.0440935	0.0491041	0.0581232	0.048102	0.0370786	0.0340722	0.0440935	0.0350743	0.0350743	0.0250531	0.0491041	0.0440935	0.0511083	0.0491041	0.0420892	0.0350743	0.0541147	0.0460977	0.0430913	0.0220467	0.0491041	0.0390828	0.0410871	0.0370786	0.0430913	0.032068	0.0390828	0.0430913	0.0410871	0.0571211	0.0420892	0.048102	0.0460977	0.0430913	0.040085	0.0350743	0.0521105	0.0380807
		0.0348238	0.0374794	0.040252	0.0412303	0.0413376	0.0405304	0.0408867	0.0110234	0.0470998	0.0380807	0.0430913	0.048102	0.0541147	0.0470998	0.0420892	0.0340722	0.0440935	0.0380807	0.0360765	0.0270574	0.048102	0.0390828	0.048102	0.0491041	0.0360765	0.0380807	0.0491041	0.0430913	0.0420892	0.0220467	0.0491041	0.0410871	0.040085	0.0370786	0.0360765	0.0330701	0.0370786	0.0380807	0.0460977	0.048102	0.0460977	0.0511083	0.0410871	0.0410871	0.0360765	0.0360765	0.0501062	0.0420892
		0.0330701	0.0356756	0.0380807	0.0403713	0.0403355	0.0396396	0.0395839	0.00801699	0.0430913	0.0370786	0.0440935	0.0460977	0.0501062	0.0541147	0.040085	0.0340722	0.0390828	0.0430913	0.0300637	0.0330701	0.048102	0.0380807	0.0491041	0.0541147	0.0440935	0.032068	0.0521105	0.0460977	0.0440935	0.0270574	0.0410871	0.0460977	0.0420892	0.0380807	0.032068	0.0340722	0.040085	0.0420892	0.040085	0.0571211	0.0390828	0.0541147	0.0390828	0.0450956	0.0380807	0.0390828	0.0430913	0.048102
		0.0328196	0.0352748	0.0360765	0.0390828	0.0397092	0.0394169	0.0396841	0.00601274	0.0410871	0.0370786	0.0470998	0.0450956	0.040085	0.0571211	0.0440935	0.0370786	0.0420892	0.0380807	0.0310658	0.0310658	0.0460977	0.0360765	0.0430913	0.0491041	0.0430913	0.0360765	0.0420892	0.0501062	0.0380807	0.0310658	0.040085	0.0491041	0.0420892	0.0370786	0.0340722	0.0300637	0.040085	0.0460977	0.040085	0.0501062	0.0430913	0.0551168	0.0491041	0.0460977	0.0360765	0.0420892	0.040085	0.048102
		0.032068	0.0356756	0.0375797	0.0390828	0.0392081	0.0389715	0.0391831	0.00300637	0.0420892	0.0380807	0.0450956	0.0501062	0.0470998	0.048102	0.040085	0.0370786	0.0410871	0.040085	0.032068	0.0300637	0.0440935	0.0330701	0.048102	0.0501062	0.0340722	0.0370786	0.0410871	0.0491041	0.0390828	0.0340722	0.032068	0.0440935	0.0430913	0.0380807	0.0330701	0.0270574	0.0360765	0.0440935	0.0380807	0.0511083	0.0370786	0.0511083	0.0430913	0.0410871	0.0340722	0.0370786	0.0420892	0.0390828
		0.0420892	0.0403355	0.0418888	0.0434254	0.042805	0.0414629	0.0413098	0.0412875	0.0440935	0.0370786	0.0450956	0.0350743	0.048102	0.0511083	0.0390828	0.032068	0.040085	0.0410871	0.0360765	0.0270574	0.0410871	0.0310658	0.0470998	0.0440935	0.0420892	0.0360765	0.0380807	0.0511083	0.0360765	0.0340722	0.032068	0.0450956	0.0420892	0.0370786	0.0300637	0.0270574	0.0380807	0.0410871	0.0330701	0.0511083	0.0380807	0.0551168	0.0360765	0.0380807	0.0420892	0.0340722	0.0430913	0.040085
		0.0420892	0.0398344	0.0420892	0.0440935	0.0435208	0.0427155	0.0420892	0.0416884	0.0420892	0.0340722	0.0501062	0.0330701	0.0511083	0.0541147	0.040085	0.0370786	0.0370786	0.0380807	0.0330701	0.0330701	0.0440935	0.0310658	0.0511083	0.0491041	0.0430913	0.0360765	0.0380807	0.0460977	0.0410871	0.0360765	0.0290616	0.0470998	0.048102	0.0420892	0.0310658	0.0280595	0.0360765	0.0460977	0.0360765	0.0501062	0.0410871	0.0531126	0.040085	0.0440935	0.0430913	0.0390828	0.0410871	0.0420892
		0.0384148	0.0390828	0.0410871	0.0434254	0.0433777	0.0418387	0.0423119	0.0414879	0.0340722	0.0350743	0.0460977	0.0410871	0.0491041	0.0551168	0.0430913	0.0310658	0.0460977	0.0340722	0.0350743	0.032068	0.0360765	0.032068	0.0501062	0.0450956	0.0420892	0.0380807	0.0370786	0.0470998	0.040085	0.0380807	0.0280595	0.0410871	0.0511083	0.0420892	0.0280595	0.0280595	0.0410871	0.0450956	0.0350743	0.048102	0.048102	0.0541147	0.040085	0.040085	0.0430913	0.0370786	0.0360765	0.0430913
		0.0384148	0.0388323	0.040085	0.0422562	0.0429482	0.0422145	0.0424233	0.0418888	0.032068	0.0390828	0.0440935	0.040085	0.0450956	0.0531126	0.0470998	0.0370786	0.0440935	0.0370786	0.0370786	0.0330701	0.0390828	0.0340722	0.0470998	0.0460977	0.0420892	0.0410871	0.0340722	0.0501062	0.0350743	0.0390828	0.032068	0.0410871	0.048102	0.040085	0.0280595	0.0340722	0.0330701	0.0460977	0.0430913	0.048102	0.0410871	0.0551168	0.0430913	0.0440935	0.040085	0.0440935	0.0360765	0.0450956
		0.0384148	0.0370786	0.0396841	0.0417552	0.0422324	0.0408366	0.0408644	0.0406862	0.0280595	0.040085	0.0470998	0.0330701	0.0501062	0.0521105	0.0450956	0.0310658	0.0410871	0.0390828	0.0380807	0.0330701	0.0280595	0.040085	0.048102	0.0491041	0.040085	0.0440935	0.032068	0.0521105	0.040085	0.0440935	0.0290616	0.0380807	0.0501062	0.0380807	0.0310658	0.0310658	0.0330701	0.040085	0.0410871	0.0410871	0.0460977	0.0551168	0.0440935	0.0380807	0.0410871	0.0430913	0.032068	0.0440935
		0.0367446	0.0360765	0.0398845	0.0422562	0.0435208	0.042465	0.0416438	0.0415882	0.0300637	0.0370786	0.0430913	0.0340722	0.0551168	0.0541147	0.0511083	0.0350743	0.0350743	0.0410871	0.0390828	0.0300637	0.0310658	0.0420892	0.0440935	0.048102	0.0450956	0.0380807	0.0370786	0.0541147	0.0370786	0.0390828	0.0350743	0.0380807	0.0511083	0.0390828	0.0300637	0.0390828	0.0380807	0.0420892	0.0440935	0.0450956	0.048102	0.0521105	0.0450956	0.0470998	0.040085	0.0410871	0.0330701	0.0450956
		0.0360765	0.0360765	0.038682	0.040753	0.0422324	0.0412124	0.0408644	0.0407865	0.0260552	0.0370786	0.0450956	0.0360765	0.0491041	0.0511083	0.0511083	0.0340722	0.0380807	0.040085	0.0410871	0.032068	0.0280595	0.0390828	0.0410871	0.048102	0.048102	0.0380807	0.0330701	0.0501062	0.0350743	0.0370786	0.0300637	0.0360765	0.0551168	0.0390828	0.0290616	0.0350743	0.0340722	0.040085	0.0360765	0.0410871	0.0541147	0.0571211	0.0420892	0.0470998	0.0380807	0.0420892	0.032068	0.0440935
		0.0334041	0.0335712	0.035876	0.0380807	0.0395123	0.038707	0.0385261	0.0385818	0.0170361	0.0430913	0.040085	0.0340722	0.0450956	0.0491041	0.048102	0.0330701	0.0370786	0.0390828	0.0390828	0.0330701	0.0220467	0.0430913	0.0350743	0.0531126	0.0430913	0.0390828	0.0340722	0.048102	0.040085	0.0370786	0.0340722	0.0340722	0.0521105	0.0390828	0.0310658	0.0350743	0.0340722	0.0380807	0.0390828	0.0380807	0.0511083	0.0521105	0.0460977	0.048102	0.0410871	0.0350743	0.040085	0.0450956
		0.0337382	0.0348238	0.037279	0.040753	0.0422324	0.0420892	0.0411984	0.0409869	0.0130276	0.048102	0.040085	0.0380807	0.0470998	0.0581232	0.0511083	0.0410871	0.0340722	0.0390828	0.040085	0.032068	0.0220467	0.0491041	0.0340722	0.0450956	0.0491041	0.040085	0.0340722	0.0460977	0.040085	0.040085	0.0300637	0.0380807	0.0491041	0.0350743	0.0370786	0.0350743	0.0330701	0.0410871	0.0420892	0.0410871	0.0541147	0.0511083	0.0420892	0.0460977	0.0380807	0.0420892	0.0340722	0.0470998
		0.0300637	0.0335712	0.0356756	0.0390828	0.0399418	0.0397092	0.0390828	0.0390828	0.0120255	0.0430913	0.0350743	0.0440935	0.0440935	0.056119	0.0450956	0.0380807	0.0340722	0.0390828	0.0430913	0.0310658	0.0210446	0.0460977	0.0410871	0.0470998	0.0491041	0.0410871	0.0290616	0.0470998	0.0460977	0.0360765	0.0290616	0.0380807	0.0531126	0.0340722	0.0380807	0.0370786	0.032068	0.0390828	0.0420892	0.0350743	0.0581232	0.0521105	0.0470998	0.0521105	0.040085	0.0390828	0.0350743	0.040085
		0.0293956	0.032569	0.0344731	0.0377467	0.0395123	0.0397092	0.0387488	0.0385818	0.0120255	0.0440935	0.032068	0.0420892	0.0420892	0.0541147	0.0501062	0.0410871	0.0310658	0.0370786	0.0410871	0.0330701	0.0220467	0.040085	0.0360765	0.0440935	0.0470998	0.0380807	0.0300637	0.048102	0.0420892	0.0430913	0.0250531	0.0410871	0.0420892	0.0420892	0.0360765	0.0390828	0.0300637	0.0340722	0.0410871	0.0390828	0.0541147	0.0390828	0.0491041	0.0491041	0.040085	0.040085	0.0350743	0.040085
		0.0287276	0.0323185	0.0338718	0.0357424	0.0387965	0.0383312	0.0374126	0.0379805	0.0110234	0.040085	0.0350743	0.0430913	0.040085	0.0450956	0.0571211	0.0350743	0.0300637	0.0430913	0.0340722	0.0360765	0.024051	0.0450956	0.0330701	0.0430913	0.0501062	0.0380807	0.0300637	0.0460977	0.0460977	0.0390828	0.0250531	0.0420892	0.0440935	0.0430913	0.0340722	0.0370786	0.0340722	0.0390828	0.0380807	0.0390828	0.0571211	0.0430913	0.0541147	0.048102	0.0370786	0.040085	0.032068	0.0460977
		0.0237169	0.0255542	0.0270574	0.0275584	0.0297774	0.0295627	0.0290616	0.0294625	0.00901912	0.0370786	0.0250531	0.0310658	0.0330701	0.0300637	0.0430913	0.0280595	0.0250531	0.0330701	0.0290616	0.0230489	0.0210446	0.0330701	0.0280595	0.0300637	0.0380807	0.024051	0.0230489	0.0340722	0.0360765	0.0280595	0.0210446	0.0270574	0.0340722	0.0290616	0.024051	0.0280595	0.0230489	0.0300637	0.0260552	0.0300637	0.0410871	0.0370786	0.0390828	0.0330701	0.0300637	0.0290616	0.024051	0.0330701
[truncated: 492 more columns]

## Sheet: Figure 6a
Figure 6a
	PeMs I10 Velocity Data	67.9	67.1	67.9	67.5	68.6	67.7	67.2	67.9	68.3	67.8	67.5	68.6	68.1	68.3	67.8	65.9	68.5	68.5	69	68.3	67.6	68.4	66.4	67.9	67.7	67	65.6	68.6	66.9	67.1	67.9	67.7	68.4	68	68.7	69.6	68.3	67	66.7	65.6	67.8	65.9	68.1	69.2	67.6	69	67	69.3
		63.8	63.7	63.8	63.5	63.3	63.5	63.5	63.6	63.6	63.6	63.4	63.4	63.6	63.4	63.4	63.3	63.4	63.4	63.3	63.2	63.3	63.1	63.1	63.1	63.3	63.1	63.4	63.1	63.2	63	63	63	62.9	63	62.9	62.8	62.9	63	63	63	62.9	63	63.2	63.1	63.1	62.9	63.1	62.9
		68.6	68.4	68.4	68.4	68.4	68.3	68.1	68.3	68	68	68.1	68	68.3	68.1	68.2	68.3	68.3	68.2	68.2	68.4	68.3	68.2	68.1	68.1	68.1	68.1	68.1	68.2	68	68.1	68	67.9	68	67.8	67.8	68	67.7	67.6	67.7	67.8	67.9	67.7	68.1	68.1	68.1	67.9	68	68.1
		68.6	68.4	68.4	68.4	68.4	68.3	68.1	68.3	68	68	68.1	68	68.3	68.1	68.2	68.3	68.3	68.2	68.2	68.4	68.3	68.2	68.1	68.1	68.1	68.1	68.1	68.2	68	68.1	68	67.9	68	67.8	67.8	68	67.7	67.6	67.7	67.8	67.9	67.7	68.1	68.1	68.1	67.9	68	68.1
		69.2	69.1	69.1	69	69	69	68.7	68.6	68.7	68.6	68.7	68.5	68.7	68.7	68.7	68.8	68.8	68.9	68.9	68.9	68.9	68.8	68.7	68.7	68.8	68.7	68.8	68.8	68.8	68.6	68.5	68.5	68.4	68.4	68.6	68.5	68.3	68.4	68.4	68.3	68.4	68.4	68.4	68.5	68.7	68.7	68.6	68.7
		68.5	68.5	68.4	68.3	68.4	68.3	68.2	68.1	68	68.1	68.1	68	68.1	67.9	68.2	68.1	68.3	68.1	68.1	68.4	68.3	68.2	68	68	68.2	68.2	68	68.3	68.1	68.2	68.1	68	68.1	67.9	67.9	68.1	67.8	67.7	67.8	67.9	67.8	67.6	68	67.9	68.1	68	67.8	67.9
		68.5	68.5	68.4	68.3	68.4	68.3	68.2	68.1	68	68.1	68.1	68	68.1	67.9	68.2	68.1	68.3	68.1	68.1	68.4	68.3	68.2	68	68	68.2	68.2	68	68.3	68.1	68.2	68.1	68	68.1	67.9	67.9	68.1	67.8	67.7	67.8	67.9	67.8	67.6	68	67.9	68.1	68	67.8	67.9
		62.1	61.7	62.1	61.8	62.2	61.8	61.8	62.5	62.2	61.9	62.4	62.2	62	62.1	62	62.1	62	62.1	61.7	61.8	61.9	61.8	61.7	61.7	62	61.8	61.8	62.1	61.7	61.6	61.5	62	61.7	61.7	61.5	61.6	61.7	61.4	61.7	61.7	61.3	61.7	61.8	61.6	61.9	61.6	61.8	61.6
		66.9	66.2	66.8	66.4	66.4	66.9	66.3	68.7	68	66.8	67.4	67.2	66.9	66.5	67.5	66.7	67	66.9	66	66.1	66.7	66.2	66.5	67	66.8	68.6	67.9	68.8	67.6	66.8	65.2	66.4	67.8	67.7	66.6	67.3	66.5	67.7	65.3	66.2	64.1	66.7	67	65.2	65.5	66.4	68.1	67.6
		63.7	63.2	63.7	63.4	63.7	63.3	63.4	64.1	63.7	63.5	64	63.8	63.6	63.6	63.6	63.7	63.5	63.7	63.2	63.4	63.4	63.3	63.3	63.3	63.6	63.3	63.4	63.6	63.2	63.1	63.1	63.5	63.2	63.3	63	63.1	63.1	63	63.3	63.2	62.8	63.3	63.3	63.1	63.5	63.1	63.3	63
		71.1	72.1	72.4	73.7	73.6	71.7	72.7	72	71.6	72	71.3	71.2	71.6	71.7	70.9	70.5	70.4	70.3	70	69.8	70.4	70.1	69.6	70	69.8	69.6	70.4	70	69.4	69.1	70.1	69.9	70	69.5	70.1	69.2	70	70	68.9	69.2	69.5	69.1	69.9	68.5	68.8	69	68.6	68.3
		65.6	66.2	65.2	65.1	65.3	65.4	65.2	65.2	64.7	64.9	65.2	65.2	65.7	65.1	65.1	65.6	65.3	65.8	65.4	65.3	65.5	65.5	65.5	65.1	65.2	65	65.2	65.5	65.5	65.2	65.1	65.2	65.2	65.2	64.7	64.6	64.6	65.1	64.6	64.8	64.6	64.5	65.4	64.8	65.1	64.7	65.1	64.8
		68.3	68.6	67.7	67.8	67.8	68	68.3	68	68	67.8	67.6	66.7	67.2	68.1	67.6	67.5	67.8	68.3	67	67.8	68	68.2	67.9	66.6	66.6	67.1	67.7	67.9	67.1	66.4	66.7	67.1	67.9	68	65.3	67	66.6	66.9	66	67.3	66.8	65.9	67	66.9	66	65.7	67.3	66.3
		66.5	67.2	66.2	66	66.3	66.1	66	66.1	65.7	66	66.3	65.8	66.7	66.4	65.9	66.3	66.6	66.7	66.5	66.5	66.4	66.4	66.9	66.1	66.7	66.1	66.3	66.4	66.5	66.4	65.4	66.4	66.5	66.1	65.3	66.4	65.5	65.6	65.1	65.3	64.9	65.3	66.3	65.1	65.6	66.3	66.1	65.4
		71.5	72.3	71.6	71.6	71.9	71.4	72.2	71.9	71.2	72.5	70.9	70.4	70.7	71.8	71.7	72.2	72.6	72.5	72.2	71.5	71.9	71.8	72.7	71	71.2	70.7	71.3	71.7	70.6	71.3	70.8	71.1	71.8	70.6	68.8	71.3	70.5	71.2	69.8	71.1	71.2	70.4	70.9	70.5	70.4	70	70	70
		67	67.4	67.4	67.3	67.5	67.9	68.5	67.9	66.5	67.1	66.4	66.8	66.8	67.7	68.2	68.2	68	67.9	68	67.5	67.9	67.7	67.7	67.2	67.2	67.2	66.9	67.2	67	66.7	66.8	66.9	67.1	66.7	66.4	66.8	66.7	66.8	66.8	66.8	66.7	66.7	66.5	66.8	66.7	66.1	66.5	66.1
		70.2	70.2	70.2	70	69.9	69.9	69.9	69.8	69.7	69.6	69.8	69.6	69.8	69.8	70	69.9	70.1	70	70	69.8	69.7	69.8	69.6	69.7	69.8	69.9	70	69.8	69.9	69.8	69.6	69.6	69.5	69.4	69.3	69.3	69.1	69.1	69.2	69.3	69.3	69.4	69.4	69.6	69.6	69.6	69.6	69.6
		63.7	64.6	64.3	63.9	64.3	64.5	63.9	64.2	64	63.8	63.2	63.7	63.5	63.5	63.7	64	63.3	64.1	63.6	63.9	64.2	63.3	63.6	62.9	63.1	62.9	63.1	63.6	63.6	63	63	63.1	63.2	62.8	62.7	63	63.5	63.1	63.2	63.3	63.2	63.4	63.3	63.2	62.9	63.3	62.9	63.3
		67.3	69.6	69	69	69.6	70.3	69.7	68.7	68	66.9	67	67.3	66.8	67.9	68.2	68.3	66.9	68.1	67.2	68	68.2	66.7	67.4	65.9	66.9	64.5	65.9	67.3	67.8	64.8	66.4	66	66.4	65.7	65.3	65.3	66.8	66.8	67.1	66.8	66.1	66.3	67.2	66.5	66.2	65.6	65	66.6
		68.1	69.4	69.4	69.7	69.4	69.2	68.4	67.5	68.6	68.1	68.1	67.6	68.6	68.5	68.5	69.3	68.2	68.8	68	67.7	67.9	67.8	68.2	67.9	66.2	66.8	67.5	68.1	67.3	67.9	68.9	68.9	67.6	67.2	67.9	67.5	67.4	67.6	68.2	67.7	67.5	68.3	68.3	67.2	66.2	68	68.2	67.9
		64.6	66	65.7	65.7	65.1	65.2	64.9	64.8	64.8	64.5	64.9	64.4	64.8	65	64.8	65.1	64.5	65	65	64.6	64.9	65.1	64.8	64.7	64.3	64.7	64.8	64.9	64.4	64.6	64.6	64.7	64.5	64.6	64.1	64.5	64.7	64.4	64.3	64.5	64.6	63.8	64.1	64.1	64.6	65	64.1	64.2
		71.6	71.3	71.4	71.2	71.2	71.4	71.1	70.8	71	70.9	70.9	70.6	70.8	70.9	71.1	71.2	71.3	71.3	71.4	71.5	70.9	71.1	71.4	71	71.2	71.3	71.2	71	71.3	71.2	71.1	71.1	71.2	70.8	70.9	71	71.1	71	71	71.2	70.7	70.8	70.6	70.9	70.8	70.7	70.9	71.1
		66.6	64.7	64	64.8	63.8	64.1	64.2	64.3	63.6	64.2	64.7	64.2	64.5	63.4	63.1	63.9	64.1	63.3	64	64	63.9	63.6	63.7	63.7	63.4	64	63.5	63.3	63.6	63.6	63.1	63.2	63.3	63.1	62.4	62.7	63.6	63.7	63.4	63.5	63.7	61.7	62.1	63.4	62.6	63	63.2	62.9
		69.7	67.9	67.4	68	67.4	68	67.9	67.8	67	67.4	68.4	67.8	67.7	66.2	66.1	67.3	67.7	67	67.7	67.3	67	66.8	67.2	66.8	66.7	67.4	66.7	67.2	66.6	67.6	66.3	66.3	66.7	66.1	65.1	65.6	66.9	66.7	67	67.1	66.9	65.2	65.6	66.6	66.3	66.3	66.2	65.9
		72.3	69.8	69.9	70.2	70.4	69.9	70.2	69.9	70.7	70.5	70.2	69.6	69.2	68.6	68.9	70.5	69.6	69.9	69.4	68.4	69.4	68.4	68.5	68.2	67.7	68.4	69.2	69	68.2	68.3	67.6	67.5	68.4	67.7	65.5	66.3	67.4	66.4	66.6	68	68.2	65.2	65.9	68.1	67.2	66.1	65.2	64.4
		66.2	65.3	65.1	64.8	65.7	66.1	65.8	65.8	65.2	65.2	66.4	65.2	64.7	64.5	64.7	65.7	65.7	65.4	65.9	64.2	64.2	64.5	64.7	64	64.2	64.6	64.9	65.3	64.3	64.7	64	64.1	64.1	64.1	63.3	63.4	64	63.1	63.1	64.4	64.1	63.9	63.6	64.1	64.2	64.2	63.5	62.8
		69.5	69.5	69.5	69.3	69.2	69.2	69.2	69.1	69	69	69	68.9	69.1	69.1	69.3	69.3	69.4	69.4	69.3	69.1	69	69.2	69.1	69	69	69.1	69.2	69	69.1	69.2	68.9	68.9	68.8	68.7	68.7	68.6	68.4	68.4	68.6	68.7	68.7	68.6	68.7	69	68.9	68.9	68.9	68.9
		65	63.9	64.2	64.2	63.9	64.4	64.6	65.5	64.8	65	65.1	64.9	64.8	65.6	65.5	65.8	65.5	64.6	64.5	65.1	65.2	65.2	65.5	65.2	65.4	66	65.5	65.2	65.3	64.7	64.4	64.9	64.9	65.5	63.3	64	64.5	64.2	63.6	64.3	65.1	64.7	64	64.3	64.6	63.9	63.6	63.7
		71.1	70.8	70.8	70.9	71.6	71.1	71	71.8	71.7	71.9	71.4	71.4	71.2	71.4	71.7	72.2	71.6	71.5	71.4	71	71.7	71.4	71.5	70.8	70.6	72.3	71.1	71.7	71.1	70.9	71.6	70.7	70.8	70.9	69.7	69.5	70.4	70	69.7	70.1	70.1	70.9	69.2	70.6	70.7	69.3	69.4	68.5
		67.4	66.6	67	67.1	66.8	67.1	67.1	67.1	66.5	66.7	66.8	66.9	67.1	67.6	67.4	67.7	67.6	66.5	66.4	67.7	67.4	67.3	67.2	67.2	67.8	67.7	67.6	67.5	67.3	66.9	66.5	66.9	67	67.3	66.3	65.8	66.4	66.2	66.3	66.8	67.3	67	65.7	66.6	67	66.5	66.3	66.3
		67.6	68.5	68.4	68.6	68.8	68.4	67.8	67.9	68.8	68.4	67.8	68.1	68.2	67.4	68.5	68.2	67.5	68.1	67.7	67.2	67.6	67.6	67.5	67.6	67.3	67.8	67.3	67.7	66.9	67.8	67.4	67.8	67.3	66.8	67.5	66.6	67.2	67.5	67.4	66.7	66.5	66.7	66.8	67.8	67	67	66.4	66.9
		67.7	68.3	68.3	68.6	68.3	68	67.7	67.9	67.9	67.8	67.6	67.9	67.7	67.9	67.8	67.8	68.1	68	67.8	68.1	67.4	68	67.8	67.7	67.8	67.5	67.8	67.7	68	67.7	68	67.9	67.9	67.7	67.6	67.7	67.7	67.8	67.6	67.7	67.7	67.7	67.7	67.7	67.8	67.8	67.7	67.7
		70.2	70.2	70.2	70	69.9	69.9	69.9	69.8	69.7	69.6	69.8	69.6	69.8	69.8	70	69.9	70.1	70	70	69.8	69.7	69.8	69.6	69.7	69.8	69.9	70	69.8	69.9	69.8	69.6	69.6	69.5	69.4	69.3	69.3	69.1	69.1	69.2	69.3	69.3	69.4	69.4	69.6	69.6	69.6	69.6	69.6
		69.5	69.5	69.5	69.3	69.2	69.2	69.2	69.1	69	69	69	68.9	69.1	69.1	69.3	69.3	69.4	69.4	69.3	69.1	69	69.2	69.1	69	69	69.1	69.2	69	69.1	69.2	68.9	68.9	68.8	68.7	68.7	68.6	68.4	68.4	68.6	68.7	68.7	68.6	68.7	69	68.9	68.9	68.9	68.9
		67.4	66.9	67.5	66.6	67.6	67.6	67.2	67.4	67.3	67.7	67.7	67.8	67.9	67.5	67.6	67.7	67.4	67.4	67.4	67.4	66.9	67.2	67.5	67.4	67	67	67.3	67.3	67.3	67.4	67.4	67.6	67.5	67.4	67	67.3	67.3	67.4	67.1	67.1	67.2	67.3	67.3	67.2	67.3	67.4	67.3	67.1
		71.5	71.6	71.7	70.9	72.2	71.8	71.2	71.3	71.4	72	72	72.1	72.3	71.4	72.4	72.1	72.1	71.9	71.7	72.3	71.6	71.7	71.6	72	71.4	71.5	72	71.4	71.6	72	72.2	72.6	72	72.2	71.5	71.5	71.4	72	71.4	71.4	72.1	71.9	71.9	71.6	72.3	71.8	72	70.6
		67.8	67.5	67.9	67.1	68.1	67.9	67.4	67.7	67.9	68.1	68.2	68.2	68.3	67.3	68.2	68.2	68	68	67.7	67.8	67.4	67.5	67.5	67.7	67.3	67.5	67.9	67.4	67.5	67.4	67.7	67.3	67.9	67.8	67	67.3	67.6	67.6	67.3	67.2	67.5	67.7	67.6	67.5	67.8	67.5	67.7	66.7
		69.2	68.8	68.4	68.6	68.5	68.5	68.5	68.8	68.4	68	68.4	68.2	68.7	69.3	69.5	68.4	68.4	68.9	68.8	68.3	68.5	68.8	68.4	68.5	68.8	68.8	68.9	68.7	68.4	68.2	68.4	68.3	67.8	68.1	68.3	67.5	67.9	67.8	68.4	68	68	67.6	68.4	68.2	68.4	68.1	68.3	67.8
		69.2	69.5	68.4	69.5	69.9	70	69.4	69.5	69.3	68.9	69.1	69.1	69.3	69.1	70.2	69.3	69.1	69.6	69.6	69.2	69.6	69.3	69.2	68.8	69	69.1	69.1	68.7	68.6	68.9	69.1	68.5	68.5	68.6	69.1	67.8	68.2	68.6	68.7	67.9	68	68.6	68.3	68.6	68.3	68.6	68.2	67.9
		65	65	65	65	65	65	65	65	65	65	65	65	65	65.1	65.1	65	65	65	65.1	65.1	65.1	65.1	65	65.1	65.1	65.1	65.1	65.1	65.1	65.1	65.1	65.1	65.1	65.1	65.1	65.1	65.1	65.1	65.1	65.1	65.1	65.2	65.1	65	65	65.1	65.1	65.2
		65.2	65.2	65.2	65.2	65.2	65.2	65	65	65	65	65	65	65	65.1	65.1	65	65	65	65.1	65.1	65.1	65.1	65	65.1	65.1	65.1	65.1	65.1	65.1	65.1	65.1	65.1	65.1	65.1	65.1	65.1	65.1	65.1	65.1	65.1	65.1	65.2	65.1	65	65	65.1	65.1	65.2
		65.2	65.2	65.2	65.2	65.2	65.2	65	65	65	65	65	65	65	65.1	65.1	65	65	65	65.1	65.1	65.1	65.1	65	65.1	65.1	65.1	65.1	65.1	65.1	65.1	65.1	65.1	65.1	65.1	65.1	65.1	65.1	65.1	65.1	65.1	65.1	65.2	65.1	65	65	65.1	65.1	65.2
		69.2	69.1	69	69	69.2	69	68.9	68.9	68.7	68.6	68.6	68.8	68.9	68.7	68.6	68.9	68.7	68.6	68.6	69.2	69.1	69	68.9	68.9	68.9	68.9	68.9	69	68.8	68.7	68.6	68.5	68.6	68.4	68.4	68.6	68.3	68.2	68.3	68.4	68.7	68.5	68.5	68.7	68.7	68.6	68.6	68.7
		69.2	69.1	69	69	69.2	69	68.9	68.9	68.7	68.6	68.6	68.8	68.9	68.7	68.6	68.9	68.7	68.6	68.6	69.2	69.1	69	68.9	68.9	68.9	68.9	68.9	69	68.8	68.7	68.6	68.5	68.6	68.4	68.4	68.6	68.3	68.2	68.3	68.4	68.7	68.5	68.5	68.7	68.7	68.6	68.6	68.7
		69.2	69.1	69	69	69.2	69	68.9	68.9	68.7	68.6	68.6	68.8	68.9	68.7	68.6	68.9	68.7	68.6	68.6	69.2	69.1	69	68.9	68.9	68.9	68.9	68.9	69	68.8	68.7	68.6	68.5	68.6	68.4	68.4	68.6	68.3	68.2	68.3	68.4	68.7	68.5	68.5	68.7	68.7	68.6	68.6	68.7
		61.2	61.6	62.4	63	62.6	62	51.2	56.9	59.7	60.3	60.9	50.2	57	49.5	45	54.4	61.6	63.5	63.2	64	64	64.2	64.1	64.2	54.9	60.6	63.2	63.4	52.8	58.7	59.3	62.6	63.1	63	63	53.9	61.1	61	64	63.9	63.6	63.8	63	64.1	64.3	63.9	63.9	63.7
		66	67.5	69	70	65.7	66.8	58.5	63.4	66.1	64.5	63.1	57.2	62.3	58.6	57.9	61.5	66.1	68.4	64.2	68.5	67.3	69.7	69.4	70	59.3	67.2	67.3	63.9	56.5	65.5	66	68.2	67.2	64.7	67.7	58.7	64	63.9	66.8	69.6	69.1	67.6	64.7	69.6	71.2	65.7	66.2	62.3
		67.5	67.4	67.9	68	68.1	67.6	65.1	65.5	67.3	67	67.5	63.4	65.1	64.6	64.1	65.8	67.7	68.1	67	68.1	68.4	68.7	68.2	68.4	64.5	67.3	68	67.4	63.1	66.4	66.6	67.5	67.4	67.2	67.6	64.4	67.1	61.1	67.8	68.2	66.2	68.1	67.3	68.5	68.2	67.6	67.5	64.1
		57.2	55.8	57.8	57.9	57.1	60.9	56.9	56.9	57.9	56.4	57	56.4	61	61	56.8	57	57.4	56.8	61.2	57.1	57.4	56.6	56.9	60.7	56.4	56	57.1	60.7	60.8	60.9	61.2	60.9	56.6	60.9	60.9	56	60.5	63.3	56.6	56.5	63.4	60.9	61.1	60.8	56	60.8	60.9	63.6
		69	69.4	69.1	69.1	69	68.9	69.1	68.9	69.3	69.5	69.1	69.4	69.2	69.4	69.3	69.4	69.4	69.1	69.5	69.5	69.1	69.4	68.6	69.7	69.9	68.6	69.1	69.5	69	69.4	69.3	70.2	68.5	69.6	69.1	69.3	70.3	69.5	69.9	69.2	68.7	69.2	69.2	68.6	69.5	68.7	68.6	68.7
		68.2	69.5	69.2	69.1	69.2	67.9	68.5	68.6	69.5	67.9	68.6	69.1	68.2	68.8	69.2	68.5	69.2	68.8	68.9	69.1	69.7	68.5	69.6	68.8	69.5	69.2	69	68.3	68.6	69	68.9	69.2	69.2	68.6	69	68	69.2	68.4	68.7	69	64.4	67.5	68.2	68.8	69.1	68.3	68.9	68.7
		68.7	68.9	69.9	69.3	69.5	69.1	69.4	68.9	70.2	68.6	69	70.6	68.5	69.6	69.1	68.7	70	68	68.5	68.9	70.2	69.4	70.1	68.3	70.1	70.8	69.3	69.3	69.2	69.5	69.7	69.7	69.2	68.2	68.8	66.6	68.9	69.6	69.3	68.7	64.8	67.4	68	69.4	69.8	67.6	68.6	69.4
		69.5	69.4	69.8	69.9	69.1	69.3	68.7	69	71	68.3	68.7	69.8	69.7	69.6	69.4	69.4	69.5	68.6	68.4	69.6	70.3	68.9	70.8	69.3	70.4	70.2	70.5	69.8	69.5	69.8	70.3	69.9	70.6	69.3	68.8	68.1	69	69.9	69.9	69.6	67.3	68.6	68.4	69.2	70.2	68.4	69.7	69.8
		62.9	62.6	63.5	64.8	64.3	63.7	63.2	63.1	63.9	62.7	61.7	62.2	62.5	62.4	62.5	61.8	62.4	61.3	60.5	61.9	62.4	60.2	62.9	60.8	61.6	61.6	62.5	61	62.2	61.1	61.4	60.8	61.2	61.7	59.9	60.2	60.6	61.3	61.9	61.7	60.7	60.6	59.9	61.1	62.3	61.6	60	61.6
		68.1	67.7	68	69.4	69	67.9	67.9	68.2	69.3	67.9	68.2	67.5	67.4	68.1	67.9	67.5	68	66.5	67.7	67.3	67.9	66.2	68.3	67.7	68	68.6	68.6	67.1	68.1	67.3	67.1	66.9	68.5	67.9	66.8	67.2	66.3	67.6	68.2	67.7	66.6	64.9	66.3	66.7	68.4	66.7	67.2	67.3
		62.3	62.3	63.1	62	63.9	63.3	61.6	62.2	63.3	62.8	62.8	62.7	61.8	62.8	63.2	62	63	62.3	63.4	62.1	63.3	62.6	63.7	63.6	62.2	63.5	63.3	62.3	63.8	63.9	62.2	63.9	63	63.6	63.5	63.2	62.9	63	62.6	63.1	61.7	60.1	62.9	61.9	63.1	62.2	63.5	63.7
		69.2	69.1	69.1	69	69	69	68.7	68.6	68.7	68.6	68.7	68.5	68.7	68.7	68.7	68.8	68.8	68.9	68.9	68.9	68.9	68.8	68.7	68.7	68.8	68.7	68.8	68.8	68.8	68.6	68.5	68.5	68.4	68.4	68.6	68.5	68.3	68.4	68.4	68.3	68.4	68.4	68.4	68.5	68.7	68.7	68.6	68.7
		69.2	69.1	69.1	69	69	69	68.7	68.6	68.7	68.6	68.7	68.5	68.7	68.7	68.7	68.8	68.8	68.9	68.9	68.9	68.9	68.8	68.7	68.7	68.8	68.7	68.8	68.8	68.8	68.6	68.5	68.5	68.4	68.4	68.6	68.5	68.3	68.4	68.4	68.3	68.4	68.4	68.4	68.5	68.7	68.7	68.6	68.7
		69.6	69.5	69.6	69.3	69.2	69.2	69.2	69.1	69	68.9	69	68.9	69.1	69.2	69.5	69.2	69.4	69.4	69.3	69.1	69	69.1	69	69	69	69.1	69.2	69	69.1	69.2	68.9	68.9	68.8	68.8	68.7	68.7	68.4	68.4	68.6	68.6	68.7	68.7	68.7	68.9	68.9	69	68.9	68.7
		67.1	66.2	66.6	66.6	67.5	67.9	68.4	66.9	67.3	66.9	67.2	66.8	67	67.3	67.2	67.2	67.3	67.8	67.1	66.4	67	67.1	67.9	67.1	67.2	66.3	65.5	64.7	67	65.9	65.7	66.5	67.5	67.2	66.3	66.7	61.9	62.8	63.6	66.3	66.4	65.3	66.5	66.5	65.4	66.7	66.2	65.5
		68.1	65.8	68.1	67.7	69	68.5	69.2	67.6	69.1	67.4	67.1	66.5	67	67.8	67.8	67.9	68	66.5	66.6	67.6	67.2	67.2	68.2	66.3	68	57.6	64	64.7	66.4	66.8	67	67.8	69.1	68.6	65.9	67.7	63.1	64.3	64	68.2	66.9	65.7	66.1	67.2	65	67.3	64.9	66.4
		70.1	67.1	68.8	70.2	70.9	72.5	71	69.9	71.8	72.2	72.4	70.8	70.7	70.8	68.5	70.1	71.2	68.7	68.3	67.4	69.5	66.9	69.9	69.2	70.6	70.2	70.1	70	70	69.5	69.9	68.7	69.2	71	71.9	68.8	65.8	64.3	67.2	68.3	69.3	68.4	69.5	70.6	69	69.6	67.7	68.4
		69	67	68.7	70.3	70.8	70.4	70.5	69.3	69.5	69.1	68	69.5	69	69	68.7	68.6	68.8	69	66.9	66.7	69.6	68.3	68.6	67.6	69.4	68.9	69.7	69.2	69.3	67.8	68.5	68.6	68.9	69.7	67.4	67.9	67.9	68.3	68.4	69.7	67.7	66.8	67.1	66.8	66.7	68.9	65.5	68.2
		68.8	68.7	69.7	69.8	70.4	70.5	70.3	69.9	69.1	69.6	68.4	68.8	68.4	68.7	68.1	68.6	68.5	68.2	65.9	63.6	68.8	68.2	68.8	67.7	69.4	69.1	68.9	68.5	69.3	68.7	69.2	68.2	68.6	69.3	68.7	68.5	67.4	67.9	67.6	68.9	68	65.9	67.1	66.7	66.8	69.1	66.3	68.5
		68.7	69.1	68.9	68.9	69.6	69.7	70.3	67.9	69.3	69.4	68.7	68.8	68.6	68.8	68.7	68.1	68.7	66.4	67.1	66.6	68.5	68.4	68.5	68.1	68.5	68.9	68.6	69.1	70.1	68.6	67.6	68.5	69.4	70.1	68.3	68.4	66.3	68.1	67.6	68.7	68.8	67	68.3	67.1	67.2	68.7	67.3	66.8
		69.3	69.3	69.4	69.1	69.7	69.7	70.3	68.7	69.9	68.9	68.2	68.6	68.3	68.2	68.3	68.7	69.1	67.5	67.6	67.7	68.8	69.1	68.7	69.6	68.4	68.6	69	68.8	68.7	69.5	69.2	69.4	69.4	69.8	68.2	67.7	68	67.6	67.1	68.1	67.9	67.6	66.6	68.2	66.3	68.5	67.5	67.9
		68.2	64.8	64.7	64.6	64.7	65.4	65.5	65.2	65.8	65.9	65	65.9	65.9	65.3	65.3	66.4	67	66.6	64.7	64.4	66.8	66.5	67	66.9	68.2	67.9	67.9	67.3	67.9	68.1	67.4	68	67.8	69	67.2	66.5	66.3	66.8	65.9	66.2	67.1	66.8	66.1	66.8	65.3	67.1	66.7	66.3
		69.2	68.4	69.5	69.4	70.3	69.7	69.8	69.6	70.2	70.4	69.3	69.4	70	69.1	69.2	69.2	69.1	68.9	68.2	67.6	69.1	68.9	68.6	70.3	68.7	69.6	69.5	69.4	69.3	70.6	68.9	69.8	68.9	70.8	69.3	68.3	68.8	69	68.8	68.6	68.3	68.9	68.3	68.4	68.2	70.2	68.7	68
		68.3	66.4	67.3	68	68.6	68.5	68.2	68	68.9	68.2	68.5	68.7	68.1	67.8	68.1	68.5	68.6	67.7	67.8	68.5	67.7	67.6	67.8	67.8	68.4	68	68.1	67.5	68.1	66.9	67.4	67.6	68.5	67.7	67.2	67.1	66.7	67.7	67.3	67.9	68	67.5	67.8	67.7	67.7	67.6	68	67.8
		68.7	65.9	66.9	65.1	67.4	64.5	63.6	66.5	66.6	68.6	68.3	68.2	69.1	68.9	69.1	68.9	66.3	64.1	66.1	65.6	67.6	65.6	66.3	68.4	68.5	69.1	66.4	67.7	68.7	69.4	68.4	69.6	67.3	69	69.3	68.4	68	68.7	68.2	68.9	68	65.7	65.9	67.5	68.5	69.3	68.4	67.3
		68.4	67.6	68.3	69.8	69.3	69.5	69.8	68.9	68.8	69.2	68.4	68.3	69.1	68.2	68.6	68.8	68.7	66.3	67	65.5	68	68	68.4	68.9	68.4	69.2	69.1	68.5	69.1	68.8	68.4	69.2	68.1	69.1	69.2	68.1	68.8	68	67.5	68.6	68.3	68.8	66.1	67.1	68	69.1	68.3	66.4
		68.9	68	67.7	65.9	69.2	68.9	67.8	69.1	70	70.3	69.6	67.7	67.9	67	67.2	68.3	69	68.1	67.4	66.4	68.7	69	68.3	69.7	66.7	69.1	66	65.8	67	68.5	69.2	68.3	67.5	68.8	69.1	67.3	64.8	66.5	66.6	68.7	63.7	64.1	63	65.4	67.2	67.7	68	65.3
		69	68	67.6	66.6	68.2	68.9	68.7	68.6	68.1	69.6	67.7	66.2	67.9	65.5	66	68.1	66.7	65.5	66.5	66.6	67.5	67.2	67.8	69.1	67.3	67.7	67.1	67.1	68.2	68.5	68.8	67.3	66.7	68.9	67.9	68.6	67.8	68.1	67.8	67.7	68.8	68.3	66.2	67.7	67.3	69.1	67.9	66.7
		66.6	67.6	65.8	67.3	66.9	67.3	67.1	67.7	66.6	67.3	66.8	66.5	67.5	65.7	66.9	66.6	66.9	66.1	64.7	65.7	66.5	66.7	66.1	66.6	67	66.9	66.8	65.4	65.4	66.4	67	65.5	66.4	66.6	66.6	66.2	65.7	65.1	64.6	65.4	66	65.3	65.4	63.7	65.4	66	65.8	63.7
		69.2	69.3	68.7	69.5	69.8	69.6	69.5	70.6	69.1	69.7	68.9	68.8	69.9	69.7	68.9	69	68.7	69	68.6	68	69.1	69.2	68.4	69.5	68.6	68.8	69.5	69.1	68.9	68.6	68.8	69.5	69.6	69.7	68.9	68.5	68.6	68.7	68	68.9	69.1	69.7	67.3	67.4	70	68.7	68.6	68.3
		69.2	68.7	68.8	69.3	69.7	69.2	68.9	69.6	68.7	69.4	68.8	68.4	69.5	69.7	68.4	69.1	68.8	68.9	69.1	67.9	68.8	68.9	68.3	69.9	68.9	68.5	69.5	69.3	69	68.8	68.3	69	69.5	69.8	69	68.7	68.5	68.8	67.5	68.8	69.5	69.7	67.9	68.2	69.7	68.6	69	68
		69.5	68.8	68.1	69.8	69.9	70.5	69.9	70.3	69	69.5	69.1	68.9	69.9	69.6	70.2	69.2	69.1	69.9	68.1	66.3	68.4	68.6	69.5	69.8	67.8	69.5	69.7	68.9	69.1	68.5	68.8	69.6	70	69.4	70.2	69	67.6	67.6	66.6	69.3	69.5	71	67.5	67.5	69.5	67.8	69.4	65.8
		71.8	72	70.8	72.3	72	72	72	72	71.2	72.1	71.6	71.2	71.5	71.9	71.4	71.8	71.9	71.9	71.4	70.7	70.5	71.2	70.6	71.8	71.5	71.3	71.7	72.2	71.6	70.9	71.2	71.5	72.1	71.2	71.6	72.3	70.8	71.4	70.4	71.3	72.4	72	70.6	70.5	71.5	71.2	72.1	70.3
		68.8	68.3	68.1	69.3	69.9	69.1	69.6	69.3	69.3	69.1	68.4	68.4	68.4	68.1	68.9	68.8	68.4	68.1	68.7	65.8	67.6	68	66.2	69	68	68.3	68.4	69.2	67.9	69.9	67.4	68.1	68.4	69.1	69.3	68.2	68.1	67.8	68.3	68.8	68.4	69.3	67.7	67.4	68.5	68.3	68.5	66.7
		68.8	69.6	68.2	69.2	69	68.9	69.4	69	68.6	68.4	69.6	70.7	68.3	69.2	68.7	70	69	69.1	68.6	68.5	69.5	69.2	70.2	68.8	69.4	69.1	69.7	69.7	69.7	68.9	68.7	69.9	70.4	69.6	70.3	69.9	68.7	69.1	67.7	69.2	68.8	69.2	67.8	68.3	68.6	68.7	68.7	68.4
		72.6	73.6	71.4	71.9	72.5	72.8	72.5	71.8	71.7	71.7	72.3	72.8	71.5	71.8	72.7	73	72.3	72.2	70.9	70.1	71	70.7	71	72.1	72.6	72.7	72.9	72.6	72	72.1	70.2	70.8	72	72.5	72.6	71.8	71.5	71.8	70.1	70.5	70.8	71.5	70.6	66.9	67.5	68	70.9	70.8
		71.1	72.4	70.5	71.1	71.4	71.4	71.6	70.9	71.2	71.4	70.7	71	72.7	71.1	72	72.2	71.6	71.4	71.4	71	71.2	71	71.2	71.9	71.8	71.9	71.5	72.2	71	71.7	70.5	70.7	71	70.8	71.5	71.2	71.8	70.5	70.6	70.5	69.2	70.2	68.8	68.7	68.9	69.4	69.8	71
		69.4	70.1	68.7	68.9	70.1	69.7	70.1	68.9	68.9	69.2	69.6	69.7	69.4	69.6	69.8	70.5	69.5	69	68.8	68.3	67.9	68.2	68.5	69.5	69.6	69.6	69.4	70.3	68.9	69.2	68.9	69	68.4	68.1	69.7	69.4	70	68.8	68.9	69.2	68.1	69.2	68.1	66.7	67.8	66.8	68.2	67.9
		67.3	67.4	67.6	66	68.5	68.1	68.3	67.2	67.1	67.7	66.9	67.8	67.2	67.9	68.4	67.9	67.4	67.1	66.9	64.5	63.1	65.5	66.4	66.8	67.4	67.9	67.9	68.7	69	67.9	67.5	68.8	65.8	67.2	67.5	67.5	66.9	66.9	64.4	63.9	65.4	66.4	65.9	62.5	64.4	64.8	64.8	64.6
		67.3	67.4	65.4	65.5	65.8	66.4	65.7	65.7	66	65	65.7	64.6	64.4	64.2	64	65.5	64.9	64.4	64.2	64.8	64.8	65	65.7	65.5	65	63.6	66.1	64.9	65	64.4	65	63.1	64.6	64.1	64.8	64.4	64	64.9	65.2	64.3	64.4	64.5	64.9	65.6	65.5	64.6	65.5	65.3
		71.9	69.9	70.7	70.1	72.2	72.2	72.1	71.3	71.5	69.8	71	71.2	71.6	71	71.1	71	71.4	71.9	72.2	70.3	68.4	70	70.2	71.2	71.1	72.2	71.3	71	72.1	71.2	71.4	71	70.8	71.3	71.9	69.5	70.8	70.3	71	68.4	69	72.3	71.4	70.8	70.7	71.1	70.6	71.5
		68.9	68.8	68.3	67.7	69.3	69	69.1	69.3	68.5	68.8	68.2	67.5	68.4	68.3	68.2	69.4	68.2	68.3	68.9	67.7	66.7	67.8	67.8	68	68	69.3	67.3	67.5	69.2	68.4	68.1	67.9	67.4	67.8	68.8	67.1	67.9	67.3	70	67.5	67.1	69.3	68.8	67.9	67.9	68.4	68.1	68.5
		64.6	63.6	64	64.1	64.6	64.1	64.8	64.4	63.9	64.1	63.9	64.3	64.1	64.2	64.3	63.7	64.4	64.3	64.5	63.7	63.2	63.9	64.2	64.4	64.1	64.4	64.1	64.3	64.5	64.3	64	63.6	63.3	64.3	64	64	64	63.8	63.7	64	64.4	64.5	64.6	64.1	63.6	64	63.3	63.9
		69.2	69.1	69.1	69	69	69	68.7	68.6	68.7	68.6	68.7	68.5	68.7	68.7	68.7	68.8	68.8	68.9	68.9	68.9	68.9	68.8	68.7	68.7	68.8	68.7	68.8	68.8	68.8	68.6	68.5	68.5	68.4	68.4	68.6	68.5	68.3	68.4	68.4	68.3	68.4	68.4	68.4	68.5	68.7	68.7	68.6	68.7
		69.2	69.1	69.1	69	69	69	68.7	68.6	68.7	68.6	68.7	68.5	68.7	68.7	68.7	68.8	68.8	68.9	68.9	68.9	68.9	68.8	68.7	68.7	68.8	68.7	68.8	68.8	68.8	68.6	68.5	68.5	68.4	68.4	68.6	68.5	68.3	68.4	68.4	68.3	68.4	68.4	68.4	68.5	68.7	68.7	68.6	68.7
		69.2	69.1	69.1	69	69	69	68.7	68.6	68.7	68.6	68.7	68.5	68.7	68.7	68.7	68.8	68.8	68.9	68.9	68.9	68.9	68.8	68.7	68.7	68.8	68.7	68.8	68.8	68.8	68.6	68.5	68.5	68.4	68.4	68.6	68.5	68.3	68.4	68.4	68.3	68.4	68.4	68.4	68.5	68.7	68.7	68.6	68.7
		69.9	69.8	69.8	69.7	69.7	69.6	69.4	69.3	69.3	69.3	69.2	69.3	69.3	69.4	69.4	69.5	69.5	69.5	69.5	69.5	69.5	69.5	69.4	69.3	69.4	69.3	69.4	69.4	69.4	69.4	69.3	69.3	69.2	69.1	69.1	69	69.1	68.9	68.9	69	69.2	69	69	69.2	69.3	69.3	69.3	69.4
		68.5	68.5	68.4	68.3	68.4	68.3	68.2	68.1	68	68.1	68.1	68	68.1	67.9	68.2	68.1	68.3	68.1	68.1	68.4	68.3	68.2	68	68	68.2	68.2	68	68.3	68.1	68.2	68.1	68	68.1	67.9	67.9	68.1	67.8	67.7	67.8	67.9	67.8	67.6	68	67.9	68.1	68	67.8	67.9
		68.5	68.5	68.4	68.3	68.4	68.3	68.2	68.1	68	68.1	68.1	68	68.1	67.9	68.2	68.1	68.3	68.1	68.1	68.4	68.3	68.2	68	68	68.2	68.2	68	68.3	68.1	68.2	68.1	68	68.1	67.9	67.9	68.1	67.8	67.7	67.8	67.9	67.8	67.6	68	67.9	68.1	68	67.8	67.9
		69.2	69.1	69.1	69	69	69	68.7	68.6	68.7	68.6	68.7	68.5	68.7	68.7	68.7	68.8	68.8	68.9	68.9	68.9	68.9	68.8	68.7	68.7	68.8	68.7	68.8	68.8	68.8	68.6	68.5	68.5	68.4	68.4	68.6	68.5	68.3	68.4	68.4	68.3	68.4	68.4	68.4	68.5	68.7	68.7	68.6	68.7
		69.2	69.1	69.1	69	69	69	68.7	68.6	68.7	68.6	68.7	68.5	68.7	68.7	68.7	68.8	68.8	68.9	68.9	68.9	68.9	68.8	68.7	68.7	68.8	68.7	68.8	68.8	68.8	68.6	68.5	68.5	68.4	68.4	68.6	68.5	68.3	68.4	68.4	68.3	68.4	68.4	68.4	68.5	68.7	68.7	68.6	68.7
		69.2	69.1	69.1	69	69	69	68.7	68.6	68.7	68.6	68.7	68.5	68.7	68.7	68.7	68.8	68.8	68.9	68.9	68.9	68.9	68.8	68.7	68.7	68.8	68.7	68.8	68.8	68.8	68.6	68.5	68.5	68.4	68.4	68.6	68.5	68.3	68.4	68.4	68.3	68.4	68.4	68.4	68.5	68.7	68.7	68.6	68.7
		64.3	64.8	65	64.8	63.7	64.6	64.1	64.4	64.7	63.5	63.4	63.8	63.8	63.4	64.6	64.2	64.2	64.4	64.6	64.1	64.3	64.1	64.4	64.1	64.5	64.5	64.6	63.6	64	63.9	63.8	64.3	63.9	64.5	64.3	64.1	63.9	64.1	64.3	64.1	63.6	63.7	64.6	64.4	64.3	64.2	64.5	64.4
		70.3	70.2	70.7	70	68.3	69.8	69.5	69.2	69.6	68.8	68.9	68	68.1	68.7	69.4	69.1	69	69	68.7	69.6	68	68.4	69.5	69.2	70	69.6	69.4	69.9	68.7	69.6	68.9	68.1	68.6	68.4	70.1	68.6	68.5	69.8	69.2	69.4	68.7	67.2	69.7	69.3	68.7	66.5	68.3	68.5
		64.3	64.7	64.8	64.6	63.6	64.5	64	64.3	64.6	63.4	63.3	63.7	63.7	63.3	64.5	64.2	64.1	64.3	64.5	64	64.2	64	64.3	64	64.4	64.4	64.6	63.3	64	63.8	63.7	64.3	63.9	64.4	64.2	64.1	63.8	64	64.3	64	63.5	63.6	64.5	64.4	64.2	64.1	64.5	64.3
		69.9	69.8	69.8	69.7	69.7	69.6	69.4	69.3	69.3	69.3	69.2	69.3	69.3	69.4	69.4	69.5	69.5	69.5	69.5	69.5	69.5	69.5	69.4	69.3	69.4	69.3	69.4	69.4	69.4	69.4	69.3	69.3	69.2	69.1	69.1	69	69.1	68.9	68.9	69	69.2	69	69	69.2	69.3	69.3	69.3	69.4
		69.9	69.8	69.8	69.7	69.7	69.6	69.4	69.3	69.3	69.3	69.2	69.3	69.3	69.4	69.4	69.5	69.5	69.5	69.5	69.5	69.5	69.5	69.4	69.3	69.4	69.3	69.4	69.4	69.4	69.4	69.3	69.3	69.2	69.1	69.1	69	69.1	68.9	68.9	69	69.2	69	69	69.2	69.3	69.3	69.3	69.4
		69.9	69.8	69.8	69.7	69.7	69.6	69.4	69.3	69.3	69.3	69.2	69.3	69.3	69.4	69.4	69.5	69.5	69.5	69.5	69.5	69.5	69.5	69.4	69.3	69.4	69.3	69.4	69.4	69.4	69.4	69.3	69.3	69.2	69.1	69.1	69	69.1	68.9	68.9	69	69.2	69	69	69.2	69.3	69.3	69.3	69.4
		69.9	69.8	69.8	69.7	69.7	69.6	69.4	69.3	69.3	69.3	69.2	69.3	69.3	69.4	69.4	69.5	69.5	69.5	69.5	69.5	69.5	69.5	69.4	69.3	69.4	69.3	69.4	69.4	69.4	69.4	69.3	69.3	69.2	69.1	69.1	69	69.1	68.9	68.9	69	69.2	69	69	69.2	69.3	69.3	69.3	69.4
		69.9	69.8	69.8	69.7	69.7	69.6	69.4	69.3	69.3	69.3	69.2	69.3	69.3	69.4	69.4	69.5	69.5	69.5	69.5	69.5	69.5	69.5	69.4	69.3	69.4	69.3	69.4	69.4	69.4	69.4	69.3	69.3	69.2	69.1	69.1	69	69.1	68.9	68.9	69	69.2	69	69	69.2	69.3	69.3	69.3	69.4
		69.9	69.8	69.8	69.7	69.7	69.6	69.4	69.3	69.3	69.3	69.2	69.3	69.3	69.4	69.4	69.5	69.5	69.5	69.5	69.5	69.5	69.5	69.4	69.3	69.4	69.3	69.4	69.4	69.4	69.4	69.3	69.3	69.2	69.1	69.1	69	69.1	68.9	68.9	69	69.2	69	69	69.2	69.3	69.3	69.3	69.4
		69.9	69.8	69.8	69.7	69.7	69.6	69.4	69.3	69.3	69.3	69.2	69.3	69.3	69.4	69.4	69.5	69.5	69.5	69.5	69.5	69.5	69.5	69.4	69.3	69.4	69.3	69.4	69.4	69.4	69.4	69.3	69.3	69.2	69.1	69.1	69	69.1	68.9	68.9	69	69.2	69	69	69.2	69.3	69.3	69.3	69.4
		67.6	67.6	67.4	67.5	67.3	67.5	67.7	66.6	67.4	67.2	67.1	66.7	66.9	67.4	67.1	67.3	67.1	67	66.7	67	66.3	66.6	67.1	67.3	67.1	67.1	66.8	66.4	66.9	66.6	67.2	66.9	66.8	67.2	67.5	66.7	67.3	66.6	66.2	66.5	66.7	66.8	67	67.5	67.7	67.5	67.3	67.2
		71	71.3	71.9	71	71.2	70.6	70.2	72.3	71.3	71.2	72.1	71.7	72.6	70.8	71	71.1	71.7	71.1	71.8	70.9	72.6	69.9	70.2	70.5	71.9	71.8	72.7	72.4	72.3	68.9	71.9	71.8	71.3	69.7	68.1	71.7	70	71.4	68.3	71.4	72.5	71.8	71.4	70.9	70.6	70.4	67.1	70.6
		63.9	64.2	65.1	64.4	64.1	64.1	63.7	64	64.4	63.7	64.5	64.5	64.5	64.5	63.9	64	64.9	64.2	64	64.4	65.2	64.1	63.7	64.2	64.3	64.5	64.5	64	64.7	64.3	64.6	64.4	64	63.9	63.8	64.2	63.7	63.7	64	64.4	64.3	63.8	64.3	64.2	63.9	64.6	62.5	63.7
		67.7	68.3	68.5	68.5	66.5	66.3	67.4	68.1	68	67.2	67.7	67.9	68.2	68.5	66.8	67	69.3	69	66	66.6	68.4	66	61.2	65.1	66.9	68	68.5	67.4	68.3	68.1	67.8	67.9	66.3	66.7	61.1	64.2	62.7	65.2	66.2	67.7	67.6	67.6	66.8	67.8	67.9	67.4	64.9	65.3
		64.3	64.4	64.8	63.8	64.1	63.6	64.1	64.1	64.3	63.9	64.2	64.6	64.3	65	62.2	62.7	65.2	65.1	63.2	62.3	64.2	64.8	57.3	60.5	62.1	64	64.7	64.1	64.6	64.4	64.4	64.2	64.1	63.5	58.9	62.3	60.2	62	62.1	63.9	64.2	61.8	62.4	64.3	64.2	64.6	61.1	60.5
		64.4	65.1	64.4	64.3	61.7	62.3	64.2	64.3	64.1	64.8	64.1	64.5	64.7	64.1	64	63.8	64.2	64.8	64.7	64	64.3	63.5	61.6	61.6	63.4	63.2	64.5	64.3	63.8	64.5	63.8	64.5	64.4	63.5	63.1	60.1	61.5	62.3	60.9	62.7	63.6	63.6	64.3	63.9	64	63.7	64.3	62.2
		68.8	69.3	68.9	69.4	66.7	67.8	67.9	67.7	69	67.8	68.1	68.4	69.2	68.2	67.9	68	68.7	69.9	67.1	67.9	68.3	68	64.5	67.2	68.2	67.5	68.3	68.2	69.4	68.6	68.2	68.8	67.6	68.3	65.7	63.9	62.8	64.1	65.1	68	67.3	68.3	66.9	68.7	67.9	68.3	66.3	65
		69.2	68.7	69.5	69.2	68.2	67.4	68.5	68.2	69	68.4	69.6	69.4	69.2	68.4	68.7	69	69.1	69.5	69.7	69.4	69	69.6	66.6	68.1	68.6	69.5	68.9	68.5	70.1	69.8	69.7	69.4	68.2	68.6	68.1	67.4	65.9	66.7	67.9	68.5	68.3	69.7	68.4	69.3	69.6	69.7	67.9	66.7
		69	68.1	68.6	68.8	68.1	68.6	70.3	69.3	69	68.1	68.6	67.9	68.3	67.6	68.6	67.5	68.7	69.8	69.7	70.2	69.7	70.3	66.7	67.2	67.1	68.3	68.5	68.2	68.8	68.4	68.3	69.1	66.1	67	65.2	64.5	63.9	64.5	67.3	69.1	68.5	69.5	66.9	68.3	68.7	67	68	64.7
		69.3	68.4	68.1	68.9	67.8	66.5	67.4	68	68	67.1	67.6	68.3	67.7	66.5	68.5	67.5	69	69.4	69.1	68.9	67.7	68.6	64.9	67.3	67	68.1	68.9	69.2	69.8	68	68.9	68.8	67.1	67.4	64.7	64.5	64.9	64.5	65.6	67.6	67.3	68.3	67.4	68.4	68.8	68.2	68.9	63.9
		64.6	63.8	64.2	63.7	63.1	62.1	62.8	63.9	63.7	64.2	63.9	63.9	64.1	64.1	63.9	63.8	64.1	64.3	64.4	63.9	62.9	64.5	61.2	61.5	63.3	63.6	64.4	64.4	64.3	64.2	63.9	64.2	64.1	64.4	64.1	61.4	61.2	61.6	62.2	64	62.6	63.9	63.5	64	64.2	63.8	63.9	61.4
		65.6	64.3	65.2	64.7	64.5	63.5	63.1	64.2	63.7	65	64.8	64.6	65	65	63.9	63.7	64	64.5	64.7	63.4	63.6	65.6	61.7	62	63.9	63.6	64.2	64.1	64.1	64.2	64.5	63.9	64.8	63.9	64.2	62.2	62	61	63.7	63.5	63.7	65.1	64.2	64.7	65.6	65.3	63.6	62.4
		69.5	67.7	69.2	68.9	68.3	66.9	66.6	67.8	67.5	66.7	68.7	66.1	67.3	68.7	67.8	67.9	67.9	67.9	69.7	67.7	67.9	69.5	64.6	64.6	67.6	69	68.6	68.6	69.1	69.2	69.6	68.7	66.3	67.6	67.6	63	65.3	63.2	65	66.2	67.4	67.5	67.4	67.3	68.2	68.4	68.1	64.5
		67.5	65.2	66.9	66.3	67.3	64.2	65.4	66.2	65.2	66.1	67.6	66.1	67.4	67.6	67.5	66.3	66.8	67.1	68	65	65.5	68.2	62.1	61.1	63.8	65.6	66.6	67.3	67.3	67.8	68.1	67	66.6	66.6	66.8	59.8	63.1	60.8	64.3	64.8	65.8	68.1	66.6	66.9	67.8	68.3	67.3	62.6
		69.9	69.7	70.6	70.4	70.5	70	67.6	68.5	69.5	69.1	67.7	67.5	68.7	69.9	70.9	68.3	68.8	68.1	68.7	69.3	69.4	67.7	67.7	66.5	67.2	69.2	69.1	68.6	68.3	68.6	68.2	69.1	68.9	68.9	67.7	68	67.5	68.2	69	69.1	69.2	68.2	68.6	70.2	70.1	70.3	68.8	68.5
		68.2	68.1	69.3	69.3	69.1	69	65.5	66	67.8	67.4	67.7	65.3	66.9	67	67.6	66.2	67	66.2	66.3	67.1	67.5	66	65.6	63.8	64.7	67	67.3	66.6	66.8	67.1	65.2	67.5	66.5	66.6	66.1	65	66.1	65.6	66.6	67.9	68	67.2	66.3	68.6	67.4	68.6	66.9	66.1
		69.4	69.2	69.1	68.7	68.8	68.8	68.9	68.6	68.5	68.1	68.4	68.4	68.1	68.6	68.5	68.6	68.5	68	68.1	67.9	68.2	68.1	67.9	68.1	68.2	67.9	67.8	68.3	68.5	68.1	67.9	68.4	68.2	68.9	68.2	67.9	68.3	68.9	68.3	68.6	69	68.8	68.4	68.8	69.5	69.7	69.5	69.6
		69.4	70.5	70.1	70.3	70.1	70.4	68.7	68.8	69.3	68.4	68.4	66.8	68.1	68.7	69.2	69.1	67.8	67.3	68.3	68.5	68.7	66.7	67.2	65.9	67.4	68.6	69.1	68.8	68.6	69.4	68.6	69	68.2	67.9	66.9	67	66.7	68.2	68.9	67.9	69	68.6	68.5	69.3	71	70.7	69.2	67.5
		69.1	70.3	70.1	70.9	69.3	69.9	68	68	69.3	67.8	68.2	66.2	67.8	68.2	69.4	68	67	66.9	67	68.7	68.5	66.2	67.4	64.9	66.5	67.6	68.8	68.7	67.6	68.7	68	68.2	67.7	66.5	66.3	67	66.5	67.3	67.8	68.6	68.2	68.3	68	69.2	71	70.2	68.8	66.7
		69.6	70.2	70.7	70.7	69.4	70	68.5	68.7	69.3	68.4	68.3	67.2	68.2	68.5	69.9	69	68.9	67.1	67.4	68.3	69.4	67.3	67.6	66.1	67.5	67.5	68.7	68.4	68.2	68.4	68	69.1	68	67.3	67	67	67.2	67	68.1	68.7	69	68.7	68.1	68.8	71.2	70	69.6	67.9
		68.3	67.8	67.5	67.6	67.7	67.1	67.2	66.9	66.7	66.9	66.5	66.9	66.7	66.8	66.9	67.2	67.1	66.7	66.3	66.7	66.7	66.4	66.2	66.4	66.3	67	66.7	66.5	66.4	66.3	66.7	66.9	66.8	66.8	66.7	66.2	66.6	66.2	66.3	66.8	66.7	66.5	67.2	67.3	67.4	67.6	67.4	67.8
		70.1	70.6	72	72.2	70.9	71.1	73.2	69.8	70.5	70.5	69.3	70.3	71.1	70.8	71.8	70.4	68.7	69.1	69.9	68.7	70.5	69	68.9	68.6	69	68.8	69.3	69.7	70.3	69.1	68.9	69.7	69.8	69.4	68	67.1	67.5	66.9	68.8	69.2	69.3	68.9	68.2	69.9	72.2	71.8	70.3	69.8
		70.3	70.6	70.4	71	70.7	70.2	70.9	68.7	70.1	69.3	70.1	68.9	69.3	69.9	70.5	69.6	69.5	69.4	68.2	69.4	69.6	69.5	68.5	69	69.5	69.6	69	69.4	69.7	69	69.4	69.2	69.4	68.9	68.9	68.9	69.1	68.7	69.4	69.4	68.8	70.1	69.7	70.2	70.1	69.8	69.8	68.8
		69.4	68.9	68.9	69	68.8	68.7	68.4	69	68.4	68.5	68.6	68.6	68.3	68.6	68.7	68.4	69	68.1	67.8	67.8	67.8	68.2	67.5	68	68.2	67.7	68.1	68.1	68.2	68.1	67.7	68	68.3	68.3	68	67.9	67.8	67.9	67.7	67.8	68.1	67.5	67.7	67.8	68.1	68.5	68.8	68.5
		72.7	69.8	65.8	63.8	66.1	68.5	70.6	70.4	64.3	65.2	63.5	64.7	61.3	63	64.9	66.2	64.9	63.7	67.5	66.4	66.7	69.4	65.3	65.7	65.7	69.2	70.4	70.2	66.8	67.1	67.2	67.2	70.6	68.6	65.8	66.9	61.7	63.3	64.6	63.8	67	68.8	71.9	66.7	71.2	69.9	69.2	70.6
		72.5	73.2	73.3	73.7	74	73.8	73.1	72.3	72.2	72.2	72.7	72.2	71.8	72.3	72.9	73.5	72.2	71.9	69.6	70.7	71.8	72	71.8	71.5	71.3	71.9	71.1	72.3	72.4	70.7	71.3	71.1	71.1	70.5	70.3	69.3	70.1	69.1	70	70.3	70.7	71.4	70.7	71.6	73.1	74.8	73.7	72.6
		69.3	70.1	70.1	69.5	69.5	68.8	69	67.6	67.4	68.1	67.9	67.5	67.4	68.9	69	69.4	68.8	67.7	67.4	67.9	67.8	68.3	67.6	67.8	67.3	67.2	67.7	67.9	68.4	67.6	67.4	67.2	67.9	67.1	66.9	66.4	67	66.5	66.5	66.8	67.7	67.8	68.1	66.9	69	69.4	68.9	67.2
		68.6	67.2	65	66.4	66.6	65.9	66.8	64.2	65.3	64.5	65	65.8	64.4	64.8	64.4	65.1	62.8	60.5	59.8	61.8	62.9	62.8	64.6	64.2	61.7	65.6	64.4	65.7	68.2	67.5	66.3	65.4	66	63.7	65.3	63.4	63.1	59.9	63.4	64.2	68.7	68.2	66.6	65.7	66.4	68.1	67	64.6
		70.5	70	70.3	70.6	70.9	70.2	70.2	69.4	69.1	69.4	69.3	69.6	69.8	70.2	70	69.6	69.8	69.1	69.1	67.2	67.9	68	68.5	68.5	68.5	68.3	68.2	68.9	69.6	68.7	69	68.8	68.7	69.2	69.4	68	68	68.1	67.6	67.7	68.4	67.9	68.2	68.2	69.1	70.9	70.1	68.4
		69.7	69.5	68.9	68.9	68.6	68.6	68.6	69	68.8	68.6	68.4	68.5	68.8	68.6	68.8	68.6	68.7	68	68.4	68.1	68.2	68.1	67.6	67.9	68.1	68.3	68.4	68.2	68.1	67.8	67.5	67.7	68	68	67.5	67.8	67.9	67.5	67.6	67.9	67.2	68	68.2	68	68.3	68.3	67.9	67.5
		69	70.1	69.2	69.4	69.1	67.9	67.5	68	68.2	67.6	67.4	67.2	67.7	68	68.1	68.3	67.9	67.7	67.4	67	66.9	66.6	68	67.5	67.5	68	68.4	68.8	68.5	67.1	67.3	68.1	67.6	68.2	67.7	67.8	67.2	67.2	67.7	67.9	68.6	69.2	68.3	67.8	68.6	67.6	68	68.5
		69.4	68.9	68.8	68.9	68.6	68.5	68.3	68.8	68.6	68.2	68.1	68.1	68.6	68.4	68.3	68.8	68.6	68.2	68.3	67.7	68.2	68	67.9	68.1	67.8	67.8	68.9	68.1	68.3	67.3	67.5	67.4	67.8	68.3	68	67.6	67.7	67.5	67.5	67.9	67.5	67.9	68	68.2	67.9	67.8	67.8	67.7
		69.5	68.8	68.7	68.8	68.4	68.4	68.6	68.7	68.3	68.2	68	68	68.4	68.4	68.5	68.3	68.3	68	68	67.9	67.8	67.9	67.7	67.9	67.8	67.7	67.9	67.9	67.9	67.8	67.9	67.7	67.7	67.7	67.8	67.3	67.7	67.4	67.6	67.8	67.5	67.5	67.7	67.8	68	67.6	67.8	67.6
		68.8	68.4	68.3	68.3	67.8	67.8	68	68.1	67.6	67.8	67.5	67.8	67.9	68.2	67.7	68.2	67.8	67.3	67.8	66.8	67.5	67.3	67.4	67.2	66.7	67.4	67.7	67.6	67.1	66.9	67.1	66.8	67	67.5	67.2	66.9	66.8	67	66.5	67	66.8	66.9	66.8	67.4	67.2	67.2	67.3	67
		68.8	68.2	68.3	68.1	68.1	67.9	68.1	68.3	67.8	67.6	67.7	67.7	67.8	68.3	67.9	67.9	67.8	67.1	67.5	66.7	67.9	67.3	67.3	67.2	66.9	67.3	67.6	67.5	67.1	67.1	67.1	66.9	66.9	67.5	67.1	66.9	66.7	67	66.4	67.2	66.8	67	66.8	67.4	67.3	67.2	67.2	66.8
		69.5	68.8	68.7	68.8	68.4	68.4	68.6	68.7	68.3	68.2	68	68	68.4	68.4	68.5	68.3	68.3	68	68	67.9	67.8	67.9	67.7	67.9	67.8	67.7	67.9	67.9	67.9	67.8	67.9	67.7	67.7	67.7	67.8	67.3	67.7	67.4	67.6	67.8	67.5	67.5	67.7	67.8	68	67.6	67.8	67.6
		69.5	68.8	68.7	68.8	68.4	68.4	68.6	68.7	68.3	68.2	68	68	68.4	68.4	68.5	68.3	68.3	68	68	67.9	67.8	67.9	67.7	67.9	67.8	67.7	67.9	67.9	67.9	67.8	67.9	67.7	67.7	67.7	67.8	67.3	67.7	67.4	67.6	67.8	67.5	67.5	67.7	67.8	68	67.6	67.8	67.6
		69	68.8	69.5	68.7	69.4	67.8	67	66.6	67.8	67.5	67.3	67.6	67.6	68.5	68.3	68.3	67.7	68.3	68.6	68.2	67.1	66	66.7	67.5	67.5	67.9	68.4	68	67.6	68.2	67.9	67.3	68.4	68.3	67.8	68.2	68.6	68.5	69.2	69.3	68.9	69.2	68	69.3	68.6	67.7	68.4	68.2
		69	68.5	68.5	68.3	67.9	68	67.9	68.2	67.8	67.7	67.3	67.6	67.9	68	68.1	67.7	67.9	67.2	67.3	66.9	67.1	67.2	66.9	67	66.9	67	67.3	67.5	66.8	67.1	67	66.5	67	67.1	67.3	66.6	66.8	66.6	67	66.9	67	66.7	66.8	67.2	67.4	67.1	67.2	66.8
		69.6	69.2	69.4	69.1	67.8	68.7	68.1	68.2	67.3	67.4	67.7	67.4	68.3	68.6	67.6	68.6	68.6	68.7	68.5	69	68.9	66.9	67.7	68.2	68.9	68.4	68.2	68	68.4	67.2	67.7	67.4	68	68.2	68.1	68.3	68.6	68.2	69	69.2	69.7	69.5	69.5	69.4	69.3	67.9	67.3	67.8
		69.5	68.8	68.7	68.8	68.4	68.4	68.6	68.7	68.3	68.2	68	68	68.4	68.4	68.5	68.3	68.3	68	68	67.9	67.8	67.9	67.7	67.9	67.8	67.7	67.9	67.9	67.9	67.8	67.9	67.7	67.7	67.7	67.8	67.3	67.7	67.4	67.6	67.8	67.5	67.5	67.7	67.8	68	67.6	67.8	67.6
		69.5	68.8	68.7	68.8	68.4	68.4	68.6	68.7	68.3	68.2	68	68	68.4	68.4	68.5	68.3	68.3	68	68	67.9	67.8	67.9	67.7	67.9	67.8	67.7	67.9	67.9	67.9	67.8	67.9	67.7	67.7	67.7	67.8	67.3	67.7	67.4	67.6	67.8	67.5	67.5	67.7	67.8	68	67.6	67.8	67.6
		69	69.4	69.3	69.2	68.8	68.5	68.8	67.3	67.8	68.1	67.4	68	67.4	68.4	68.5	67.9	68.1	67.6	68.6	68.1	68.2	67.3	66.9	67.7	67.8	67.5	67.6	67.8	67	67.2	67.7	66.7	67	67.4	67.8	67.7	68.4	68.3	67.6	68.2	68.5	68.5	68.9	68.9	69.4	68.3	67.6	67.9
		68.9	69.4	68.4	69.1	68.3	67.5	68.5	67.2	67.4	67.2	67.6	67.7	67.4	67.8	68.5	67.9	67.9	67.3	68.1	68.3	67.7	67.1	66.5	67.2	67.3	67.4	67.4	67.4	67.1	67.4	67.3	66.4	67	66.9	67.6	67.6	67.9	67.7	67.7	68.2	68.3	68.6	68.8	69.1	69.5	68.5	67.1	67.7
		70	69.9	70	69.7	69.1	69.4	68.9	69.3	69.1	69.1	69	70	69.2	68.6	69.1	68.5	69.1	69.2	69.8	69.9	68.9	69	67.9	68.8	68.7	69.6	69.4	69.7	69.1	69.5	69.1	68.7	69.2	68.9	69	68.5	69.3	69.2	69.7	69.6	69.6	69.5	69.9	70.2	70.5	69.7	68.8	68.1
		69.5	69.7	69.4	69.6	68.9	68.8	68.4	68.6	68	68.2	68.7	69.3	68.7	68.4	68.8	68.7	68.7	68.9	69.4	69.3	68.4	68.6	67.3	68.6	68.4	69.3	69.2	69.1	69	69	68.8	68.3	68.5	68.5	68.7	68.4	68.9	69	69.7	69.7	69.9	69.7	69.9	69.8	70.3	69.4	68.8	68.2
		68.9	67.9	68.3	68.6	68.7	66.1	64.1	63.2	66.4	65.3	66.8	67.1	67.2	66.2	66.8	68.4	68.4	67.4	68.1	68.3	67.5	67.6	66.5	67.1	65	65.9	67.2	67.8	67.5	67.5	67.1	67.2	66.3	66.9	67.2	66.9	67.1	68.1	69	68.1	68.7	68.5	69.2	69.4	70.4	68	67	66.8
		68.5	68	68.3	68.3	67.8	66.7	66.3	67.4	66.8	66	66.1	67.1	66.6	65.7	66.3	66.5	67.3	67.5	67.2	67.9	66.9	66.8	65.8	66.3	65.5	66	66.8	67.3	66.8	67.5	66.7	66.1	66.3	65.9	66.6	67.3	67	68	68.3	67.7	68.1	68.4	69.5	68.9	69.7	69.1	67.2	66.2
		69.5	68.8	68.7	68.8	68.4	68.4	68.6	68.7	68.3	68.2	68	68	68.4	68.4	68.5	68.3	68.3	68	68	67.9	67.8	67.9	67.7	67.9	67.8	67.7	67.9	67.9	67.9	67.8	67.9	67.7	67.7	67.7	67.8	67.3	67.7	67.4	67.6	67.8	67.5	67.5	67.7	67.8	68	67.6	67.8	67.6
		69.5	69.8	69.4	69.4	69.6	68.4	67.2	68.3	67.6	67.3	67.2	67.7	68	66.8	68.7	67.8	67.8	68.4	68	69.2	68.6	67.7	66.9	67.1	66.7	67.2	67.3	67.9	67.5	68.3	67.4	67.5	66.8	67.4	67.7	68.2	67.6	68.3	68.4	69.1	68.3	68.3	69	69.5	69.5	69.3	68.2	65.9
		68.5	68.7	68.8	68.3	68.1	66.7	65.3	66.2	66.2	65.9	66.2	66.3	67.4	65.6	66.8	66.7	66.9	67.8	67	67.7	67.4	66.8	65.4	66	66	65.8	66.1	66.3	66.1	66.9	66.3	67.4	65.2	65.3	65.9	67.3	65.2	66.8	67.2	68.2	66.4	66.8	67.4	68.3	68.9	69.3	67.5	65.1
		68.6	68.9	69.3	68.4	68.5	67.6	66.1	66.9	66.9	66.8	66.9	66.1	67.5	65.5	67.3	66.9	67.3	67.5	66.7	67.6	67	66.8	65.5	65.8	66.1	66.3	65.9	66.5	66.3	66.5	66.5	67.3	65.9	65.9	66.3	67.4	66.5	67.7	68.1	68.4	67.3	65.9	67.8	68.2	68.7	68.9	67.2	65.9
		68.6	68.1	68.5	66.7	67.4	66.6	67	66.4	66.8	64.6	65.5	65.7	66.8	67.9	67.4	67.5	66.4	65.8	66.8	66.8	67	66.2	65.4	65.4	62.4	60.8	63.5	60.2	65.2	66.1	62	66.9	65.7	65.5	65.6	65.6	65.4	65.7	67.3	67.9	67.3	66.4	66.8	67.6	67.4	68.3	67.5	66.3
		71.8	72.1	71.4	71.5	71.5	70.7	69.7	70.6	69.9	69.5	67.8	68.3	70.1	69.6	69.8	70.5	70.7	71.8	71.5	71.4	71	70.9	69.4	69.9	69.6	70.1	69.7	70.2	69.9	70	70.1	70.3	69.7	69.4	69.1	68.8	68.6	69.5	69.7	70.9	71	69.6	70.1	70.5	71	72.3	70.9	68.7
		69.9	69.8	70.1	69.5	69.9	69	68.7	68.7	67.8	68.4	67.4	68.6	68.9	67.4	68	68.3	68.6	69	68.4	68	68.9	67.9	68.5	67.3	68.1	68.1	67.3	68	67.6	67.8	68.4	68.1	67.3	67.5	67.1	67.7	66.7	67.1	68.5	68.4	68.5	66.9	67.8	68.7	68.4	69.7	68	67.5
		68.5	67.3	67.5	67.9	67.3	67.3	67.6	67.3	66.9	66.6	66.9	67.2	67.1	66.7	66.8	67.3	67	67.3	66.7	66.4	67.1	66.6	66.5	66.2	66.1	66.3	66.7	66.8	66.4	66.2	66.6	66	65.9	66.7	66.7	66.9	66	65.5	66.5	66.9	66.2	66	66.7	67.1	67.2	67	66.9	66.4
		71.7	71.7	71.4	71.8	71.3	71.1	71.9	72	71.6	71.3	69.9	69.1	70.5	71.3	70.4	70.8	71.4	72.6	70.8	71.3	71.2	71.6	71.1	71	70.2	69.7	70.2	70	70.4	70.7	70.1	70.4	71	71.1	69.8	70.7	69.9	70.6	71.7	71.4	71.3	71	71.3	71.2	70.7	72.9	73.5	70.8
		69.5	68.8	68.7	68.8	68.4	68.4	68.6	68.7	68.3	68.2	68	68	68.4	68.4	68.5	68.3	68.3	68	68	67.9	67.8	67.9	67.7	67.9	67.8	67.7	67.9	67.9	67.9	67.8	67.9	67.7	67.7	67.7	67.8	67.3	67.7	67.4	67.6	67.8	67.5	67.5	67.7	67.8	68	67.6	67.8	67.6
		70.1	70.3	70.1	70.6	69.9	69.9	68.9	68.7	68.7	69.5	68.1	67.8	69	69.2	69.6	69	69.2	69	69	68.8	69.3	68.4	67.7	67.6	67.8	67.4	67.7	67.5	67.8	67.4	68	67.2	68.2	67.6	67.9	68.1	67.7	67.6	68.9	69.1	68.2	68	66.9	67.7	69	70.7	71.2	69.9
		70.7	70.6	70.6	70.6	69.7	69.5	69.1	70	70.4	69.5	70	68.7	69.9	69.4	69.3	70.7	70.1	70.2	71	69.9	70.4	70.2	69.2	69.6	69.3	69.6	69.5	68.7	69.3	68.6	68	67.3	68.8	68.4	68.4	67.9	67.3	68.3	69.7	68.9	69.5	69.9	68	68.6	71.1	71.2	72.5	70.8
		70.2	69.7	68.8	69.4	69.1	68.4	68.9	67.3	68.1	67.7	68.4	65.9	67.7	67.2	67.1	68.8	68.9	68.1	68.2	67.1	69.3	68.4	67.3	68	67.9	68.5	68.7	67.1	67.7	64.4	64.5	63.2	66.8	66.5	66.1	66.5	64.8	67.2	67.9	66.8	64.9	66.8	64.1	63.2	66.5	66.5	67.2	65.8
		68	68.2	68.4	68	67	65.7	65.9	66.6	67.8	66.8	67.2	67.4	67	67.7	67.4	67.1	67.3	66	66.5	67.2	67.3	67.6	66.6	66.6	64.7	64.2	64.4	65.9	65.7	65.1	65.9	65.8	66.6	67.2	68	67.4	66.7	66.9	68	68.2	67.7	68	68.4	68.2	69	69.2	69.7	69.5
		70.2	70.5	69.7	70.2	69.5	70.8	69.6	68.3	69.2	68.4	68.8	68.1	68.8	69.9	69.3	68	69.3	69.8	70.1	68.6	69.2	70	68.8	68.7	69.4	67.7	69.8	69.3	69.1	68.9	69.7	68.3	69.3	69.3	68.3	69.3	67.6	68.7	69.8	69.9	69	68.9	67	67.2	67.5	67.7	67	67.9
		68.1	68.7	68.1	68.4	68.3	68.3	67.6	67.6	67.5	67.4	67.3	65.2	66.6	68	67.3	65	66.5	67.8	66.5	66.4	66.8	67.9	67.1	67.3	66.6	66.3	67.1	66.6	66.2	65.7	66.5	66.3	65.9	67.1	66.5	66.5	66.1	66.9	66.7	66.6	66.2	66.7	64.8	65	66.5	66	66.6	66.5
		69.5	68.8	68.7	68.8	68.4	68.4	68.6	68.7	68.3	68.2	68	68	68.4	68.4	68.5	68.3	68.3	68	68	67.9	67.8	67.9	67.7	67.9	67.8	67.7	67.9	67.9	67.9	67.8	67.9	67.7	67.7	67.7	67.8	67.3	67.7	67.4	67.6	67.8	67.5	67.5	67.7	67.8	68	67.6	67.8	67.6
		68	67.9	68	68.2	68.3	68.3	68	67.9	67.4	67.6	67.5	66.9	67.7	67.8	67.6	67.9	67.5	67.3	67.6	67.7	67.5	67.8	67.1	67.5	67.2	67	67.7	67.3	66.6	66.6	66.8	67.3	67	67.2	67.5	67.4	67.8	67.4	67.2	67.5	68.2	66.7	67.2	66.2	67.7	67.3	67.4	67.2
		74.4	74	73.7	73.6	71	70.9	71.6	70.9	70.6	72	70.9	70.8	70	71.5	72	71	70	69.6	71.9	71.1	70.5	70.3	69.9	69.6	69.5	70.6	70.1	71	69.3	69.8	71.5	71	70.8	71.7	70.4	70	71.7	70.5	71.9	71.8	71.5	70.2	68.5	71.3	71.5	70.6	72.1	71.2
		69.5	68.8	68.7	68.8	68.4	68.4	68.6	68.7	68.3	68.2	68	68	68.4	68.4	68.5	68.3	68.3	68	68	67.9	67.8	67.9	67.7	67.9	67.8	67.7	67.9	67.9	67.9	67.8	67.9	67.7	67.7	67.7	67.8	67.3	67.7	67.4	67.6	67.8	67.5	67.5	67.7	67.8	68	67.6	67.8	67.6
		69.5	68.8	68.7	68.8	68.4	68.4	68.6	68.7	68.3	68.2	68	68	68.4	68.4	68.5	68.3	68.3	68	68	67.9	67.8	67.9	67.7	67.9	67.8	67.7	67.9	67.9	67.9	67.8	67.9	67.7	67.7	67.7	67.8	67.3	67.7	67.4	67.6	67.8	67.5	67.5	67.7	67.8	68	67.6	67.8	67.6
		69.5	68.8	68.7	68.8	68.4	68.4	68.6	68.7	68.3	68.2	68	68	68.4	68.4	68.5	68.3	68.3	68	68	67.9	67.8	67.9	67.7	67.9	67.8	67.7	67.9	67.9	67.9	67.8	67.9	67.7	67.7	67.7	67.8	67.3	67.7	67.4	67.6	67.8	67.5	67.5	67.7	67.8	68	67.6	67.8	67.6
		69.5	68.8	68.7	68.8	68.4	68.4	68.6	68.7	68.3	68.2	68	68	68.4	68.4	68.5	68.3	68.3	68	68	67.9	67.8	67.9	67.7	67.9	67.8	67.7	67.9	67.9	67.9	67.8	67.9	67.7	67.7	67.7	67.8	67.3	67.7	67.4	67.6	67.8	67.5	67.5	67.7	67.8	68	67.6	67.8	67.6
		69.5	68.8	68.7	68.8	68.4	68.4	68.6	68.7	68.3	68.2	68	68	68.4	68.4	68.5	68.3	68.3	68	68	67.9	67.8	67.9	67.7	67.9	67.8	67.7	67.9	67.9	67.9	67.8	67.9	67.7	67.7	67.7	67.8	67.3	67.7	67.4	67.6	67.8	67.5	67.5	67.7	67.8	68	67.6	67.8	67.6
		69.5	68.8	68.7	68.8	68.4	68.4	68.6	68.7	68.3	68.2	68	68	68.4	68.4	68.5	68.3	68.3	68	68	67.9	67.8	67.9	67.7	67.9	67.8	67.7	67.9	67.9	67.9	67.8	67.9	67.7	67.7	67.7	67.8	67.3	67.7	67.4	67.6	67.8	67.5	67.5	67.7	67.8	68	67.6	67.8	67.6
		69.5	68.8	68.7	68.8	68.4	68.4	68.6	68.7	68.3	68.2	68	68	68.4	68.4	68.5	68.3	68.3	68	68	67.9	67.8	67.9	67.7	67.9	67.8	67.7	67.9	67.9	67.9	67.8	67.9	67.7	67.7	67.7	67.8	67.3	67.7	67.4	67.6	67.8	67.5	67.5	67.7	67.8	68	67.6	67.8	67.6
		69.5	68.8	68.7	68.8	68.4	68.4	68.6	68.7	68.3	68.2	68	68	68.4	68.4	68.5	68.3	68.3	68	68	67.9	67.8	67.9	67.7	67.9	67.8	67.7	67.9	67.9	67.9	67.8	67.9	67.7	67.7	67.7	67.8	67.3	67.7	67.4	67.6	67.8	67.5	67.5	67.7	67.8	68	67.6	67.8	67.6
		69.5	68.8	68.7	68.8	68.4	68.4	68.6	68.7	68.3	68.2	68	68	68.4	68.4	68.5	68.3	68.3	68	68	67.9	67.8	67.9	67.7	67.9	67.8	67.7	67.9	67.9	67.9	67.8	67.9	67.7	67.7	67.7	67.8	67.3	67.7	67.4	67.6	67.8	67.5	67.5	67.7	67.8	68	67.6	67.8	67.6
		69.5	68.8	68.7	68.8	68.4	68.4	68.6	68.7	68.3	68.2	68	68	68.4	68.4	68.5	68.3	68.3	68	68	67.9	67.8	67.9	67.7	67.9	67.8	67.7	67.9	67.9	67.9	67.8	67.9	67.7	67.7	67.7	67.8	67.3	67.7	67.4	67.6	67.8	67.5	67.5	67.7	67.8	68	67.6	67.8	67.6
		69.5	68.8	68.7	68.8	68.4	68.4	68.6	68.7	68.3	68.2	68	68	68.4	68.4	68.5	68.3	68.3	68	68	67.9	67.8	67.9	67.7	67.9	67.8	67.7	67.9	67.9	67.9	67.8	67.9	67.7	67.7	67.7	67.8	67.3	67.7	67.4	67.6	67.8	67.5	67.5	67.7	67.8	68	67.6	67.8	67.6
		69.5	68.8	68.7	68.8	68.4	68.4	68.6	68.7	68.3	68.2	68	68	68.4	68.4	68.5	68.3	68.3	68	68	67.9	67.8	67.9	67.7	67.9	67.8	67.7	67.9	67.9	67.9	67.8	67.9	67.7	67.7	67.7	67.8	67.3	67.7	67.4	67.6	67.8	67.5	67.5	67.7	67.8	68	67.6	67.8	67.6
		69.5	68.8	68.7	68.8	68.4	68.4	68.6	68.7	68.3	68.2	68	68	68.4	68.4	68.5	68.3	68.3	68	68	67.9	67.8	67.9	67.7	67.9	67.8	67.7	67.9	67.9	67.9	67.8	67.9	67.7	67.7	67.7	67.8	67.3	67.7	67.4	67.6	67.8	67.5	67.5	67.7	67.8	68	67.6	67.8	67.6
		69.5	68.8	68.7	68.8	68.4	68.4	68.6	68.7	68.3	68.2	68	68	68.4	68.4	68.5	68.3	68.3	68	68	67.9	67.8	67.9	67.7	67.9	67.8	67.7	67.9	67.9	67.9	67.8	67.9	67.7	67.7	67.7	67.8	67.3	67.7	67.4	67.6	67.8	67.5	67.5	67.7	67.8	68	67.6	67.8	67.6
		69.5	68.8	68.7	68.8	68.4	68.5	68.7	68.7	68.3	68.2	68	68.1	68.5	68.4	68.6	68.4	68.3	68.1	67.9	68	68	68.1	67.8	67.8	68	67.7	67.8	67.9	67.8	67.8	67.8	67.6	67.7	67.7	67.7	67.5	67.9	67.4	67.7	67.7	67.5	67.5	67.7	67.8	68.1	67.7	67.9	67.6
		69.5	68.8	68.7	68.8	68.4	68.5	68.7	68.7	68.3	68.2	68	68.1	68.5	68.4	68.6	68.4	68.3	68.1	67.9	68	68	68.1	67.8	67.8	68	67.7	67.8	67.9	67.8	67.8	67.8	67.6	67.7	67.7	67.7	67.5	67.9	67.4	67.7	67.7	67.5	67.5	67.7	67.8	68.1	67.7	67.9	67.6
		69.5	68.8	68.7	68.8	68.4	68.5	68.7	68.7	68.3	68.2	68	68.1	68.5	68.4	68.6	68.4	68.3	68.1	67.9	68	68	68.1	67.8	67.8	68	67.7	67.8	67.9	67.8	67.8	67.8	67.6	67.7	67.7	67.7	67.5	67.9	67.4	67.7	67.7	67.5	67.5	67.7	67.8	68.1	67.7	67.9	67.6
		69.5	68.8	68.7	68.8	68.4	68.5	68.7	68.7	68.3	68.2	68	68.1	68.5	68.4	68.6	68.4	68.3	68.1	67.9	68	68	68.1	67.8	67.8	68	67.7	67.8	67.9	67.8	67.8	67.8	67.6	67.7	67.7	67.7	67.5	67.9	67.4	67.7	67.7	67.5	67.5	67.7	67.8	68.1	67.7	67.9	67.6
		68.6	68.5	68.6	68.4	68.3	68.8	68.4	68.1	68	68.5	67.7	68.1	68	68.1	67.7	67.9	67.8	68	68.5	68	67.4	67.8	67.6	68	67.3	67.1	67.9	68.3	67.6	67.4	68.4	67	67.3	66.7	68	67.9	67.6	67.3	67.8	67.4	68.3	67.8	67.9	67.5	67.3	67.8	67.8	67.8
		68.4	68.8	68.7	68.8	68.8	68.2	68.3	68.9	68.8	68.4	69.1	69	69.4	68.7	68.9	69.3	69	68.9	69	68.7	69.4	69	68.9	69.2	69.4	69.4	69.4	68.8	69.8	69.2	69	70	69	69.6	69.3	69.3	69.1	69	69.1	69.5	69.2	69.2	69	69.5	68.8	68.7	68.6	69.1
		68.8	68.9	69.3	68.4	68.2	68.9	68.4	68.4	67.9	68.7	68.5	68.5	67.6	67.8	67.9	68.6	67.4	68.1	68.1	68.3	67.4	66.9	68.6	68.8	67.7	67.6	68	68.4	68.4	68.4	68.4	67	66.9	67.6	67.4	67.4	68.2	66.3	67.7	67.6	68.5	67.9	67.8	68.2	68.5	67.7	69.3	68.4
		68.1	68.4	67.8	68.5	68.4	67.8	67.6	68.7	68.2	68.2	69.3	68.6	69.2	68.8	68.5	68.6	69.1	68.4	69.3	68.6	69.4	68.7	69.4	67.8	68.8	69.4	69.2	68.9	69.7	69	68.7	69.4	69.4	69.2	68.9	69	68.4	69.7	69.1	68.8	69	69.1	68.6	68.6	68.7	68.6	68.5	68
		69.5	68.8	68.7	68.8	68.4	68.5	68.7	68.7	68.3	68.2	68	68.1	68.5	68.4	68.6	68.4	68.3	68.1	67.9	68	68	68.1	67.8	67.8	68	67.7	67.8	67.9	67.8	67.8	67.8	67.6	67.7	67.7	67.7	67.5	67.9	67.4	67.7	67.7	67.5	67.5	67.7	67.8	68.1	67.7	67.9	67.6
		68.6	69.1	68.6	68.9	68.8	68.5	68.8	68.6	68.4	68.8	67.8	68	67.9	68	68	68	68.6	68.1	67.9	68.1	68.4	67.8	67.9	68.5	68.5	67.8	68	67.1	68	68.1	67.5	68.6	67.6	67.8	67.7	68.5	68.1	67.7	68.1	67.9	68	68.4	68.7	67.7	68.3	68	68.6	68.3
		67.8	68.1	67.7	67.6	67.6	68.2	68.1	68.3	68.1	68.2	68.6	68.3	68.4	68.7	68.9	68.4	68.6	68.5	69.1	68.7	68.7	68.8	68.4	68.1	68.5	68.5	68.9	69.5	68.6	68.6	69.1	68.2	68.9	68.7	68.7	68.7	68.8	68.6	69	68.2	68.8	68.4	68.3	68.8	68.8	68.7	68	68.3
		69.5	68.8	68.7	68.8	68.4	68.5	68.7	68.7	68.3	68.2	68	68.1	68.5	68.4	68.6	68.4	68.3	68.1	67.9	68	68	68.1	67.8	67.8	68	67.7	67.8	67.9	67.8	67.8	67.8	67.6	67.7	67.7	67.7	67.5	67.9	67.4	67.7	67.7	67.5	67.5	67.7	67.8	68.1	67.7	67.9	67.6
		69.3	69	69.7	69.5	69.3	68.5	69.5	68.4	68.5	67.9	68.1	68.3	68.3	68.4	69.1	68.8	69.8	68.5	69.3	68.6	68.6	68.9	68.2	68.4	69.4	67.9	68.9	68.8	69.2	68.9	68.4	69.3	68.7	67.8	68.9	68.1	68.4	67.1	69	67.7	69.1	69	68.3	68.8	68.4	69.4	69.4	69.7
		68.9	68.7	69.3	69	67.8	67.8	68.8	67.6	67.8	67	66.8	68.1	67	68	69.2	67.3	69.5	68	68.2	68.6	68.3	68	67	67.7	69.6	68.3	68.5	67.5	68.4	67.9	68.1	68.5	67.8	67.4	67.8	67.4	67.7	67.6	67.8	66.7	68.5	68.8	67	68.6	67.9	68.2	68.8	69.3
		67.4	68.5	68.9	68.2	68.3	68	67.9	67.5	68.6	67.9	68	68	68.2	67.7	67.7	68.2	67.9	68.1	68.4	67.9	68.7	66.9	67.8	67.8	66.9	67.3	67.4	68	67.5	66.9	67.3	66.7	67.7	68.1	67.3	66.8	66.6	67.3	66.7	67.8	67.2	68.1	68	69.1	67.1	67.8	67.4	67.8
		68.5	68.1	68.8	68.7	68.1	67.8	68.2	68.3	68.1	67.7	68.4	67.6	68.5	67.9	68.1	68.7	68	68	68.3	67.6	68.6	67.6	67.6	66.8	68.4	67.3	67.8	68.6	66.9	66.9	68	67.2	67.2	67.9	67.4	67.1	67.6	67.6	67.4	67.7	67.5	68.3	67.9	68.6	67.7	67.3	67.7	68
		69	68.6	67.8	66.7	65.6	67.7	68	68.7	69.3	67.3	67.9	66.9	69.4	69.2	68.6	68.4	66.6	67.1	68.9	67.8	68.4	68.7	67.1	67.8	69.3	68.7	67.7	68	68	66.8	68.3	68.6	68.3	67.7	67.4	69.3	69.1	66.3	67.8	67.9	67.8	67.1	68.5	69.6	67.7	67.1	67.2	69
		69.5	68.8	68.7	68.8	68.4	68.4	68.6	68.7	68.3	68.2	68	68	68.4	68.4	68.5	68.3	68.3	68	68	67.9	67.8	67.9	67.7	67.9	67.8	67.7	67.9	67.9	67.9	67.8	67.9	67.7	67.7	67.7	67.8	67.3	67.7	67.4	67.6	67.8	67.5	67.5	67.7	67.8	68	67.6	67.8	67.6
		68.6	68.9	67.3	67.5	66	68	68.3	68.7	69.4	66.8	68.6	65.3	68.5	68.6	68.5	68.4	66.2	67.5	68.4	68	68.6	68.7	67.6	68.1	68.8	68.8	68.4	68.3	68.7	66.5	68.5	69	67	67.9	67.2	69.3	68.8	66.3	67.8	67.6	67.9	66.5	68.1	69.6	67.7	67.5	66.4	68.5
		69.5	68.8	68.7	68.8	68.4	68.4	68.6	68.7	68.3	68.2	68	68	68.4	68.4	68.5	68.3	68.3	68	68	67.9	67.8	67.9	67.7	67.9	67.8	67.7	67.9	67.9	67.9	67.8	67.9	67.7	67.7	67.7	67.8	67.3	67.7	67.4	67.6	67.8	67.5	67.5	67.7	67.8	68	67.6	67.8	67.6
		69.3	68.9	69.6	69.6	69.3	69	68.6	69.7	68.7	68.3	68.6	68.3	68.1	68.2	70.1	68.1	68.4	69.4	68.2	69.7	69.5	67.9	67.8	68.7	69.1	69.6	68.2	67.7	67.2	68.8	68.3	67.9	68.1	68.8	67.7	68.1	67.7	68.4	69.1	67.7	68	69.3	69.3	69.4	69.3	67.9	69.4	69.3
		69.5	68.8	68.7	68.8	68.4	68.4	68.6	68.7	68.3	68.2	68	68	68.4	68.4	68.5	68.3	68.3	68	68	67.9	67.8	67.9	67.7	67.9	67.8	67.7	67.9	67.9	67.9	67.8	67.9	67.7	67.7	67.7	67.8	67.3	67.7	67.4	67.6	67.8	67.5	67.5	67.7	67.8	68	67.6	67.8	67.6
		69.5	68.8	68.7	68.8	68.4	68.4	68.6	68.7	68.3	68.2	68	68	68.4	68.4	68.5	68.3	68.3	68	68	67.9	67.8	67.9	67.7	67.9	67.8	67.7	67.9	67.9	67.9	67.8	67.9	67.7	67.7	67.7	67.8	67.3	67.7	67.4	67.6	67.8	67.5	67.5	67.7	67.8	68	67.6	67.8	67.6
[truncated: 1,955 more columns]

## Sheet: Figure 6b
Figure 6b
	PeMs LA Network Velocity Data	71.7	70.4	66.7	65.4	65.8	65.6	66.2	63.4	65.7	62.9	64.8	64.7	68.7	66.6	70	69.8	61.1	64.9	69.7	66	68	68.6	64.4	66	67.5	67.7	67.7	68.8	67.7	67.7	68.4	67.6	69.4	64.8	65	63.9	69.2	66.4	66.3	69.9	68.4	66.4	67.2	63	64.4	63.2	64.2	65.3
		72.3	67.8	63.4	67	69.1	65.1	64.2	62.2	66.3	65.7	70.3	73.1	73.8	73.6	73.1	74.8	73.4	74	71.1	69.8	73.9	75.2	72.5	73.9	72	74.5	66.6	62.3	67.3	70.9	70.3	70.5	65.9	68.5	69.2	70.5	73	71.5	71.3	67.2	70.1	63.4	63.1	61.1	66.8	66.9	69.1	70.3
		65.5	66.9	63.3	63	63.4	64.6	65.9	61.6	63.7	59.9	61.7	64.6	65.5	69.7	68.9	67.1	67.4	65	64.8	64.2	66.6	68.4	64.5	65.6	66.7	64.6	68.6	61.4	69.5	64	66.3	67.1	66.2	64.7	64.6	65.3	64.6	64.2	65.7	67.8	66.8	70.4	64	62.1	64.8	62.5	63.4	65.8
		67.6	69.1	66	66	65.1	67.2	66.4	64.6	66.5	62.1	64.4	67.4	67.1	69	70.5	68.7	70.5	70.8	68	68.3	70.2	71.6	66.8	69.7	68.2	69.8	69.8	69.4	69.5	69.3	69.4	68.4	66.9	64.4	63.2	65.4	66	67.2	67	68.2	69.3	65.6	62.6	63.6	65.9	64.3	67.1	66.5
		64.8	65.9	63.1	62.4	61.9	62.8	62.6	60.9	64.3	60.7	62.6	64.8	64.7	66.2	68.8	68.1	68	67.3	65.4	65.4	67.4	69.1	64.2	66.6	64.1	67.6	67.7	60.4	62.9	64.4	65.9	66.4	64.5	60.5	58.9	62	63.1	65.7	64.9	67.9	67.7	64	61	62.6	66	64.4	67.1	64.9
		69.1	69.2	69.2	69	69	68.8	68.7	68.6	68.6	68.5	68.6	68.4	68.6	68.6	68.8	68.8	68.9	68.7	68.6	68.7	68.6	68.6	68.4	68.5	68.4	68.5	68.7	68.7	68.8	68.6	68.4	68.3	68.4	68.6	68.4	68.2	68.1	68	68.3	68.4	68.5	68.4	68.4	68.5	68.6	68.5	68.4	68.4
		69.2	69.2	69.3	69.1	69.1	68.9	68.6	68.6	68.7	68.5	68.5	68.4	68.6	68.6	68.9	68.8	69	68.8	68.5	68.7	68.7	68.6	68.4	68.4	68.4	68.5	68.6	68.6	68.7	68.6	68.6	68.5	68.4	68.5	68.4	68.1	68	68	68.2	68.3	68.4	68.3	68.4	68.4	68.6	68.5	68.5	68.3
		69.2	69.2	69.3	69.1	69.1	68.9	68.6	68.6	68.7	68.5	68.5	68.4	68.6	68.6	68.9	68.8	69	68.8	68.5	68.7	68.7	68.6	68.4	68.4	68.4	68.5	68.6	68.6	68.7	68.6	68.6	68.5	68.4	68.5	68.4	68.1	68	68	68.2	68.3	68.4	68.3	68.4	68.4	68.6	68.5	68.5	68.3
		69.2	69.2	69.3	69.1	69.1	68.9	68.6	68.6	68.7	68.5	68.5	68.4	68.6	68.6	68.9	68.8	69	68.8	68.5	68.7	68.7	68.6	68.4	68.4	68.4	68.5	68.6	68.6	68.7	68.6	68.6	68.5	68.4	68.5	68.4	68.1	68	68	68.2	68.3	68.4	68.3	68.4	68.4	68.6	68.5	68.5	68.3
		68.5	68.6	68.8	68.7	68.6	68.3	68.2	68	68	68.2	68.3	68.1	68.1	68	68.3	68.3	68.4	68.2	68.3	68.2	68	68	68.2	67.9	67.9	68.1	68.2	68	67.9	67.9	67.9	68	68	67.9	67.9	67.7	67.8	67.8	67.9	67.7	67.8	67.9	67.9	68	68	68	68	67.7
		68.5	68.6	68.8	68.7	68.6	68.3	68.2	68	68	68.2	68.3	68.1	68.1	68	68.3	68.3	68.4	68.2	68.3	68.2	68	68	68.2	67.9	67.9	68.1	68.2	68	67.9	67.9	67.9	68	68	67.9	67.9	67.7	67.8	67.8	67.9	67.7	67.8	67.9	67.9	68	68	68	68	67.7
		69.2	69.2	69.3	69.1	69.1	68.9	68.6	68.6	68.7	68.5	68.5	68.4	68.6	68.6	68.9	68.8	69	68.8	68.5	68.7	68.7	68.6	68.4	68.4	68.4	68.5	68.6	68.6	68.7	68.6	68.6	68.5	68.4	68.5	68.4	68.1	68	68	68.2	68.3	68.4	68.3	68.4	68.4	68.6	68.5	68.5	68.3
		69.2	69.2	69.3	69.1	69.1	68.9	68.6	68.6	68.7	68.5	68.5	68.4	68.6	68.6	68.9	68.8	69	68.8	68.5	68.7	68.7	68.6	68.4	68.4	68.4	68.5	68.6	68.6	68.7	68.6	68.6	68.5	68.4	68.5	68.4	68.1	68	68	68.2	68.3	68.4	68.3	68.4	68.4	68.6	68.5	68.5	68.3
		69.2	69.2	69.3	69.1	69.1	68.9	68.6	68.6	68.7	68.5	68.5	68.4	68.6	68.6	68.9	68.8	69	68.8	68.5	68.7	68.7	68.6	68.4	68.4	68.4	68.5	68.6	68.6	68.7	68.6	68.6	68.5	68.4	68.5	68.4	68.1	68	68	68.2	68.3	68.4	68.3	68.4	68.4	68.6	68.5	68.5	68.3
		68.4	68.6	68.7	68.6	68.5	68.3	68.3	68.1	68.1	68	68.3	68.1	68.1	68	68.3	68.3	68.4	68.3	68.1	68	68	67.8	68	67.9	67.9	68	68.2	67.9	67.9	67.9	67.9	68	67.9	67.8	68	67.8	67.9	67.9	67.9	67.6	67.7	67.9	67.7	68.1	68	68	68	67.8
		68	68.7	68.9	69.3	67.4	67.7	67.5	67.8	68	68.3	67.9	68.1	67	67.8	67.4	67.5	66.5	65.8	67.5	68.5	67.9	66.5	66.4	66.7	66.1	66.4	66.8	68.1	68	66.4	67.3	67.4	66.7	68.1	68.4	68.6	68.8	68.4	67.6	67.5	66.5	67	66.7	67.6	65.6	66.6	66.1	67.4
		68.5	67.7	67.2	65.9	65.2	65.5	64	62.1	64.7	66.7	64.2	64.8	67.5	69.5	67.7	66.3	66.4	67.7	65.5	65.7	65	65.1	64.8	68.5	67.2	65.6	64	65.7	66.6	64.7	64.4	61.6	64.6	66	66.4	64.3	64.5	65.5	65.7	66.4	64.6	65.4	64.7	66.3	65.5	66.9	66.4	65.7
		68.8	67.1	67.7	66.8	64.1	66.1	65.4	63.7	66.3	67.8	63.3	66.6	68.9	70.1	67.8	65	65.4	67	66.8	69.8	70.2	67.5	66.9	67.2	65.6	66.2	62.2	64.8	66.1	66.6	67.6	62.9	64.7	66.2	67.5	65	65.9	65.7	65.9	62.3	62.8	64.9	65.9	66.5	65.1	67.7	67.1	66
		66	63.2	66.2	64.6	66.1	61.5	58.3	64.1	59.6	57.2	58.1	64.9	59.6	54	50.5	58.5	57.3	58.8	63.4	58.8	56.3	52	53.5	60.5	64.2	61.2	61.9	63.2	55.8	48.5	50.4	53.2	61.7	65	58.4	49.9	49.4	58.4	53.7	58.1	61	58.3	59.2	59.4	60.4	60.4	62.1	52.8
		63.1	59.4	58.3	59	60.4	60.7	61.6	60.3	60.6	61.3	59.8	59.6	62.2	65.2	61.9	61.6	62.5	57.8	62.1	59.8	58.9	59.1	62.8	65.4	67.2	68.1	68.3	64.6	62.6	64.4	61.9	63.5	65	59.2	61	60.3	60.1	61.8	62.2	62.3	60.1	59.5	59.5	59.7	63.8	61	59.9	59.8
		65.6	65.4	65.8	67.9	69.4	70.7	68.9	66.2	66	68.7	68.3	71.5	67.2	71.1	65.6	70.2	70.2	64.5	67.6	66.6	66.8	67.2	72.5	69.4	71.7	71.8	73	68.6	68.3	71.2	69.4	67.6	68.4	65.1	64.9	65.8	67.6	65.3	68.7	69.5	65.4	63.4	65	67.1	68.5	68.5	66.4	63.2
		64.8	68.7	69.7	69	66.8	68.5	69.3	66.5	66.9	70	69.9	65	67.3	69.5	70.3	71.1	66.8	65.6	68.1	65.8	64.2	66	68.2	70.4	70.6	71.3	71.2	70.5	70.6	71.6	65.8	65.8	65.4	65	64.9	68.5	67	68	70.3	65.8	62.8	60.6	63.7	67.8	66	68.9	65.4	62.8
		63.2	65.7	64.4	62.2	61.5	61.1	62.7	62.4	62.8	63.7	63.2	61.5	62.6	63.4	63.4	64.1	62.7	62.4	63	60.8	61.4	62.5	63.4	63.9	64	64.2	64	64.6	64.5	65	63.1	61.5	62.7	62	61.9	63.3	63.6	64.1	64.3	62.7	60.3	59.4	60.9	63.6	63.4	63.7	63.9	60.4
		65	64.4	64.6	63.1	61.4	62.4	63.9	63.8	64	64.9	63.8	63.9	65.7	64.2	64.4	64.5	63.4	61.7	64	63.4	64.9	64.3	65.3	65.4	65.1	64.6	64.9	64.6	65.6	64.6	65.6	65	65.2	64.6	64.8	65	65	65.1	65.7	65.6	65.1	65.6	64.8	64.3	63.8	64.2	64.3	65
		63.3	65.3	64	61.7	60.6	63.2	63.8	62.6	64.3	62.7	64.4	66.9	62.7	64	65.8	64.5	61.2	62.9	63.7	61.5	62.1	60.6	63.8	65.6	67	64.6	64.1	63.3	64.2	63.5	62.4	63.7	63.6	64.7	65.2	64.9	63.1	63	64.8	62.8	61.8	62.6	63.1	62.6	64	63.2	63.3	62.8
		63.6	67.1	65.1	63.5	63.9	67.6	67.3	64.8	68.9	70	70.5	70.1	64.9	65.7	68.6	65.5	61.3	63.6	64.9	63.4	64.5	62.1	66	69.2	70.9	70.3	67.6	66.2	68.3	67.5	64.8	67.6	67.3	69.8	70.1	70.4	65.7	65.1	69.3	65.4	62.5	63	64.6	65.4	70.4	65	67.1	64.1
		64	67.2	66.7	64	63.5	67.1	68.9	66.3	69.6	71.7	73.1	70.3	66.8	67	70.2	66.3	64	66.2	65.4	63.6	64.8	62.5	67.5	69.7	71.2	70.8	65.2	64.3	67.5	65.8	64	68.3	65.7	69	69.6	69.5	67.4	69.4	70.3	65.8	63.3	65.7	68.2	68	70.9	65.2	63.8	64.4
		62.9	65.5	64.7	62.4	61.6	65.2	66.2	63.9	67.8	68.9	69.9	71	69.1	67.1	69.9	64.4	59.7	64	63.9	62.9	63.2	59.9	65.1	66.2	70.8	69.6	63.9	62.8	66.8	66.3	64.3	64.7	65.3	69	70.7	71.5	68.3	67.8	70.5	64.6	62.1	63.3	65.3	66.5	70.3	65.6	60.5	62.3
		66.3	66.4	64.7	62.5	60.8	63.7	65.4	62.3	67.5	67.4	68.5	69.5	67.2	67.9	69	63.1	59.6	64.9	64.8	62.9	65.1	62.5	67	66.4	69.7	68.9	63.1	63.3	67.4	66.7	63.3	63.1	62	64.1	67	67.9	65.4	68.1	67	65.8	63.1	63	65.6	63.3	68	66.3	61.4	61.7
		63.9	63.9	61.2	56.9	58	63.9	65.7	63.1	66.8	66.9	69.8	71.3	68.8	68.7	69.6	62.1	60.7	67.6	66.7	62.8	63.6	61.6	67.1	68.6	70.9	70.3	65.6	64.3	68.2	64.4	62.2	62	61.9	65.2	67.6	66.5	65.8	68.9	68.6	65.4	60.2	63	66	67.2	70.1	67.8	61.1	61.3
		68.8	70	67.5	62.7	65.7	69.6	68.5	63.7	68.6	68.9	68.8	69.7	68.2	69.4	67.7	61.9	61.7	67.9	66.3	65.2	64.2	64	67	66.4	67.1	68.1	66.7	66.6	68.1	65.1	63.2	64.6	64.5	64.9	66.9	66.6	65.1	65.8	64.7	65.1	64.6	64.1	68	68.7	71.4	71	63.6	63
		75.3	76.5	72.2	65.3	70.7	73.7	73.6	66.8	71.7	73.7	69.1	74.5	74.2	74.2	67	66.7	67	70.4	71.3	69.8	69	69.5	71	70.4	70.9	70.9	70.8	69.4	72.2	68.9	67.1	69.7	69.1	69.1	69.7	70.5	68	67.2	69.1	69.4	68.7	67.5	71.8	72.4	73.7	73.9	68.1	66.5
		67.7	67.9	64.6	64.1	65.6	70.4	68.4	65.2	69.2	68.3	69.5	69.1	69.8	68.1	66.8	58.4	60.1	65	63.8	60.8	57.5	63.1	65.4	66.7	67.3	65.8	64.9	66.2	67.7	66.9	64.5	66.8	67.4	66.2	66.8	65.8	64.2	64.1	63.7	64.3	64.1	65.1	64.8	66.7	66.3	63.5	63.3	59.9
		66.3	70.7	68.2	67	70.4	74.7	72.8	71.3	74.1	72.5	75.2	73.5	70.8	72.4	69.6	60	61.5	68.1	66.8	59.8	60	65.3	70.2	71.3	72.1	70.3	68.1	71.4	73.8	71.2	71.1	70.2	70.4	71.8	71	63.4	64.6	66.2	66.5	67.2	66.3	68.3	67.4	71.6	70.4	68.7	65.7	62.5
		62.5	67.5	61.1	57.3	61.6	63.8	61	59.1	60.2	62.2	63.3	63.8	65	63.5	60.6	57.1	54.5	64.6	64.4	62.4	54	59.3	61.2	62.4	58.6	60.6	59.1	59.6	62.6	63.2	63.2	61.9	55.6	59.7	61.8	60.5	63.2	58.3	59.3	60.4	59.5	61.7	56.2	61.3	65.6	66.8	52.9	52.2
		68.2	70.5	66.2	61.7	67.3	60.6	63.5	67.9	61.6	66.1	69.2	62.3	60.8	62.7	73.8	72	64.5	69.4	68.1	65.8	58.1	66.3	71.8	70.7	61	70.1	71.5	62.3	70.8	70.1	63.2	67.7	61.8	59.7	69.2	60.5	70.9	62.3	66.3	55.4	70.6	71.5	59.5	61.2	71.8	67.9	57.6	57
		70.8	69.2	64.5	64.9	71.9	69.7	63.5	68.1	69.4	69.8	69.6	68.3	63.7	67.2	61.9	62.6	68.3	68.4	65.5	62.4	61.9	66.6	68.9	67.8	66.6	66.5	67.3	69.8	66.3	67.3	65.9	64.1	66.9	65.1	64.6	66.7	68	67.8	67.1	63.1	64.5	67	70.3	72.2	69.5	66.2	63.5	60.3
		67	66	63.8	62.8	66	64.9	62.7	64.6	64.5	65.8	64.6	65.8	66.8	65.6	61.8	61.9	64.6	66	64.2	61.2	63.1	65.4	65.4	63.7	64.1	64.3	64.6	64.1	63.3	64.5	63.3	63.8	64.3	64.9	64.8	65	66.3	66.5	64.1	62.4	63.4	64	66.7	66.9	65.4	63.7	62	61.2
		66.9	62.9	59.6	60.7	67.9	61.1	59.1	61.7	63.5	64.6	64.4	65.6	66.6	61.3	55.2	57.3	62.6	62	59.5	52.5	57.9	61.8	61.3	59.1	58.9	58.2	61.6	61.1	59.9	59.9	58.7	57.1	59.1	59.8	59.2	62	61.5	61.5	58.5	57	58.1	63.1	63.4	63	60	56.9	54.6	57
		67.3	64	63.6	67.8	73.4	65	66.7	70	71.6	71.8	71.7	74.1	74.6	69.8	64.1	66.8	68.3	64.4	61.7	56.7	63.5	69.4	68.4	66.4	63	63.5	67.9	65.7	66.2	68.9	65.7	65.9	66.2	66.9	65.8	69.6	68.1	65.6	65.7	64.2	65.5	68.9	68.5	68.1	67.2	64.4	62.2	64.1
		66.4	64.7	64.1	67.7	69	64.7	66.4	68.3	68.2	68.9	69	69.1	70.3	67.2	66	67.6	67.9	64.8	63.5	58	64.2	66.7	65.5	66.2	64.9	65.6	67.8	67.5	65.8	66.3	66	65.7	65.4	65.1	65.9	67.5	68.6	66.2	65.8	65.7	66.6	68.5	66.2	67.6	65.1	64.2	62.6	66.1
		67	63.2	64.5	69.6	71	64.5	68	68.7	70.2	69	70	71.4	73.3	64	65	68.7	69.9	66.5	64.8	60.2	64.7	67.2	66.8	67	67	67.5	67.6	68.2	70.1	67.9	66.7	70.3	68.3	66.4	66.3	69.4	71.2	69.6	68.9	66.9	69	72.1	70.7	70.6	67.5	66.8	65	67.1
		66.6	62.5	60.5	67.6	66.9	64.5	67.4	67.2	67.4	67.9	67.3	67.4	67.8	64.8	62.8	65.8	67	62.8	63	56.4	59.9	64.9	62.5	63.8	64.6	66.2	67.7	67.6	68	63.8	63.7	65.8	65	62.9	62.9	66.9	67.4	66.9	66.8	63.6	65	67.7	67.6	66.9	62.7	62.8	61.2	63.4
		61.5	61.4	60.7	61.5	60.6	61.8	61.5	60.2	61.5	60.3	60.1	59.4	59.8	58.9	61.8	59.1	56.9	58.3	60.2	61.4	60.9	61.9	61.2	62.6	62.4	62.8	62.5	63	63	60.4	58.5	59.1	60.6	61.1	60.7	57.5	60.8	60.1	61.7	61.3	58.9	60.9	61.8	59.9	60.5	60.7	61.8	60.8
		66	66.1	65.8	65.4	65.8	64.8	66	64.8	66.2	66.3	66.7	63.7	64.5	63.5	63.2	63.8	61.5	63.5	64.8	66.8	65.1	65.6	64.9	66.2	66.3	67.8	67.1	68.9	67.1	65.1	64.1	63.3	64.6	62.4	63.6	61.1	64.6	63.8	65.6	64.4	62.1	64.7	64.3	63.3	62.7	65.5	65.7	65.2
		66.9	63.3	67.6	71.8	70.2	65.6	71.2	69.4	67.9	68.6	69.2	69.8	72.6	63.1	62.5	67.1	68.3	64	59.7	63.6	70.4	67.6	64.8	64.8	65.3	69.5	69.9	67.9	68.5	67.6	64.5	67	64.3	64.4	68.2	70.8	68.6	70.4	69.2	65.7	66.1	67.2	68.4	66.3	64.3	62.7	64.6	68.2
		63.7	64.8	69.7	72.9	68.7	66.2	69	63.7	64.7	66.6	65	69.1	69.7	63.7	64.6	69.3	67.5	64.7	60	66.8	70.2	66.7	67.7	66.5	67.3	69.1	68.3	69.4	69.5	69.3	66.9	68.2	65.4	65.4	68.2	69.2	70	69.3	66.8	67.5	67.4	66.4	67	65.9	65.9	62.4	64	67.3
		67	67	66.8	66.5	65	65.9	64.6	63.3	64.2	64.6	64.9	65.3	62.9	62.1	64.6	64.5	61.9	60.5	61.4	65.5	66.6	67	66.1	65.9	64.9	65.9	67.3	66.5	66.3	66.4	67.7	65.6	66.8	65.2	66.2	64.8	67.1	66.8	66.6	64.9	67.7	67.5	66.8	65.8	63.8	60.1	65.7	66.5
		69.1	69.2	69.2	69	69	68.8	68.7	68.6	68.6	68.5	68.6	68.4	68.6	68.6	68.8	68.8	68.9	68.7	68.6	68.7	68.6	68.6	68.4	68.5	68.4	68.5	68.7	68.7	68.8	68.6	68.4	68.3	68.4	68.6	68.4	68.2	68.1	68	68.3	68.4	68.5	68.4	68.4	68.5	68.6	68.5	68.4	68.4
		70.3	70.4	70.5	70.6	70.5	70.1	69.9	69.6	69.8	69.6	69.5	69.4	69.7	69.8	69.9	69.9	70	69.9	69.7	69.5	69.5	69.5	69.5	69.6	69.5	69.5	69.7	69.8	69.9	69.7	69.4	69.5	69.6	69.5	69.4	69.1	69.1	69.1	69.3	69.3	69.2	69.2	69.4	69.5	69.5	69.6	69.4	69.2
		69.5	69.6	69.7	69.4	69.4	69.2	69.1	68.9	69.1	68.9	69	68.6	68.9	69.1	69.3	69.3	69.4	69	69	69.1	69	69	68.8	68.8	68.8	68.9	68.9	68.9	69	69	68.9	68.8	68.8	68.8	68.7	68.4	68.3	68.5	68.6	68.6	68.8	68.7	68.8	68.9	68.8	68.7	68.7	68.8
		70.3	70.4	70.5	70.6	70.5	70.1	69.9	69.6	69.8	69.6	69.5	69.4	69.7	69.8	69.9	69.9	70	69.9	69.7	69.5	69.5	69.5	69.5	69.6	69.5	69.5	69.7	69.8	69.9	69.7	69.4	69.5	69.6	69.5	69.4	69.1	69.1	69.1	69.3	69.3	69.2	69.2	69.4	69.5	69.5	69.6	69.4	69.2
		69.1	69.2	69.2	69	69	68.8	68.7	68.6	68.6	68.5	68.6	68.4	68.6	68.6	68.8	68.8	68.9	68.7	68.6	68.7	68.6	68.6	68.4	68.5	68.4	68.5	68.7	68.7	68.8	68.6	68.4	68.3	68.4	68.6	68.4	68.2	68.1	68	68.3	68.4	68.5	68.4	68.4	68.5	68.6	68.5	68.4	68.4
		69.7	69.7	69.9	69.9	69.8	69.4	69.1	68.9	69.1	68.9	68.8	68.8	69	69.1	69.2	69.2	69.2	69.1	69.1	68.8	68.8	68.8	68.9	68.9	68.8	68.8	69	69.1	69.2	69.1	68.9	68.8	68.9	68.7	68.6	68.5	68.5	68.5	68.7	68.5	68.7	68.5	68.7	68.8	68.8	68.9	68.7	68.5
		68.4	68.6	68.7	68.6	68.5	68.3	68.3	68.1	68.1	68	68.3	68.1	68.1	68	68.3	68.3	68.4	68.3	68.1	68	68	67.8	68	67.9	67.9	68	68.2	67.9	67.9	67.9	67.9	68	67.9	67.8	68	67.8	67.9	67.9	67.9	67.6	67.7	67.9	67.7	68.1	68	68	68	67.8
		68.4	68.6	68.7	68.6	68.5	68.3	68.3	68.1	68.1	68	68.3	68.1	68.1	68	68.3	68.3	68.4	68.3	68.1	68	68	67.8	68	67.9	67.9	68	68.2	67.9	67.9	67.9	67.9	68	67.9	67.8	68	67.8	67.9	67.9	67.9	67.6	67.7	67.9	67.7	68.1	68	68	68	67.8
		69.1	69.2	69.2	69	69	68.8	68.7	68.6	68.6	68.5	68.6	68.4	68.6	68.6	68.8	68.8	68.9	68.7	68.6	68.7	68.6	68.6	68.4	68.5	68.4	68.5	68.7	68.7	68.8	68.6	68.4	68.3	68.4	68.6	68.4	68.2	68.1	68	68.3	68.4	68.5	68.4	68.4	68.5	68.6	68.5	68.4	68.4
		69.1	69.2	69.2	69	69	68.8	68.7	68.6	68.6	68.5	68.6	68.4	68.6	68.6	68.8	68.8	68.9	68.7	68.6	68.7	68.6	68.6	68.4	68.5	68.4	68.5	68.7	68.7	68.8	68.6	68.4	68.3	68.4	68.6	68.4	68.2	68.1	68	68.3	68.4	68.5	68.4	68.4	68.5	68.6	68.5	68.4	68.4
		69.1	69.2	69.2	69	69	68.8	68.7	68.6	68.6	68.5	68.6	68.4	68.6	68.6	68.8	68.8	68.9	68.7	68.6	68.7	68.6	68.6	68.4	68.5	68.4	68.5	68.7	68.7	68.8	68.6	68.4	68.3	68.4	68.6	68.4	68.2	68.1	68	68.3	68.4	68.5	68.4	68.4	68.5	68.6	68.5	68.4	68.4
		69.1	69.2	69.2	69	69	68.8	68.7	68.6	68.6	68.5	68.6	68.4	68.6	68.6	68.8	68.8	68.9	68.7	68.6	68.7	68.6	68.6	68.4	68.5	68.4	68.5	68.7	68.7	68.8	68.6	68.4	68.3	68.4	68.6	68.4	68.2	68.1	68	68.3	68.4	68.5	68.4	68.4	68.5	68.6	68.5	68.4	68.4
		63.4	65.8	64.3	61.9	65.7	66	64.4	66.7	66.3	65.3	64.8	66.3	65.9	66.8	66.1	67.6	58.7	61.7	65.4	63.5	64.3	60.6	61.2	64.2	65.3	63.7	62.5	62.3	62.4	63.1	61.6	61.8	63.3	64.7	62.1	61.2	60.8	60	63	62	62.2	61.3	60.4	55.9	58.5	62.7	61.8	61.8
		69.1	70.4	66.4	66.7	69.5	70.7	71.2	70.8	71.1	69.8	70.1	70.6	69.2	73.2	69.1	68.6	60.3	65.7	69.2	68	68.3	66.2	66	69.8	66.5	66.6	67.8	68.1	66.4	68.7	68.7	69	69.8	71	70	69.5	67.6	66.3	68.9	67.5	69.6	68.4	66.3	64.3	66.3	69.6	69.1	68.5
		68.4	70.3	60.8	66.1	68.5	57	67.1	68	70.3	67.3	69.6	73	70.7	73.3	63.3	62.7	53.7	61.6	67.3	66	68.9	66.2	67.1	65.8	64.2	67.3	67.3	62	55.7	63.5	67.8	67.6	69.1	70.1	70.6	69.3	66.8	66.3	68.8	69.6	68.4	68.7	69.5	67.3	68.8	72.1	70.7	69.3
		68.4	70.8	65.7	67.3	69	70.3	71.2	70.3	70.7	69.8	70.3	73.6	71	72.9	69.4	67.4	63.8	68.1	70.6	68.1	68.9	66.3	66.2	68.8	69	67.6	66.8	68.8	65.7	68.3	68.1	67.2	69.4	69.1	69.6	67.1	66	66.5	66.8	67.8	67.2	66.7	66.1	64.6	67.2	69.4	69.7	68.6
		66.6	71.2	63.3	65.1	67.4	68.6	69.7	70.7	70.8	68.8	71.1	72	69.5	72.7	68	65.5	61.3	66.3	69.4	66.8	68.1	65.4	66	67.4	67.8	67.2	65.9	68.1	63.9	68.7	67.2	68	68.5	68.9	67.9	66.3	65.6	66.1	66.4	67.5	67.1	65.4	65	64.2	68	69.3	67.3	68.2
		66.7	71.8	63.4	65.6	68.8	68.6	69.5	70.2	71	69.7	72.1	71	70.3	71.7	68	65.1	64.1	68.1	70.2	68.3	68.3	67.1	67.7	69.1	68.1	67.1	66.1	65.7	65.8	68.3	68.6	67.7	69.5	68.1	67.5	66.5	65.9	67.4	68.4	68.9	68.6	65.6	62.7	65.1	67.8	68.9	67.4	69.6
		66.5	70.9	62	65.2	68.2	68.1	68.6	69.4	70.2	69.2	69.8	69.7	69.6	70.3	67.9	62.8	64.9	68.1	69.6	66.6	66.9	65.4	65	65.1	67.3	67.2	66.3	65.5	66.4	68.7	68.8	67.3	68.7	67.1	67.8	67.3	65.5	67	67.5	67.9	67.9	68.4	64.5	65.7	68.2	68.6	67.2	69.1
		64.3	62.9	58.6	63.3	65.1	65.5	66.5	68	67.6	66.7	67.6	61.8	63.8	64.7	62.6	59.4	60.4	65.5	67.1	64.1	61.6	61.8	59.8	61.8	62.2	58.5	61.9	61.7	62.1	63.5	61.9	62.1	63.7	64.4	53.9	55.3	58.5	61.4	63.1	63.7	61.6	62.8	61	59	56.8	63.2	59.3	60.4
		66.4	65.3	65.7	66.3	68.4	68.1	67.4	68.2	67.5	67.5	69.2	66.5	66.7	70.6	70.2	66.1	66.7	67.4	68.3	66.8	65.6	66.5	67.8	68.1	67.1	67.7	67.5	67.8	67.7	68.6	69	69.3	69	68.9	69.2	68	67.2	68.1	67.5	67.2	66.7	67.1	63.5	66.7	67.7	69.2	67.9	68.5
		70.8	66.6	64	64.8	62.1	63.3	57.2	65.3	59.1	61.7	57	58.9	69.7	69.1	68.5	71.6	69.5	71.5	71.9	72	63.5	67.3	68.6	60.7	66.8	69.3	70	71.3	72.1	67.6	71.5	72.3	70.3	71.2	70	72.6	66.6	68.5	65.6	70.5	69	70.4	70.2	69.5	69.2	61.5	63.6	59.2
		66.7	64.1	62.8	66.4	68.7	68	69.7	68.5	67.5	66.4	69.5	66.1	70.4	71.7	70.2	64.2	66.8	70.8	72.1	68.8	66.7	67	67.8	66.9	67.7	66.8	65.6	63.1	65.8	67.3	68.5	69.2	69.7	69.5	68.5	65.7	66.7	68.6	69.9	70.4	69	69.3	65.2	68	69.6	70.3	68.8	70.8
		64.1	63.4	61.5	64.2	66.6	66.1	65.9	65.3	66.1	66.2	67.6	64.5	66.3	67.9	66.6	62.2	64.4	68.8	69.8	67.7	66.1	66.1	67.1	64.3	67.1	64.4	63.3	63	65.1	66.1	66.3	69	68.5	67.8	66.4	66.1	65.9	66.5	67.4	67.8	66.1	65.1	63.4	65.1	68.6	68.2	67.3	67.7
		69.8	63.3	65.1	67.4	68.6	69.5	70.7	67.8	68.6	67.6	69.6	69.2	69.7	70.3	70.4	64.3	67.6	74.5	73.3	70.1	68.8	67.7	69.1	67.5	69	66.9	66.7	63.5	66.4	67.8	69.8	70	69.9	69.1	69.1	67.9	66.6	67.2	67.8	68.2	67.1	67.6	63	66.4	69.7	70.4	67.7	68.2
		65.7	59.4	62	65.1	67.6	67.9	67.9	64.5	67.1	66.2	68	68.4	65.3	70.9	69.9	64	67.4	72.3	71.7	71.4	68.3	69	69.9	67.5	67.6	65.1	64.4	62.1	67.1	65.6	68.3	69.9	68.8	67.8	66.5	65.2	64.5	65.4	66.1	67.8	66.1	66.3	61.5	65.1	67.7	68.2	67.5	68.3
		64.5	58.8	56.3	62.4	67.2	61.4	65.1	67.3	68.4	67.6	70.4	68.5	67.9	70.2	69.3	64.3	68.2	72.7	71.4	71.9	68.8	68	68.1	66.5	65.4	64.5	64.4	62.8	65.5	65.6	67.7	68.5	67.9	67.1	65.8	66.4	64.2	65.5	67.3	68.1	65.3	64.1	59.3	64.3	66.8	67.3	66.3	67.3
		62.8	43.6	57.9	68.8	71	71.7	75.9	73.4	74.5	75.6	50.6	57.5	66.2	66.8	67.4	63.8	68.6	72.2	72.1	72	68.7	66.8	67.7	64.7	66.1	64.6	64.5	62.7	65.7	66.4	65.8	70.2	70.6	66.8	66.2	65.9	64.8	69.2	66.9	73	68.5	65.6	64	66.5	69.5	72.4	66.3	68.1
		67.8	61	63.6	63.7	66.2	66	65.6	66.3	67	66.6	66.9	66.4	70.1	64.8	59.6	56	61.7	65.1	61.6	63.2	61.5	60.1	59.9	57.8	57.1	52.3	54.8	55	58.8	58.9	57.3	61.8	62	58.5	58.2	59.4	57.9	58.4	58.8	55.8	58.6	51.7	54.1	60.5	61	59.9	61.1	59.3
		73.4	74.2	72	74.2	66.2	82.4	82.5	84.7	85.1	76	74.3	75.9	73.2	68.3	67.3	69.5	72.5	76	72.3	72.8	70.9	69.5	72.4	68.5	68.1	66.9	68	67.7	68	69.9	70.2	72.8	71.2	71.4	71.7	71.5	71.4	68.2	71.7	70.7	71.8	67.6	68.3	69.7	71.3	70.7	71.8	69.6
		69.8	70.8	71.4	71.6	72.9	70.5	72.2	73.1	74.2	71.6	72.4	72.5	70.4	65.4	58.7	59.2	65	67	62.2	63.9	64.4	62.6	62.7	58	59.7	55.8	54.7	60.2	61.7	62.7	61.2	65.1	58.8	59.9	59.8	60	63.6	60.3	63.5	60	59.4	56.3	58.1	62.1	66.7	64.2	64.5	62.8
		68.6	67.1	64.6	66.1	67.3	64.3	65.3	67.3	66.9	65.3	64	65.2	68.2	65.9	61.9	61	66.7	67.3	66.1	67	65.3	65.4	64.7	61.8	61.8	62.4	61.8	65	66.7	66.1	66.5	67.8	67.8	66.4	65.5	66.1	66.3	63.5	65.6	66.6	66.9	65.5	66	67.7	68.8	67	69.1	68.8
		68.3	68.9	69.3	68.5	69.6	69.7	66.9	67.3	70.1	69.6	69.7	70.2	66.8	63.4	56	55.2	61.8	64.7	59.4	58.4	57.8	59.3	59.3	57.3	55.4	55.6	53.2	54.5	60.1	60.7	58.4	61.8	63	58.9	61.1	61.5	63.2	59.6	62.4	60.9	63.2	57.4	58.1	62.5	65.4	61.8	62.1	60.5
		71.7	68.9	68.7	69.7	69.7	49.7	68.7	68.9	74.8	74.8	52.9	68.9	56.6	58	58.4	55.9	59.8	52	60	57	61.1	60.3	62.2	59.7	51.6	60.6	56.9	61.3	56.3	55	54.1	61.1	65.4	59	60	62.9	60.2	62.8	59.8	64.5	63.7	60.9	59.5	53.4	55.6	53.8	55.4	58.3
		71.5	71.8	71.9	70.7	70.7	70.5	71.9	71.9	71.5	71.5	70.5	72	64.3	63.1	61.5	64.1	62.9	60.9	65.3	66.8	68.8	68.2	67.9	66.5	66.2	66.4	65.3	68.1	66.7	68.2	68.3	67.3	67	67.5	67.4	66.6	66.9	68.3	67.8	66.9	68.9	68.8	68.2	67.1	68.3	67.6	67.8	69
		64.6	63.7	63.5	59.8	60.3	62.7	55	59	61.1	63	64.4	65.6	62.4	63.2	63.6	58.7	59.8	59.6	61.8	62	62.2	63.6	63.5	64	64.3	63.8	64.1	64.6	64.4	64.4	64.7	63.6	64	64.7	64.2	63.8	64.1	64.4	63.9	63.8	63.6	63	63.4	63.8	63.8	64	63.4	63.4
		70.5	67	66.2	56.6	52.7	60.9	59.4	64.1	66	66.2	67.3	66.6	66.3	66.1	57.5	55.5	62.2	63.3	64	66	64.9	67.6	66	67	69.6	68.5	69.5	69.3	68.7	68.6	68.9	67.3	68.1	67.4	68.3	67.9	67.7	68.6	66	67.5	65.6	66.9	66.4	67.3	66.9	66.1	65.9	66.1
		67.5	66.5	64.3	60.1	60.7	63.3	63.4	63.2	64.7	64.2	66.8	66.4	64.7	65.4	62.4	61.8	62.9	64.8	66.5	66.1	67.1	66.9	66.7	65.8	66.8	66.7	67	66.9	67.5	67.4	67.2	66.4	66.9	67.7	66.9	66.8	66.6	66.7	66.3	66.9	66.7	65.8	66	66.6	66.5	65.9	65.8	65.8
		64.9	61.5	60.2	58.3	59.6	61	63.8	63.9	64.5	62.5	63.9	65.1	64.7	59.8	62.5	62.2	64	67.6	69.3	68	69.2	68.4	66.8	63.6	66	65.1	66.7	63.8	66.2	66.1	65.8	67.4	65.8	66	66.1	62.9	62.9	63.4	65.3	65.6	64.2	65.7	64.7	64.8	66.3	64.6	64.8	63.8
		65.1	65.5	60.1	61.4	61.7	61.9	62.9	64.6	67.3	66.3	65.7	64.8	68.1	68.2	68.9	69.7	69.2	67.4	67.7	64.8	67.6	66.3	65.3	66.9	66.1	67.7	67.8	67.7	68.4	68.5	68.5	68.1	68.1	66.9	68.5	67.4	68.2	67.9	66.7	65.6	64.8	67.8	66.7	67.6	67.9	66.4	66.2	67.2
		67	68.7	63.7	61.2	61	60.6	63	62.2	67.9	64.2	64.1	63.6	68.2	69.4	71.2	72.3	68.9	68.3	68	65.9	68.9	68.1	63.3	66.6	64.8	67.5	65.2	69	69.1	69.9	68.8	68.9	68.4	67.8	68	70.1	71.3	68.3	66.8	64.7	64.7	67.1	64.5	67.5	69.9	67.5	68	67.6
		68.6	72.6	68	66.4	64.1	62.8	63.4	63.4	67.3	63.9	63.8	63.1	69.1	69	68.7	69.3	68	65.8	66.2	67.1	68.1	65.8	64.8	63.4	64	66.7	65.8	68.6	68.1	67.8	69.5	67.2	67.5	66.3	65.3	66.9	68.9	67.9	67.7	65.7	63.4	65	61.2	64.1	65.3	65.3	66.8	68.7
		65.7	65.7	67	65.9	65.6	65.3	65.1	65.4	66.5	66	65.7	65.6	65.8	66.9	66.5	66.4	66.2	65.7	65.7	65.5	66.5	65.8	65.8	64.8	65.2	65.5	65.1	65.1	65.2	65.2	65.2	64.9	65.4	65.6	65.1	65.7	65.8	65.9	65.9	65.4	65.7	65.6	65	65.5	65	64.8	65.3	65.7
		64.8	70.9	65.2	62.9	61.8	61.9	61.1	64.9	68.6	63.8	63.1	62.7	65.1	69.4	71.4	67.9	67.3	66.5	65.8	68	66.5	63.5	62.2	63.2	62.8	65.9	67.4	63.6	68	67.8	69	65	65.7	65.5	64.1	66.7	65.9	65.2	64.2	60.4	64.3	64	65	64.9	67.5	66.9	66.3	65.2
		66.1	69.9	62.5	60.4	61.4	60.9	60.2	65.1	67.2	66.1	64.6	62.2	64.3	68.6	70.9	69.7	68.3	67.6	66.3	68.3	66.7	65.6	62.9	64.6	63.1	65.5	66.9	64.6	67.5	68.7	68.2	66	66.8	65.9	65.3	68	68.8	67.7	65.7	64.4	67.5	66.4	68.3	67.9	68.7	69.5	68.6	67.7
		69.1	64.7	59.5	59.4	64.4	61.2	60.5	65.5	67.2	65.8	63	64.7	67.9	69.2	70.9	67.8	68.3	68.8	66.3	69.9	67.1	64.7	63.4	63.8	64.6	65.3	64.3	64.5	67.1	68.7	70.7	65.9	65.2	62.3	64.2	66.8	66.8	66.6	64.7	65.6	66.5	64.6	64.8	66.6	66.6	64.7	65.1	64.2
		67.7	61.8	58	61.1	62.4	61.1	61.2	65.3	66	63.9	63.7	65.2	66	68.1	70.2	66.1	66.4	67	65.1	69.5	65.6	64.7	65.3	65.5	66	66.7	67.4	65.2	67.2	67.5	70.3	67.4	67.7	64.7	68.3	67.2	67.3	67.5	66.3	64.8	69.1	67.2	67.5	68.6	69.8	67.1	68.2	66.9
		66	60.6	61.8	61.3	62.5	61.6	62.2	62.7	63.5	63.3	64.4	63.8	64.4	63.7	64.7	63.8	64.1	64.8	63.7	64.4	65.5	64.6	63.3	64.3	64	65.4	65	63.6	64.7	64.3	64.9	63.9	65.3	64.4	64.7	65.7	64.3	64.7	65	65.6	65	65.8	64.1	65.2	65.1	64.8	64.3	64.9
		69	61.5	54.1	52.3	44.6	53.9	49.9	63.4	64.5	66.2	67.8	60.6	53.4	67.2	67.5	69.1	68.3	67.1	68.6	68.4	69.9	68.8	66	68.7	69	68.4	68.2	68.8	68.2	68.6	68.7	68.6	68.4	68.6	69.5	69.9	69.4	69.2	70.1	68.8	69.2	69.4	68.5	70.3	69.6	68.9	69.7	69.8
		70	68.2	64.1	63.3	59.9	61.3	62.6	63.8	62.4	64.7	65	66.6	68.8	72.6	72	70.3	68.9	67.2	67.7	68.1	70	67.4	67.6	68.5	69.1	68.8	68.9	70	69.7	68.8	67.9	68	67.3	67.2	67.5	69.4	67.7	67.1	67.3	66.5	67.9	67	67	68.7	68.1	67	67.5	69.7
		69.8	70.9	66.9	66.4	63	64.8	68.6	68.7	69.1	70	67.7	69.5	70.1	71.5	69.9	69.9	69.1	66.6	68.4	67.3	68.5	65.7	67.4	66.9	69.4	67.6	68.8	71.1	69	69.8	69.4	69	68.7	68.7	69	69.4	66.7	67.7	66.1	65.1	67.3	68.7	68.5	67.4	65.3	66.6	66.5	66.9
		64.4	63.8	62.8	62.2	59.7	61.6	61.7	62.6	63.3	63	63.5	64.4	64.2	65	64.8	64.8	64.6	63	63.3	62.5	63.1	62.4	62	62.9	64.6	63.4	64.2	64.5	64.6	64.4	64.4	64.7	64	64.4	64.4	64.7	64	63.9	64.1	62.7	63.5	64.3	64	63.3	62.4	63.3	63.9	63.6
		66.9	67.9	66.2	65.9	66.8	66.7	66.3	66.6	66.9	66.8	67	66.9	66.9	67.5	66.7	66.4	66.9	66.3	66.8	67.2	66.5	66.4	67.2	66.8	66.6	67.2	66.7	67.1	67	66.4	65.9	66.1	66.8	65.9	66.3	66.1	65.4	65.8	65.1	65.5	65.3	65.3	66	66	65.3	65.6	65.2	65.3
		69.8	72	60.5	51.8	54.6	57.6	65	67.5	68.7	69.6	68	70.6	71.7	72.6	72.2	71.1	71.8	69	70.2	69.6	70.3	67.8	69.8	68.7	70.6	71.2	70.1	71.5	70.7	70.8	70.1	69.5	69.3	70	71.4	72.1	70.1	67.7	65.8	66.4	66.3	67.7	68.3	68.9	67.3	69.8	69.8	67.7
		70.9	69.7	70	70.2	71.5	74.1	71.8	68.6	69	68.8	71.6	72.3	72.8	74.1	74.9	73.7	69.2	70.1	73.7	71.6	70.5	71	71.5	70.7	70.1	71.5	71.2	73.2	73.4	69.8	69.2	71	69.6	69.4	71.6	72.1	70.5	68.8	66.9	70.1	68.1	70.8	70.4	70.4	69.8	69.1	70.4	69.9
		68.4	68.6	65.9	65.3	67.5	67.3	66.6	62.2	64.2	65	69.4	66	66.3	66.3	65.4	67.8	67.8	68	67.1	66.5	67.3	67.1	68.6	67.2	67.6	70.5	69.6	68.6	69.2	68.9	68.1	69.1	70.2	68.1	68	66.5	66.5	67.1	68.1	69.1	69.9	68.5	67.7	67.9	68.1	68.4	70.4	72.6
		66.5	66.7	68.8	69.6	67.6	65.4	64.9	65.1	63.6	63.7	64.3	61.8	60.9	58.9	55.9	58.1	51.6	47.1	37.3	27.2	43.3	50.1	56.2	55.6	55.1	60	58.5	41.5	47.3	44.6	47	51.4	47.9	36.3	26.9	31.3	35.7	37.4	38.8	36.1	34.1	29.7	20	34.2	44.3	54.4	55.3	61.2
		68.4	67.8	70.9	71.6	70.5	67.5	69	65.8	64.3	63.1	64	61.7	61.4	61.2	54.3	59.4	56.8	55.7	52.9	56.8	59.6	60	59	57.5	56.4	62.8	57.7	39.5	48.8	51.2	59	54.8	56.7	49.6	43.6	38.9	34.1	30.1	18.9	21.1	19.8	15.8	19.5	44.6	49.6	57.8	52.7	61.9
		68	68.9	72.3	72.5	69.9	66.7	68.6	65.3	64.6	63.1	64.3	62.4	61	60.4	62.4	64.2	61.4	61	62.2	65.2	63.4	61.6	60.1	57.9	58.4	52.6	39.2	41.1	50.4	55.8	53	39.4	39.6	28.5	26.1	21.8	20.3	22	24.9	23.6	21.2	23.2	24.1	27.4	22.3	25.2	22	25.3
		68.9	70.2	71.8	73.1	69.7	68.1	70.6	67	66.2	65.5	67.2	65.2	63.6	61.3	64.2	66.9	62.4	62.3	63.3	66.4	66	63.5	62.4	59.8	61.2	63.7	50.8	58.1	62.2	62.2	64.6	66.5	69.6	67.6	65.5	64.7	65.5	66.8	66.5	66.7	66.3	68.4	68.8	67.9	63.5	61.7	59.1	44.2
		64.5	64.4	65.6	66.7	63.5	62.8	63.9	61.7	61.5	61.4	62.7	61.4	61.2	60.3	61	61.8	58.9	58.8	60	61.8	61.1	60.7	60	59.4	60.8	61.5	54.2	58.4	61.5	61	62.9	63.4	63.9	63.7	62.8	62.3	62.8	63.6	63.9	64	63.1	64.1	64.7	63.7	63.1	61.3	60	52.9
		64.2	64.3	64.2	62.8	62.6	62.4	62.2	61	61	59.8	59.6	60.1	59.6	56.9	57.8	56.1	55.4	56.3	57.6	58.3	58.8	59.2	57.9	58.6	59.6	59.1	60.3	60.9	61.2	61.3	60.7	61	61.8	61.2	62	61.9	62.1	62.7	62.1	62.5	63	63	62.4	62.2	61.7	62.6	58	59.7
		64.4	64.2	64.5	63.1	62.8	62.7	62.5	61.4	61.2	60.5	60.5	60.8	60.6	57.8	58.6	57.3	56.6	57.3	58.4	58.9	59.7	59.7	59.1	59.1	59.9	59.8	60.8	61.4	61.7	61.8	61	61.5	62.2	61.8	62.3	62	62.6	63.1	62.4	63	63	63.1	63	62.4	62	63.2	60.3	61
		65.5	64.4	65.1	64.5	63.9	63.2	63.6	61.9	62.4	62.4	62	62.1	62	60.9	60.9	59.7	58.5	58.5	60	60.6	60.4	61.8	60.8	60.5	61.6	62.7	61.9	61.9	62.5	62.7	62.1	63.7	64	63.1	63	63.2	63.4	63.8	63.6	64.5	64	64.4	64.4	63.5	63.7	64.4	64.1	63.1
		70.3	69.1	71.1	71.9	68.4	68.7	69.1	64.4	64.8	66	64.3	61.8	63.5	61.7	62.6	63	60.8	60	62.8	61.9	61.3	62.9	61.7	60.2	63.8	64.9	62.4	62.8	63.8	66.6	67.7	68.3	68.5	66.3	66.1	67	68.1	67.9	68.8	68.1	66.8	68.7	70	65.5	67.1	65.5	67.5	66.9
		68.8	69.8	70.3	69.6	67.4	68.2	65.6	62.8	65.5	66.6	62.2	61.8	59.5	60.5	61.6	60.2	59.2	58.6	59.9	59	57.5	62	60.5	59.6	61.7	61.8	59.4	59.1	58.9	64.4	64.5	65.8	66.8	65	64.1	65.3	67.5	66.7	66.1	67.8	66.6	67.7	67.1	63.2	65.5	66.2	66.2	63.8
		69.3	69.3	69.6	68.6	66.8	67.4	63.2	62.8	65	64.5	60.9	60.1	59	60.6	61.5	60.3	59.2	59.2	60.1	60.9	59.3	62.3	61.5	59	61.7	61.4	59.1	61	59.7	64.9	65.3	66.1	67.2	66.2	64.4	65.4	67.7	66.3	65.6	66.1	67.4	68.4	67.5	63.3	66.8	66.4	65.2	64
		64.7	65.1	65.1	63.2	61.6	62.1	61.7	61.3	61.8	60.7	58.8	58	59	59.4	58	58.5	58.1	58.8	60.4	60.2	61.3	61.5	59.7	58.8	61	60.7	59.4	61.5	62.1	63.2	63.7	63.3	63.4	62.9	62.2	62.8	63.8	63.8	64	63.9	64.1	64.2	64.4	64.4	64.3	63.9	63.8	62.9
		64.3	64	63.9	63.4	63.4	63.7	61	59.2	63.4	62.6	60.8	63.1	63.8	63.8	63.9	60.3	62.4	58.6	57.5	58.8	60.6	57.8	56.9	56.5	59.4	57.7	54.9	59.2	56.7	59.9	57.6	61.5	59.7	61.8	61	61.3	63.9	62.1	61.2	62.6	64	64	61.1	61.6	62.2	63.1	63.2	62.6
		69.3	68.8	69.3	64.6	66.4	67	62.6	62.2	65	62.2	57.1	58.9	56.7	60.8	58.4	56.8	54.6	54.4	54.1	58.3	57.3	56.9	54.7	52.6	57.7	56.9	54	56.1	53.7	59.7	60.1	61.4	62.9	60.9	59.9	63	64.6	63	62	63.6	64.1	64.4	59.4	60.6	60.6	63	62.9	61.1
		65.3	66	65.9	64.6	64.6	64.5	62.5	62.1	62.7	62.2	59.8	61.5	59.3	58.4	58	58.3	59.3	59	58.9	59.7	60.4	58.2	55.8	56.9	58.5	57.6	58.1	60.8	59.6	60.7	60.4	62.2	60.2	62.1	61.7	61.7	63	62.7	63.5	63.5	63.4	63.7	62.3	62.3	64.5	64.3	64.5	63.2
		64.4	64.6	64.2	63.2	63.5	63.4	62.3	61.6	62.6	61.7	60.3	60.9	58.7	58	57.9	58.6	58.8	60.4	60.2	61.5	60.4	58.9	57.2	59.8	59.5	59.2	61	61.8	62.4	62.6	63	62.6	60.7	62.2	62	62.7	63.4	63.8	63.8	64.1	64.2	64.2	64.1	63.9	63.8	64.1	64.4	64.1
		69.1	68.7	68.5	68.6	67.7	67.8	67.6	67.3	67.6	67.3	67.4	67.3	67.6	67.4	67.7	67.8	67.5	67.8	67.4	67.2	67.2	67.2	67.5	67.2	67.2	67.7	67.8	68.2	67.6	67.3	67.3	67.2	67.3	67.2	66.9	66.7	66.9	66.9	67.2	67.2	67.4	67.2	67.3	67.3	67.5	67.5	67.7	67.8
		64.4	64.1	63.1	62.7	62.7	62.4	60.8	60.5	60.5	59.4	59.8	59.2	58.3	57.4	58	57.4	57.1	57.9	58.9	58.2	57.2	56.4	55.6	58.1	56.8	58.7	59.1	60.3	61.7	62.4	62.6	62.2	61.5	61.8	62.5	63	63.4	63.5	63.5	63.9	63.7	64	63.3	63.3	63.5	63.8	63.6	63.6
		64.8	65.2	64.1	63.6	62.7	62.5	61	59.8	59.9	58.8	58.5	57.6	56.6	55.4	56	55.6	55.1	55.8	56.1	55.8	55.6	54	53.5	55.2	55.1	56.3	57.3	58.8	60.5	60.7	60.4	61.4	60.2	61.4	61.1	62	62.6	62.9	62.7	63.2	62.9	62.6	62.2	62.3	63.6	63.3	63.4	61.9
		64.9	65	64.5	63.7	62.8	62.8	61.2	60.5	60.3	58.7	58.2	56.9	56.6	55.8	55.9	55.6	54.3	54	55.1	55.5	55.4	54.4	53.3	55.1	54.8	56.2	57.5	59.1	60.7	61.1	61.2	61.2	60.5	62	61.5	62.3	62.9	63.1	62.9	63.3	63.4	62.7	62.4	62.8	64	63.6	63.9	62.5
		64.4	64.3	63.9	63.6	63.4	63.4	62.5	62.6	62.4	61.6	61.7	61.4	60.9	60.6	61	60.3	59.7	59.4	60.2	60.3	60.4	60.1	59.8	60.6	60.5	61.4	61.6	62.2	62.9	63.2	63.2	63.1	63	63.2	63.5	63.6	64	64	63.9	64.1	64.1	64.2	63.9	63.9	64.1	64.1	64.3	63.9
		67.1	66.6	65.8	66.1	65.2	64.6	64.9	63.4	63.9	61.7	62.9	63.1	63.2	63	63.2	63	62.8	62.8	62.7	62.5	62.5	62.5	61.9	61.4	61.2	61.2	63.1	63.1	63.7	63.5	63.5	63.6	64.1	64.1	64.5	64.5	64.5	64.3	63.5	64.3	63.2	63	64.7	64.8	65.4	64.9	64	64.4
		69.9	71.9	69.2	71.1	70	70.5	67.8	66.7	65.9	61.7	65.6	62.1	65.5	67.2	65.7	64.9	63.7	64.4	61	63.1	63.7	63.7	59.7	60.8	58.2	60.1	64.5	64.4	65.8	67.1	67.7	65.4	66.6	67.4	69.2	68.8	66.8	65.8	67.6	68.3	68.7	66.3	68.2	66.7	68.5	67.4	68	69.1
		67.5	67.2	67.5	66.1	67.1	66.6	67.2	64.9	66.7	67.6	66	65.2	66.3	64.8	65.6	66.1	66.2	65.4	64.8	64	66.1	66.8	66.6	66	64.3	65.4	66.4	67	65.4	66.8	65.9	65.8	66.9	64.9	65.4	64.9	65.6	66.9	66.6	66.1	65.5	64.8	63.9	66.1	67.2	66.2	67.5	67.5
		64.4	66	65.1	64.5	64.1	63.5	63.5	63	62	63.3	62.6	62.2	62.3	62.1	62.4	62.6	62.1	61.9	61.9	62.3	62	61.5	61.2	61.2	61.5	62.7	62.2	62	62.4	62.6	61.9	61.4	62.6	63.7	63.6	63.6	62.6	62	62.6	62.5	63.1	62	63.1	62.8	63.6	63.4	63	63.8
		65	65.9	66	63	65.4	64	64.1	64.8	62.1	63.4	63.3	62.4	63.7	62.2	63.2	63.2	62.2	61.9	62.3	62.3	61.5	61.8	60.9	62.5	62.5	61.4	59.9	63.6	61.9	62.6	62.1	62	62.8	63.5	63.6	63.1	63.5	63	62.3	63.3	63.7	63.1	61.7	63	64	64.8	64.6	66.5
		69.1	69.4	69	69.4	69.4	68.6	65.3	63.8	64.1	61.5	61.2	62.5	63.8	65.2	62.8	63.3	64.1	61.7	62.9	61.5	61.6	59.3	63.4	62.7	67.3	67.5	67.4	66.9	69.6	70.2	68.8	67.5	69.6	71.5	74	71.5	66.5	64.3	63.7	63.5	62.4	66.3	61	65.6	65	62.9	70	69.4
		70.1	69.9	69.1	66.7	65.8	64.2	62.4	63.6	62.3	59.3	58.9	62.1	64	64.3	61.8	60.2	60.9	60.9	58.8	59.7	59.3	58.3	61.4	59.8	63.4	64.1	63.1	63.5	66.1	66.6	67.4	64.9	65.8	68.4	72.5	66	63.2	62.3	61.8	62.7	61.3	63.8	60.5	65.3	65.3	63.4	69.6	69.3
		66.5	69.6	66.9	65	65.4	65.8	65.9	64.9	62.9	60	58.9	63.6	63.9	63.8	62.7	63.9	63.6	66.1	63.3	63.2	62.8	62.1	60.9	60.4	64.1	62.6	63.5	64.3	64.8	64.9	66.3	67	66.9	67.2	69.7	67.2	64.7	59	59.5	59.2	59.5	60.2	61.9	64.5	64.9	67.2	67.5	69.3
		72.8	73.3	71.5	72.3	69.8	72.6	70.5	72.8	70.1	64.9	62.1	68.7	69.6	63.4	65.3	71	68.9	69	65.4	63	61.8	60	63.7	67.4	67.8	65.3	61.8	70.5	71.1	67.5	72	71.6	71.2	68.5	73.7	71.2	70.2	62.6	63.4	63.4	62	64.3	65.9	67.4	69.7	76.4	73.1	70
		67.8	68.6	68.6	66.1	68.1	67.5	66.4	65.6	63.9	62.4	60.6	60.7	60.3	59.3	57.6	62.2	62	61	62.4	61.5	60.8	58.3	60.9	59	62.5	63.4	63.3	65	65.8	65.5	66.7	66.1	64.9	65	69	67	66.9	65.1	64.4	65	65.2	62.9	64	65.4	66.2	68.4	68.9	67.3
		69.4	66.7	66.5	65.7	67.9	65.4	65	64.3	66.1	64.7	62.5	61.7	58.5	58.6	59.6	61.1	60.9	59.7	60.2	60.7	59.9	60	63.7	64.1	62	65.3	66.3	66.2	66.4	65.8	64.9	65	65.3	65.9	67.3	66.3	65.7	68.2	66.9	67.2	67.3	64.7	65.3	65.3	66.8	66.8	67.1	65
		66	68	67.8	65	66.9	66.5	66.2	65.2	63.5	64.4	62.7	62.4	61.3	60.5	60.9	61.8	61.5	62.1	62.7	62.9	62.5	60.3	60.8	59.6	61.1	63.1	62.3	62	63.7	63.6	62.7	64	64.4	64.2	66.9	63.5	63.3	66.2	63.8	64.6	63.7	62.9	64.1	64.7	66.3	68	67.6	66.7
		63.4	66.4	67.2	65.2	66.5	64.5	64.7	63	58.1	58.9	60	58.7	60.4	59.4	60.3	59.5	59.5	60.5	60.1	60.8	59.4	60.7	61	57.3	62	61.6	59.4	61.1	64.4	62.1	61.6	62.3	60.6	65	63.8	62.4	62.4	60.8	60.6	59.5	57.5	56.8	58.9	61	65.8	66.2	65.8	62.5
		69.2	71.6	71.8	69.8	70.7	68.5	68.5	67	62.1	61.4	62.4	61.4	64.6	63.3	63.9	63.1	62.9	63.4	64	64.1	61.2	64.2	63.3	61.4	67	66.3	65.2	66.1	69.4	67.4	66.6	66.5	66.9	70.3	69.3	66.9	66.9	64.7	66.6	64.2	62.8	62.2	63.5	66.5	70.1	72.1	70.9	67.3
		69.5	69.8	68.8	68.9	68	65.9	64.6	64.6	61.3	60.2	59.4	57.5	61.4	60.8	62.4	62.7	60.6	60.1	62.5	62.5	59	62	60.1	62.1	65.2	62.4	65.2	67.5	68	66	65.1	64.6	67.9	67.6	67.8	65.1	64.8	64.1	65.2	63.4	64.1	62.8	65.3	65.9	67.4	71.7	69.4	67.2
		69	70.7	69.1	71.1	67.3	68.1	65.9	65.3	61.9	61.6	60.7	60.6	61.4	60.7	62.9	62.1	60.1	63.2	64.2	63.2	60	61.7	62.2	63.4	65.9	63.3	66	68.9	68.5	67.6	66.9	65.4	68.4	70.5	69.3	67.3	66.5	64.9	65.3	65.2	65	63.1	64.9	65.7	68.7	71.9	69.1	68.2
		64.9	66.6	65	65	63.3	64.1	62.4	61.6	60.2	60.1	59.7	58.7	60.1	58.9	60.3	59.7	59	59.9	59.3	58.5	59	60.2	59.8	61.5	61.7	61.1	61.8	63.1	63.8	62.7	62.1	62	63.7	66.4	64.3	63.1	63.8	62.9	63.1	64	62.1	61.7	62.2	63.2	65.5	66.7	65.5	64.6
		68.3	68.8	65.9	65.6	62.7	62.9	60.6	56.7	57.8	56.9	56.8	56.8	58.1	55	57.2	56.7	59.4	60.9	60.3	55.3	56	58.4	57.8	59	60.6	60.4	63.2	66.2	65.8	62.4	63.9	61.7	65.3	70.1	64.5	63.6	63.8	63	61.8	63.2	61.3	61.5	60.8	62.9	66.9	68.3	67.7	67.9
		66.7	69.5	67.7	68.6	65.5	65.3	64.5	61.7	62.1	60.8	61.6	60.1	60.7	61.6	63.5	60.6	62.6	62.8	62.5	58.1	61.1	62	61.2	63.7	63.8	63.5	68	68.7	68.5	66	66.7	66.9	68.5	70.4	68.5	67.4	67.9	65.5	64.2	65.9	63.2	63.8	65.4	65.1	68.9	67.2	67.6	66.9
		69.7	69	67.9	68.2	65.3	64.2	63.3	60.4	60	59.7	60.6	58.7	61.3	60.9	64.3	60.1	63.5	62.8	62.1	59.8	61.9	63.1	61.1	63.1	62	61.2	66.1	66.6	65.9	65	64.6	65.1	65.5	67.6	64.6	66.1	64.3	65.7	65.3	64.1	61.5	60.8	62.6	65.1	69	67.9	69.1	67.1
		65.6	66.5	66.1	67.3	64.1	62.6	62.6	58.8	60.3	59.8	60.4	60.1	60.8	60.6	62	59	60.6	60.2	60	58.6	62.2	63.8	61.4	64.1	62	63.7	67.3	69.5	65.8	65.1	64.5	65.6	67	66	65.1	66.4	67.1	67.7	66.3	66.5	64.6	61.8	63.5	65.4	67.6	67.2	68.5	66.4
		66.2	65.6	64.2	65	60.9	63.3	58.3	56.2	56.2	57.9	57.4	58	59.5	58.7	59.5	60.1	60.5	62.2	60.9	57.7	61	59	59.6	64.1	60.6	63.7	66.2	66.1	64.8	63.5	62	60.7	65.4	66.8	64.3	66	64	63.5	63.5	62.7	59.5	61.6	62.3	62.2	65.3	66.2	65.2	64.1
		64.6	62.8	61.9	60.4	58.3	59.4	57.9	58	56.9	58	56.9	58.6	60.1	60	57.5	59.1	57.8	58.3	57.9	59.3	59.8	58.7	59.8	61.4	59.3	62.9	63	62.9	63.3	62.3	62	59.5	62.8	63.2	62.4	63.1	62.3	61.1	60.6	60.4	59.6	60	59.6	60.3	63.5	61.9	61.5	61
		69.9	66.4	65.9	64.1	63.3	62.1	60.8	59	58.4	60.6	60.3	61	62.7	62.7	62.6	63.6	63.6	63.2	63.4	61	63.8	62.8	63.7	65.8	63.4	67.8	69.8	67.8	68.6	66.7	65.2	66.1	67.6	67.2	65.6	68.3	66.9	65.6	65.3	63.9	63.5	65.4	65	65.8	67.2	65.4	65	64.9
		68.9	68	65.9	64.9	64.7	63.7	61.2	60.8	59.3	60.1	59.8	61.1	60.8	63.3	63.1	64.1	64.9	65.2	64.2	62	63.5	64.4	65.9	66.5	66.1	71.1	72.2	72.1	72.1	73.1	72.9	73.4	74.3	74	73.2	72.5	69.8	68	67.1	67.4	65.1	66.8	65.5	66.7	69.3	67.6	68.1	66.6
		66.4	67	64.6	65	66.5	65.3	63.5	61.3	61.1	60.8	61.3	63.3	62.6	65	64.8	64.7	63	64.1	62.5	59.8	62.1	64.2	64.4	64.9	65.6	67.6	67.9	69.3	69.4	69.1	67.7	68	69.7	70	69.2	69.1	69.8	69	66.1	67.5	65.8	67.8	68.6	68.7	69.5	67.6	69.2	66.7
		68.3	66.7	64.7	64.9	66.5	62	59.1	58.2	58.8	57.8	58.4	58.9	58.6	63.2	60.7	62.7	60.8	62.1	58.8	59.2	60.1	62.1	62.5	62.7	61.5	66.1	68	65.8	64.7	66.7	63.5	64.9	68.3	66.2	65.5	68.2	66.7	64.8	62.4	62.3	62.1	62.5	62.9	64.1	66.6	65	67	64.6
		64.6	63.7	61.2	61.5	64.4	59.2	58.5	56.9	58.2	57.4	58.8	58.1	58.8	59.3	56.7	57.1	56.4	58.9	56.5	57.8	58.7	60.5	61.8	60.1	57.7	63.2	63.6	63	60.9	62.9	60.3	61.4	62.3	62.3	62.2	62.8	63.2	61.6	58.2	57.4	57.5	57.7	61.6	61.9	63.4	61.2	62.2	61.7
		63.5	62.5	59.9	59.4	59.1	58.1	57.8	57.9	59.3	58	59.2	58.9	61.4	59.7	58.7	57.7	61.6	62.9	58.1	60.1	59.2	60.9	62.1	62.1	61	63.7	63.5	62.9	63.3	62.7	62.3	63.6	62.6	61.6	62.9	62.8	63.6	60.8	62	59.5	59.9	56.9	56.2	61.2	61.3	60.1	61.8	62.1
		68.1	66.9	64.2	62.1	62.4	61.6	58.6	60.1	60.6	60.6	62.1	60.6	62.9	64.2	62.8	63.4	64	65.6	61.4	61.7	61.8	63.7	65.6	64.8	62.7	67.4	68.5	66.1	66.7	66.1	65.3	68.8	66.7	66.4	66.5	67	67.3	65.6	66.1	64.7	63.9	63.8	62.1	64.9	64.8	65.5	66.7	66.3
		63.7	62.7	61.7	60.1	60.3	58.8	59.6	60	60.4	60.5	59.8	60.8	60.7	62.4	61.3	59.8	61	61	58.8	60.5	59.9	61.6	62.9	63.2	63.7	64	64.5	63.2	63.1	62.9	63.1	65.2	63.8	63.1	63.7	63.8	63.6	63	63.6	63.2	64	62.3	62.3	62.1	62.9	61.6	62.9	61.7
		71.4	70.3	69.1	69.8	68.2	69	70.6	70.8	70.2	69.3	70	70.1	68.5	70.4	70.8	68.5	70.6	69.6	68.4	69.1	70.5	71.2	71.1	71.1	71.3	70.7	71.1	71.1	69.5	70.6	71.5	72.3	71.9	71.5	71.3	71.7	71.1	69.8	71.3	69.9	71.8	70.2	71.8	70.1	70.3	69.9	70.8	70
		67.8	67.6	67.7	67.4	67.5	67.3	67.2	67.3	67.1	67.4	67	67.4	67.3	67.3	67.2	67.5	67.4	67.3	67	67.3	66.6	66.5	67	67.1	67.3	67.3	67.3	67.1	67.1	67.2	66.9	66.8	66.7	67.2	67.5	66.9	66.7	67.1	66.8	67.1	67.1	67.1	66.5	67.1	67.4	67.4	66.9	66.7
		69.8	69.9	69.9	69.7	69.7	69.5	69.3	69.3	69.3	69.2	69.2	69	69.1	69.4	69.5	69.6	69.7	69.4	69.2	69.3	69.3	69.2	69.1	69.1	69.1	69.2	69.3	69.3	69.4	69.3	69.2	69.1	69.1	69.3	69	68.7	68.6	68.7	68.9	69.1	69.1	69	69.1	69.1	69.2	69.1	69.1	69
		66.3	66.2	69.9	69.7	69.7	69.5	66	69.3	65.8	65.7	65.8	65.9	69.1	65.1	69.5	69.6	69.7	58.9	62.3	64.1	69.3	65.7	69.1	69.1	69.1	69.2	65.9	69.3	66.1	69.3	69.2	66.3	69.1	69.3	65.9	66.1	66.5	66.2	65.9	66	66.4	66.3	66.7	69.1	69.2	66.8	66.7	66.8
		69.8	69.9	66.3	66	66.3	66.1	69.3	65.9	69.3	69.2	69.2	69	66.2	69.4	63.3	64.7	65.4	69.4	69.2	69.3	66	69.2	65.8	65.8	66.1	66.4	69.3	66	69.4	66.3	66.4	69.1	66	66.1	69	68.7	68.6	68.7	68.9	69.1	69.1	69	69.1	66.6	66.5	69.1	69.1	69
		69.8	69.9	69.9	69.7	69.7	69.5	69.3	69.3	69.3	69.2	69.2	69	69.1	69.4	69.5	69.6	69.7	69.4	69.2	69.3	69.3	69.2	69.1	69.1	69.1	69.2	69.3	69.3	69.4	69.3	69.2	69.1	69.1	69.3	69	68.7	68.6	68.7	68.9	69.1	69.1	69	69.1	69.1	69.2	69.1	69.1	69
		69.8	69.9	69.9	69.7	69.7	69.5	69.3	69.3	69.3	69.2	69.2	69	69.1	69.4	69.5	69.6	69.7	69.4	69.2	69.3	69.3	69.2	69.1	69.1	69.1	69.2	69.3	69.3	69.4	69.3	69.2	69.1	69.1	69.3	69	68.7	68.6	68.7	68.9	69.1	69.1	69	69.1	69.1	69.2	69.1	69.1	69
		69.8	69.9	69.9	69.7	69.7	69.5	69.3	69.3	69.3	69.2	69.2	69	69.1	69.4	69.5	69.6	69.7	69.4	69.2	69.3	69.3	69.2	69.1	69.1	69.1	69.2	69.3	69.3	69.4	69.3	69.2	69.1	69.1	69.3	69	68.7	68.6	68.7	68.9	69.1	69.1	69	69.1	69.1	69.2	69.1	69.1	69
		69.8	69.9	69.9	69.7	69.7	69.5	69.3	69.3	69.3	69.2	69.2	69	69.1	69.4	69.5	69.6	69.7	69.4	69.2	69.3	69.3	69.2	69.1	69.1	69.1	69.2	69.3	69.3	69.4	69.3	69.2	69.1	69.1	69.3	69	68.7	68.6	68.7	68.9	69.1	69.1	69	69.1	69.1	69.2	69.1	69.1	69
		69.8	69.9	69.9	69.7	69.7	69.5	69.3	69.3	69.3	69.2	69.2	69	69.1	69.4	69.5	69.6	69.7	69.4	69.2	69.3	69.3	69.2	69.1	69.1	69.1	69.2	69.3	69.3	69.4	69.3	69.2	69.1	69.1	69.3	69	68.7	68.6	68.7	68.9	69.1	69.1	69	69.1	69.1	69.2	69.1	69.1	69
		64.4	60.9	64.3	60.9	59.8	60.2	60.9	60.4	60.7	59.7	62	59.1	64.7	61.2	63.1	64.8	64.8	64.8	64.7	64.5	64.7	64.7	64.5	64.6	64.7	64.5	63.4	62.1	60.6	63.9	63.2	61.6	62.4	64.1	63.2	63.5	63	63.6	60.8	61.7	61.3	61.5	61.9	63.4	62.1	64.1	63.9	64.6
		65.6	63.8	66	64	64.3	64.4	65.3	64	64.7	63.9	65.2	63.8	66.2	65.6	65.4	67.1	65	66.4	66.5	65.7	68.7	67.9	68.4	69.3	69	70	67.6	65.5	66.1	67	68	66.7	67.1	68.6	68	68.4	66.2	69	64.8	67	67.6	66.4	65.2	66.4	66.7	68.6	68	68.9
		64.5	61.1	64.4	61	59.9	60.3	61	60.5	60.8	59.9	62.1	59.2	64.8	61.4	63.1	65	65	64.9	64.9	64.7	64.9	64.8	64.6	64.8	64.8	64.6	63.5	62.2	60.8	64	63.3	61.8	62.5	64.1	63.3	63.6	63.1	63.7	60.9	61.8	61.5	61.6	61.9	63.5	62.2	64.2	64	64.7
		69.1	69.2	69.2	69	69	68.8	68.7	68.6	68.6	68.5	68.6	68.4	68.6	68.6	68.8	68.8	68.9	68.7	68.6	68.7	68.6	68.6	68.4	68.5	68.4	68.5	68.7	68.7	68.8	68.6	68.4	68.3	68.4	68.6	68.4	68.2	68.1	68	68.3	68.4	68.5	68.4	68.4	68.5	68.6	68.5	68.4	68.4
		69.1	69.2	69.2	69	69	68.8	68.7	68.6	68.6	68.5	68.6	68.4	68.6	68.6	68.8	68.8	68.9	68.7	68.6	68.7	68.6	68.6	68.4	68.5	68.4	68.5	68.7	68.7	68.8	68.6	68.4	68.3	68.4	68.6	68.4	68.2	68.1	68	68.3	68.4	68.5	68.4	68.4	68.5	68.6	68.5	68.4	68.4
		69.1	69.2	69.2	69	69	68.8	68.7	68.6	68.6	68.5	68.6	68.4	68.6	68.6	68.8	68.8	68.9	68.7	68.6	68.7	68.6	68.6	68.4	68.5	68.4	68.5	68.7	68.7	68.8	68.6	68.4	68.3	68.4	68.6	68.4	68.2	68.1	68	68.3	68.4	68.5	68.4	68.4	68.5	68.6	68.5	68.4	68.4
		68.4	68.6	68.7	68.6	68.5	68.3	68.3	68.1	68.1	68	68.3	68.1	68.1	68	68.3	68.3	68.4	68.3	68.1	68	68	67.8	68	67.9	67.9	68	68.2	67.9	67.9	67.9	67.9	68	67.9	67.8	68	67.8	67.9	67.9	67.9	67.6	67.7	67.9	67.7	68.1	68	68	68	67.8
		68.4	68.6	68.7	68.6	68.5	68.3	68.3	68.1	68.1	68	68.3	68.1	68.1	68	68.3	68.3	68.4	68.3	68.1	68	68	67.8	68	67.9	67.9	68	68.2	67.9	67.9	67.9	67.9	68	67.9	67.8	68	67.8	67.9	67.9	67.9	67.6	67.7	67.9	67.7	68.1	68	68	68	67.8
		69.8	69.9	69.9	69.7	69.7	69.5	69.3	69.3	69.3	69.2	69.2	69	69.1	69.4	69.5	69.6	69.7	69.4	69.2	69.3	69.3	69.2	69.1	69.1	69.1	69.2	69.3	69.3	69.4	69.3	69.2	69.1	69.1	69.3	69	68.7	68.6	68.7	68.9	69.1	69.1	69	69.1	69.1	69.2	69.1	69.1	69
		69.1	69.2	69.2	69	69	68.8	68.7	68.6	68.6	68.5	68.6	68.4	68.6	68.6	68.8	68.8	68.9	68.7	68.6	68.7	68.6	68.6	68.4	68.5	68.4	68.5	68.7	68.7	68.8	68.6	68.4	68.3	68.4	68.6	68.4	68.2	68.1	68	68.3	68.4	68.5	68.4	68.4	68.5	68.6	68.5	68.4	68.4
		69.1	69.2	69.2	69	69	68.8	68.7	68.6	68.6	68.5	68.6	68.4	68.6	68.6	68.8	68.8	68.9	68.7	68.6	68.7	68.6	68.6	68.4	68.5	68.4	68.5	68.7	68.7	68.8	68.6	68.4	68.3	68.4	68.6	68.4	68.2	68.1	68	68.3	68.4	68.5	68.4	68.4	68.5	68.6	68.5	68.4	68.4
		69.1	69.2	69.2	69	69	68.8	68.7	68.6	68.6	68.5	68.6	68.4	68.6	68.6	68.8	68.8	68.9	68.7	68.6	68.7	68.6	68.6	68.4	68.5	68.4	68.5	68.7	68.7	68.8	68.6	68.4	68.3	68.4	68.6	68.4	68.2	68.1	68	68.3	68.4	68.5	68.4	68.4	68.5	68.6	68.5	68.4	68.4
		64.6	60.6	56.4	55.2	57.1	58.8	55.1	52.5	56.1	58.6	54.6	56.4	58	56.1	55.6	55.1	53.8	56.6	57	58.8	57.3	57.3	59	58.3	57.8	54.4	56.9	58.5	60.3	60.5	60.3	59.4	59.3	57.6	59.6	60.1	61.7	60.8	61	60.8	61.4	62.2	61	60.8	60.1	55.9	58.5	60.2
		69.3	63.1	58.6	57.8	58.5	60.6	58.8	57.4	60.8	60.2	58.3	59.6	59.8	59.9	57.2	55.4	58.1	61	59.5	60.8	59.3	61	62.1	62.2	62.3	58.4	60.5	62.2	63.4	64.4	63.4	62.6	62.7	62.7	64.7	64.1	65.3	61	64.8	65.5	65.2	65.7	66.3	60.7	63	60.5	62	63.7
		69.5	69.7	69.7	68.4	68.6	69.7	69.3	67.4	68.2	67.1	67.3	66.8	65.3	66.9	67.4	67.4	66.8	68.6	67.3	68.7	67.6	69.5	70.6	71.2	68.5	67.5	68.3	70.3	71	71.3	70.2	68.3	69.4	68.3	68.3	69.1	70.3	66.2	70.2	69.2	69.5	70.4	71.2	68.3	69.6	67.6	68.2	69.3
		65.1	63.1	63.2	62.9	62.1	60.8	62.2	63.1	62.8	62.3	61.4	61.3	62.9	61.5	62	62.2	62.8	64	63.5	63.2	63.6	63.9	64.2	64.4	65.1	63.8	64.2	64.8	64.7	64.2	63.6	63.9	63.3	64.4	64.1	64	64.2	64.4	64.1	64.2	65	65.6	64.9	65	64.1	64.8	64.6	65.1
		65.3	63.9	64.2	63.6	64.2	64	64.8	63.5	63.3	61.7	61.5	63.4	61.3	61	63	62.2	65.1	63.4	63.6	64.4	61.4	62.9	65.9	64.4	64.3	61.9	62.6	64.5	65.7	64.2	66	65.1	64.2	64.4	67.5	64.3	64.9	63.5	65.6	66.1	69.3	65.7	66.7	65.6	64.4	61.7	64.1	66.6
		68.9	68.4	67.6	68.8	67.7	66.7	66	65.6	65.7	64.7	65.3	66.6	64.7	65.4	66.9	65.8	66.2	67.2	65.5	66.9	64.8	66.7	67.2	67	66.4	66.2	66	67.8	68.4	68.1	67	67.6	66	67.9	69	68.7	67.4	67.3	67	68.6	69.3	67.6	67.5	65.6	65.6	66.1	67.8	68.3
		72.3	69.9	69.3	70.1	70.3	68.8	68.3	68.9	69.3	69.8	70.2	71	68.2	68.6	68.7	69.9	69.9	69.8	69.9	69.5	70.3	70.1	70	69.9	70	70.4	67.3	69.5	70	70.9	70.4	69.2	68	69.9	71.2	70	68.2	70.6	69.3	69.9	71.1	69.9	68.2	66.5	68.5	68.6	69.3	71.2
		72.8	68.4	68.8	70.6	69.9	70.7	68	67.7	69	67	69.8	70.6	68	69.8	69.5	67.6	69.5	69.7	69.7	70.3	67.6	70.2	70.1	68.8	68.6	67	69.2	69.7	71.5	70.3	69	70.4	68.7	71	69.9	70.6	66.6	71.2	70	71.5	71.7	71	68.8	68.1	67	68.3	70.3	72
		69.4	65.3	66.1	66.8	65.6	65.7	64	65.5	66.7	64.8	66	66	65.5	65.7	67.2	66.5	66	67.4	68.4	67.8	66.8	67.8	67.2	67.2	66.8	66.2	67.4	67.4	68.1	67.9	68.4	67.5	67.3	69.4	68.2	68.9	65.9	68.1	68.4	69.1	70.2	68.1	67.6	67.1	66.3	68	68.6	69.4
		67.2	65.5	66	66.2	66.6	67.2	66	66.3	66	66.1	66.4	65.7	65.8	66.3	65	65.4	65.3	66.5	67	65.6	65.9	66.2	66.5	65.7	65.7	65.2	66.3	66.2	66.4	65.9	66.1	66.4	66.7	66.9	66.3	66.8	64.8	64.9	66.7	66.8	66.6	66.4	66.5	67.6	64.7	65.8	67.1	67.1
		70.8	68	69.3	69.5	71.7	71.1	69.3	70.3	69.5	70.5	70	68.9	70.5	70.5	70.7	69.4	69.5	71.1	71.5	70.4	70.4	70.8	69.9	70	69.8	69.2	70.9	70.9	71.6	70.6	71.3	71.1	71.7	71.2	71.3	71.4	69.2	70.7	70.8	71.1	71.3	71.2	70.7	70.7	69.3	70.9	72.4	71.1
		68.2	66.7	66.4	64.9	65.6	67.2	66.5	66	65.9	66.4	67.6	65.4	67.6	67.4	66.1	66.5	65	66.8	67.9	66.7	67.3	67.9	67.7	65	66.3	65.7	67.5	68.4	68.7	67.6	69.3	68	67.4	66.8	67.5	66.9	66.6	67.5	68.5	68.4	68.7	68.3	66.9	66.3	64.6	67.2	69.3	67.5
		65.8	65.5	67.4	67.1	68	69	67.5	67.7	66.8	67	68.2	66.8	67.3	67.7	67.4	67.8	67.4	67.9	68.4	67.6	68.1	68.4	68.1	66.8	67.6	67	68.3	68.7	69	68.6	69.2	68.4	69	68.7	69.3	67.9	68.5	68.7	68.7	69.1	69.4	69.1	68	67.9	66.3	68.3	69.9	68.8
		65.1	64.9	66	66.3	67.7	68.1	66.9	67.3	67.4	67.6	68.7	67.5	67.8	67.5	67.1	66.8	66.4	67.6	68.3	66.6	67.2	67.7	67.7	66.3	67.4	67.2	67.7	68.9	69.4	68.9	69.5	68.6	68.9	68.6	69.1	67.2	67.9	68.3	67.9	69	69.2	68.8	67.4	67.2	66.1	68.1	69.8	68.6
		61	63.2	64.1	62.9	64.3	63.6	64.6	63.5	63.9	65.4	65.8	62.6	65.8	65.8	62	63.1	62.1	63.7	64.7	60.7	62.8	63.7	64.8	62.6	62.9	61.5	64.6	66.2	66	65.7	66.7	63.4	64	63.6	65.3	62.9	63.2	64.5	63.2	65.8	64.6	64.9	63.1	60.3	61.3	65.2	66.4	64.9
		59.8	60.4	62.2	62.1	63.5	62.6	63.1	63.7	64.6	64.5	65.5	61.7	64.2	66.5	65.9	65.8	66.7	65.8	67.7	66.2	66.7	67.7	67.9	64.3	67.3	66.6	67.1	67.8	67.9	68.6	68.8	66.1	68.5	67.9	68.7	67	67	68.2	65.4	67.9	66.9	67.8	67.5	64.7	64.1	67.2	67.5	67
		64.5	65.2	67	65.3	67.1	68.6	66.2	64.3	66.3	67.8	69.1	65.6	65.2	66.9	62.9	65.3	64.9	64.9	67.5	64.9	65.8	67.2	67.1	63	65.9	66.1	67.6	67.6	67.2	69	69.1	66.6	69.8	69.1	69.6	67.7	66	66.7	65.5	66.6	65.3	66.9	65	65.6	65.6	67.6	67.1	65.6
		64.3	65.9	68.2	66.4	67.8	67.6	68.1	67.7	68	67	67.9	65.9	67.2	67.5	63	65.3	60.4	64.6	63.2	62.6	66.3	66.7	68.4	67.7	68.1	67.5	67.6	69.2	64.7	67.2	67.8	66	68.3	68.2	68.8	64	65.3	66.5	68.1	67.7	66.5	67.3	66.4	66.8	66.5	67.7	69.7	66.9
		63.7	64.2	64.8	65.2	66.3	65.8	66.7	66.8	66.3	66.7	66.7	65.8	66.2	65.8	65.1	65.9	65.4	66.3	66.8	65.6	67.7	67.4	66.9	66.3	67.5	67.2	67.4	68.2	67.1	68.4	67.2	67.3	68.4	67.9	68.2	65.3	66.9	67.5	67.7	67.7	67.2	67.4	67.8	66.5	67	66.7	67.5	67.3
		62.3	61.1	61.3	61.6	63.2	62.6	63.4	63.6	63.8	63.8	63.9	63.6	62.6	62.3	62.2	61.6	62.1	62.8	62.3	61.7	63.4	62.7	63.7	63.2	63.4	63.2	63.4	64.1	64.1	63.9	63.8	63.3	63.9	64	64.7	63	63.9	63.9	64	64.7	63.9	63.8	63.7	62.2	63.8	64	64.2	63.9
		65.6	67.5	68.2	68.7	69.5	69.2	68.1	68.7	68.3	68.7	69.4	68	67.6	68	67.1	67.8	68.2	68	68	68	68.6	68.2	68.7	68.1	68.4	68	68.3	70.1	67.9	68.8	67.8	67.7	69.5	68.6	69.1	66.5	67.9	68.8	68.3	70.4	68.4	69.5	66	67.1	67.5	69.4	70.5	68.4
		65.7	67.4	68.4	67	68.7	66.2	66.4	67	66.1	67.6	67.7	65.6	65.5	65.8	65.9	64.9	67.3	67	66.2	66	67.9	67.9	67.2	67.1	65.7	67.6	67.4	67.1	67.3	66.5	64.1	65.6	68	66.5	68.5	64.3	66.3	67.1	68.7	70.2	67.3	66.3	66.1	65.9	66	67.6	69.8	67.7
		63	64.6	66.9	66.7	67.5	68.5	67.6	68.2	67.4	67.7	67.9	65	65.6	66	64.2	65.9	67.4	67.1	67.9	67.1	67.3	67.4	67.7	67.3	66	64.6	65.2	68.8	66.3	67.9	63.5	66.3	67.3	65.3	68.1	65.9	67.3	67.3	66.7	68.7	68.4	66.8	66.8	68.4	67.4	68.3	70.1	67.6
		63.6	65.1	68.4	67.8	69.2	68.1	67.6	69.5	67.2	68.9	68.2	67	67.3	66.4	65.2	62.8	64.8	65.1	66	64.4	66.8	66.2	66.9	68.1	65.7	66.1	67.5	68.5	65.9	66.5	64.5	66.2	66.6	65.9	67.8	61	65.1	66.1	65.2	68.9	68.1	63.8	67.2	67	66.4	68.8	69.7	67.2
		64	63.5	64.2	66.3	66.6	64.6	64.7	65.6	65.7	67.6	67.4	65.6	65.8	65.6	66.7	65.9	66.2	66.9	66.2	66.4	67.4	67.9	68.4	67.3	68	67	67.5	69.3	67	69.2	66.4	68.3	68.7	68.6	69.2	63.7	67.8	67.8	67.5	68.4	68.1	68.1	66.7	63	67.4	68.6	67.6	67.7
		64.4	66	64.3	66.6	67.6	64.6	66.1	66.7	67.6	68.2	67.6	65.5	66.2	65.7	65.7	66.8	66.9	67.5	64.8	63.5	66.6	65.7	67.3	66.3	67.2	67.8	67.8	67.9	67.2	69.4	67.1	68.5	68.9	67.7	68.5	62.8	65	66.4	66.4	68.2	67.6	67.6	67.9	64.4	66.8	68.6	69.1	68.3
		56.9	61.8	65.4	66.3	66.8	64.1	65	66.5	69.4	69.4	67.1	67.8	66.7	66.9	66.1	61.2	64.3	68.3	63.5	63.9	67.1	65.4	65.8	65	65.1	68.5	68.9	66.9	65.8	67.8	65.1	66.8	66.9	67.2	68.6	66.4	68.2	70.1	67.3	66.4	63.6	65.8	65.3	65.4	67.5	69.5	69.8	70.3
		58.3	58	62.3	62	62.4	60.9	60.3	61.3	63.7	64.7	63.2	63.8	64.5	63.3	63.2	61.8	61.9	63.2	61.6	62.1	64.1	63.6	63.7	62.2	61.8	63.2	64.4	62.5	64	63.6	61.7	63.5	63	63.9	63.8	60.6	63.7	64.6	65	64	62.5	61.6	62.7	61.1	64	64.3	64.7	64.5
		68.9	73.1	70.4	70.4	68.6	68.7	68.5	68.5	69.3	69	71.5	69.1	71.1	71.2	70.3	67.3	68.3	69.8	68.2	69	71.3	72.9	69.5	67.8	65	69.2	70	70.8	70.7	70.6	67.3	69.9	70.5	70.8	69.1	68.3	71.1	69.8	72.7	70.9	68.8	67.7	67.6	65.3	68	70.7	68.8	68.4
		64.7	63.2	61.3	63.3	61.9	60.5	62.4	61.5	62.7	63.7	62.2	62.8	63.5	65.4	64.3	63.5	64.2	64.5	63.3	63.7	65.5	66.8	64	61.7	62	64.6	64.4	64.5	66.2	65.5	64	65.5	65.2	65.5	64.8	63.7	65.4	64.5	66.4	65.8	64.2	64	63.4	63.7	63.8	66	64.6	64
		66.6	67.5	66.4	67.8	66.3	65.6	66.1	66.3	68.1	68.5	68.4	67.7	68	67.2	67.1	67.7	68.8	68.5	68.3	67.9	68.5	68.2	67.3	67.2	67.2	68.4	69.4	67.8	68.2	68.7	66.9	68.7	67.8	68.9	68.1	68	68.7	68.4	69.1	67.7	69	68.8	69.1	66.7	69.4	69.2	69.2	68.9
		67.6	66.7	64.5	66.7	67.5	67.2	67	66.9	67.5	68.4	67.8	67.1	67.3	67	67.6	67	67.7	66.7	65.4	67	66.8	66.9	65.2	65.5	66.6	67.6	68.7	67.3	67.5	68.2	65.9	67.4	65.7	66.4	66.6	67.4	67.8	67.6	67.6	65.9	67.7	66.1	67	67	67.6	68.3	68.2	67.8
		63.3	63	60.5	63.4	63	62.2	61.5	61.7	63.3	63.4	61.7	62	61.8	62.8	62.5	62.8	62.9	61	60.6	61.6	62.2	63	60.4	60.3	61.3	62.6	62.9	62.9	63.2	63	62.2	62.1	61.8	62	61.7	62.5	62.5	62.5	62.9	62.8	62.5	61.3	61.4	62.5	63.5	63.3	62.9	62.5
		67.1	66.9	65.5	66	65.9	66.2	67	67.2	67.3	67.8	67.7	67	67.5	67.3	65.9	66.6	67	66.5	65.7	67.7	67.9	67.3	66.3	66.7	67.2	68.3	68.9	68.6	68.5	68.2	67.1	68.6	67.3	68.1	67.4	67.4	67	67.6	67.8	66.7	68.1	66.9	67	67.5	67.8	68.5	67.3	68
		63.8	63.5	62.8	62.8	62	62.6	62.3	61.6	62.6	62.9	62.5	62.3	63.1	62.9	62	62.9	63.1	62.6	62	63.1	62.9	62.5	62.6	61.3	62.2	63.2	63.2	63.1	63.1	63.3	63.8	64	62.9	63.3	63	62.5	63	62.9	63.2	62.3	63.1	62.2	62.1	62.6	63.2	63.6	63	63.2
		71.2	70.3	69.5	69.8	69.8	68.3	69.1	68.9	69.2	69.4	70.2	69.9	70.6	70.3	68.7	69.2	69.9	70.6	69.7	70.3	69.5	69.8	69.7	68.3	69.4	70.6	70.5	70.2	71	71.2	70.7	70.9	69.7	70.9	69.2	69.6	70	70	70.3	69.7	70	69.3	68.9	69.2	70.3	71.3	69.1	70.7
		67.2	67	66.1	66.7	65.3	65.3	65.1	65.1	66.7	66.8	66	66.3	66.9	66.9	65.7	66.6	66.7	66.4	65.2	66.7	66.4	66	66.3	65.3	65.5	67.2	67.3	66.9	66.8	66.8	66.8	67.1	67.1	66.3	66.9	66.4	66.5	66.3	66.5	66.6	67	65.8	66.3	66.7	66.7	67.2	66.1	67
		71.1	71.7	71.7	71.1	72.5	72.8	70.1	70.6	70.6	71	70.5	70	69.7	70.4	71.2	70.8	69.6	70.3	72.7	71.9	71.6	71.7	71.6	71.5	72.1	71.6	72.8	71.8	73.1	72	72.4	74.3	74.4	72.1	72.2	71	72.1	72.3	71.4	73.3	71.8	71.5	71.2	71.5	71.2	70.7	71.1	69.2
		68.4	68.6	68.7	68.6	68.5	68.3	68.3	68.1	68.1	68	68.3	68.1	68.1	68	68.3	68.3	68.4	68.3	68.1	68	68	67.8	68	67.9	67.9	68	68.2	67.9	67.9	67.9	67.9	68	67.9	67.8	68	67.8	67.9	67.9	67.9	67.6	67.7	67.9	67.7	68.1	68	68	68	67.8
		55.6	53.8	51.4	50.5	46.8	44.7	47.5	45.6	48.4	46.3	49.7	45.9	47.9	46.1	45.6	48.2	50.8	50.9	49.5	50.5	50.6	50.8	48.2	49.6	51	52.5	54.2	51.2	52.9	51.9	50.6	51	51.9	52.5	48.3	50.8	51.2	50.6	50.7	50.8	51.1	50.3	50.3	51.4	51.7	52.9	51.8	51.4
		68.9	68	67.7	65.8	65	64.9	64.4	64.8	66.7	65.8	67	65.6	66.4	66	65.1	66.5	67.5	66.5	67	67.3	67.4	68.2	65.9	67.5	67.5	68.2	69.2	68.2	69.2	69.5	67.4	67.9	68.1	68.7	66.1	67.9	67.2	67.9	68.8	68.2	67.8	69.1	67.6	67.9	69.3	68.7	68	67.9
		77.4	64.5	70.7	55.5	67.8	60.9	48	34.6	55.4	57.6	69.4	58.2	64.3	73	70.5	74.3	59.5	57.1	66.7	62.7	50.4	43.1	48.4	42.6	60.2	48.9	68.7	54.8	50.1	44.3	60.5	58.8	63.3	59.9	70.2	66.6	44.3	54.4	55.7	42.2	41.6	32.3	52.9	58.1	61.8	65.6	58	47.1
		63.6	64.3	64.5	57.7	59.9	57.7	53.1	47.6	55.5	49.6	58.2	57.1	54.4	60.1	57.6	60.5	57.2	58.8	61.6	62.7	57.2	52.1	56.1	51.2	57.1	51.7	59.5	60.7	61.8	62.1	61.6	53	53.8	58.2	60.4	56.2	49.1	55.7	58.1	54.7	58.7	51.3	56.5	55.7	56.3	58.5	60.9	52.5
		69.1	69.1	69.4	69.4	69.2	69	68.9	68.7	68.7	68.8	68.9	68.6	68.9	68.8	68.8	69.1	69	68.9	68.9	68.8	68.6	68.6	68.8	68.7	68.7	68.5	68.6	68.4	68.3	68.7	68.7	68.8	68.4	68.7	68.7	68.3	68.4	68.6	68.7	68.5	68.2	68.3	68.5	68.7	68.7	68.8	68.6	68.4
		69.1	69.1	69.4	69.4	69.2	69	68.9	68.7	68.7	68.8	68.9	68.6	68.9	68.8	68.8	69.1	69	68.9	68.9	68.8	68.6	68.6	68.8	68.7	68.7	68.5	68.6	68.4	68.3	68.7	68.7	68.8	68.4	68.7	68.7	68.3	68.4	68.6	68.7	68.5	68.2	68.3	68.5	68.7	68.7	68.8	68.6	68.4
		73	72.2	72.3	70.5	71.3	71.5	71.5	71	71.3	71.4	70.3	70.5	71	70.8	71.4	71.4	72.6	72.1	72.1	72.6	72.3	73	71.8	71.5	72.3	71.2	71.4	71.3	72.4	72	72.3	72.8	72	71.7	71.8	71.2	71	71.9	72.1	72.4	71.7	71.4	71	71.1	71.8	71.9	71.2	70.6
		67.6	68.7	68.1	66.1	67.4	66.9	67	66.8	67.4	67.3	67.2	68.4	67.1	67.6	67.2	68	68.4	68	68	68.4	69.1	69.1	67.8	67.1	67.1	67.5	67.7	68.2	69.1	69.7	68.6	69.2	68.7	68.3	67.7	68.5	68.8	68.3	68.2	67.7	66.9	65.3	64.9	66.1	67.2	67.2	66.5	65.8
		65.2	65.2	65.2	65	65	65	65.1	65.1	65.1	65	65	65.1	65.1	65.1	65.1	65.1	65.1	65.1	65.2	65.2	65.2	65.2	65.2	65.2	65.2	65.2	65.2	65.2	65.2	65.2	65.2	65.2	65.2	65.2	65.2	65.2	65.2	65.2	65.2	65.2	65.2	65.2	65.2	65.2	65.2	65.2	65.2	65.2
		65	65	65	65	65	65	65.1	65.1	65.1	65	65	65.1	65.1	65.1	65.1	65.1	65.1	65.1	65.2	65.2	65.2	65.2	65.2	65.2	65.2	65.2	65.2	65.2	65.2	65.2	65.2	65.2	65.2	65.2	65.2	65.2	65.2	65.2	65.2	65.2	65.2	65.2	65.2	65.2	65.2	65.2	65.2	65.2
		68.7	67.8	68	67.3	67.7	68.1	68.2	68.8	68.8	69.4	68.9	69.4	69	68	67.9	67.9	68.2	67.6	68.5	68.8	68.7	68.5	68.9	68.8	68.3	68.9	68.6	68.5	67.3	68.1	67.6	68.2	68.7	68.6	68.3	67.4	67.8	68.1	68.5	68.2	68.2	68.4	68.1	68.2	68.7	67.7	67.4	68.1
		69.1	68.1	68.9	69.2	69	68.2	68.5	68.4	68.3	68.4	68.1	68.2	68	68.2	68.2	68.2	68.1	68.1	68.2	68.4	67.9	67.8	67.8	68.1	67.5	67.8	67.7	67.8	67	67.6	67.3	67.9	67.7	67.6	67.5	67.8	67.7	68.3	68.3	67.5	67.6	67.6	67.8	67.9	68	67.1	67.6	68.1
		67.6	65.3	65.3	65.1	65.5	66.2	65.7	66.3	67	67	67.3	66.9	66.7	66.6	66.8	66.6	66.8	67	66.9	66.7	65.7	65.9	66.7	67.1	67.4	67	66.5	66.5	66.4	66.9	67.4	67.5	67.4	67.2	66.5	65.4	66.1	66.8	67.1	67.4	66.7	66.8	66.9	66.9	67.3	67.3	66.8	67.1
		71.1	67.9	68	67.5	69	69.3	68.6	69.7	70.4	70.4	70.8	70.3	70.1	69.8	70.4	70	70.3	70.5	70.6	70.4	69.1	68.8	70.7	71	71.1	70.7	70.3	70.1	69.9	70.5	71.2	71.6	70.9	71	70.1	68.4	69.7	70.6	71.8	71.5	70.5	71	71.4	71	71.6	71.7	70.7	71.5
		67	65.3	65.3	65.2	65.3	65.8	65.5	65.9	66.9	66.5	66.9	66.2	66.1	66	66.1	66.1	66.2	66.7	66.8	66.7	65.5	65.6	66.6	66.7	66.9	66.7	66.3	66.1	66.1	66.5	66.7	67	66.8	66.7	66.4	65.4	65.8	66.4	66.8	66.9	66.3	66.7	66.8	67	66.9	67	66.5	66.7
		68.9	68.4	68.4	69.7	69.6	69.9	68.2	68.2	68.4	68.1	68.9	69.1	68.5	68.8	68.5	68	70	67.9	68.5	68.3	67.8	68.5	68.5	67.8	68.7	67	68.2	68.7	69	68.9	68.1	67.1	67.7	68	68.6	67.6	68.2	67.4	68.6	67.8	68.6	67	67.6	68.1	67.2	67.4	66	66.3
		71.7	71	71.2	70.6	70.9	71	70.7	71.2	70.7	71.2	71.7	71.2	71.2	71.3	71.3	70.4	71.3	70.8	71.2	71.2	70.9	71.1	70.6	70.6	70.7	70.4	70.8	71.4	70.5	71.5	70.7	70.8	70.6	70.6	70.3	71.2	70.5	71.2	71	70.9	70.8	70.6	71.1	70.8	70.8	70.4	70.7	70.8
		68.8	69.9	70.2	69.9	69.8	70.5	70.3	70.2	70.2	69.8	69.7	69.4	68.2	67.5	67.8	67.3	67.7	66.7	66.6	66.6	67.5	67.7	67.8	68	68.1	67.8	68.2	67.7	67.8	68.1	67.7	68.2	67.4	67.4	67.2	67.7	67.8	67.8	67.8	68	67.5	68.1	67.4	67.7	67.9	67.9	67.8	67.5
		69.3	70.3	70.5	69.8	69.3	69.8	69.6	70.1	70.2	69	70	69.4	68.4	68.3	68	67.5	67.6	68.2	68.6	68.6	67.1	67.7	67.8	66.5	67	67.3	67	68.3	67.8	67.5	68.4	67.4	67.8	67.5	67.6	67.8	67.9	66.7	66.9	67.4	67.5	67.3	67.8	67.3	67.2	67	66.8	68.1
		66.8	68	67.2	65.9	68.2	67.4	68.6	68.7	70.6	70.6	69.4	69.7	67.9	67.5	69.2	69.5	68.8	52.7	57.9	60.8	63.4	67.5	68.1	68.1	70.5	70.9	68.8	69.8	68.2	69.5	70.3	70.1	68.5	67.2	67.4	69	68.3	69.8	69.8	69.7	70.2	69.1	70.4	70.2	68.5	69.7	69	70.2
		66.9	65.3	66.1	65.6	66.9	67	67.6	67.5	68.3	68.1	67.8	66.5	66.3	64.8	65.7	66.8	66.8	49.8	54	58.6	60.4	63.7	65.3	66.1	67.7	67.4	66.9	66.5	66.7	66.6	66.8	66.6	66.5	66.2	64.9	66.2	67.1	66.5	67.3	66.3	67.2	66.7	67.4	66.7	66	67.3	66.8	67.3
		69.7	69.7	69.9	69.9	69.8	69.4	69.1	68.9	69.1	68.9	68.8	68.8	69	69.1	69.2	69.2	69.2	69.1	69.1	68.8	68.8	68.8	68.9	68.9	68.8	68.8	69	69.1	69.2	69.1	68.9	68.8	68.9	68.7	68.6	68.5	68.5	68.5	68.7	68.5	68.7	68.5	68.7	68.8	68.8	68.9	68.7	68.5
		69.7	69.7	69.9	69.9	69.8	69.4	69.1	68.9	69.1	68.9	68.8	68.8	69	69.1	69.2	69.2	69.2	69.1	69.1	68.8	68.8	68.8	68.9	68.9	68.8	68.8	69	69.1	69.2	69.1	68.9	68.8	68.9	68.7	68.6	68.5	68.5	68.5	68.7	68.5	68.7	68.5	68.7	68.8	68.8	68.9	68.7	68.5
		61.4	63.5	62.8	63.7	64.2	63.7	64.6	58.7	63.9	61.7	63.9	62.7	64.1	65.2	64.2	64.8	66.1	66.2	65.5	65	65	65	67.1	66.1	64.3	63	64.3	63.9	64.5	64.2	65.1	64.4	64.4	64.2	64.6	64.6	63.1	64	64.5	63.7	62.2	62.9	64.1	62.4	62.7	61.2	62.4	62.5
		64.9	67.5	65.3	66	67.1	66.9	67.5	60.2	66	65.4	67.6	66.4	66.3	69.7	67.5	68.6	69.8	73.2	69.7	68.2	68.3	69	71.9	71.8	69.4	68.1	65.6	65.3	66.4	67.6	68.5	68.6	67.4	67.6	68.3	67	66.7	66.8	67.1	66.7	64.1	67	66.9	67.1	64.5	62.9	64.2	66.7
		62.3	64.6	63.5	63.8	64.4	64.4	66.1	66.3	67.3	65.9	66.9	66.2	66.5	66.9	65.9	65.8	66.4	67.7	67.3	67	65.6	67.1	68.4	67.6	67.6	68.2	66.1	65.7	64.3	65.2	67	66.1	64.2	65	65.8	66	66.4	67.1	67.1	68.3	67.3	67.2	67	66.8	66.7	67.3	67.1	67.5
		68.9	68	67.2	66.2	65.1	66.3	66.9	67.6	68.8	69.7	68.9	68.3	67.6	67.3	67.4	67.3	66.7	67.1	67.2	67.1	67.5	69	69	68.8	67.6	67.3	64.5	64.6	65.9	65.5	67.3	67.1	65.4	67.4	66.4	65.3	65.6	67.6	67.2	68.9	67.2	68.6	67.4	66.5	67.1	66.6	66.5	67.2
		65.6	65.4	66.9	66.1	65.8	66.3	66.7	67.7	68.2	69.3	67.5	68.4	67.2	67.3	66.9	68.6	68.3	68.4	68.4	66.8	67.3	67.9	68.6	67.9	67.9	66.9	66.7	65.4	66.3	65.6	67	66.8	66.5	67.1	66.2	65.9	66.8	67.3	68	68.3	67.6	67.7	67	67.5	67.6	67.7	67.7	67.7
		66.4	67.6	68.9	66.7	68.4	68	68.1	69.1	62.1	67.9	67.1	68.8	68.3	68.6	70.1	69.3	69.3	69.4	67.9	67	67.7	68.7	68	68.3	68.1	67.6	67.5	66.7	66.2	67.3	67.7	68.3	68.3	67.1	66.5	66	66.7	67.4	68.2	68.8	67.5	67.4	67	67.5	63.8	67	67.7	68.6
		62.7	64.1	64.8	65.3	65.2	64.5	65.5	67	66.5	67.4	65.9	66.9	65.8	65.9	66	66.3	66.2	66	66.4	65.8	67.3	67.2	66.4	67.8	67.4	65.7	66.1	66.2	65.2	65.7	66.2	65.8	66	64.9	64.7	64.9	66.4	67.7	67	67.1	67.2	67.4	66	65.9	67.7	66.7	67	67.3
		63	63.9	64	64.4	65.7	66	66.2	66.3	66	66.7	65.2	65.8	66.2	65.9	66.9	67	67.6	66.9	65	63.6	66.7	66.4	65.6	66.4	65.1	65.1	65.9	64.5	65.4	65.1	65.5	65.3	64.5	65.8	63.6	64	65.2	66.1	67.1	67.8	65.5	65.2	66.3	65.9	66.8	66.8	67	66.9
		67.9	67.9	68.1	67.6	67	66.9	68.1	69.7	70.3	70.5	67.7	68.6	68.1	68.8	68.9	68.6	69.8	69.1	69.7	66.3	68.5	68.4	67.8	68.8	67.1	67.5	67	67.3	67.2	67.1	67.5	65.7	66.7	65.1	66.9	66.8	68.3	69.2	69.5	68.8	68.6	69.7	68.4	67.7	69.8	70.5	69.2	68.4
		66.4	66.3	66	65.5	66	66.3	66.3	66.4	66.4	66.6	66.4	66.6	66.5	66.6	66.6	66.4	67.4	66.6	66.6	66.7	66.6	66.6	66.6	66.5	66.6	66.3	66.2	66.7	66.7	66.4	66.3	66.3	66.8	66.8	66.6	66.6	66.8	66.8	66.6	66.2	66.7	66.7	66.7	66.8	66.7	67.2	67.1	66.8
		67.6	65.3	65.1	65.5	65.7	66.2	66.4	67.1	65.8	66.6	65.7	66.5	66.6	66.3	66.6	66.8	67.2	65.9	66.4	64.2	65.6	66.4	65.9	66.1	65.5	65.7	65.5	64.8	65.8	67	66.3	63.9	64.6	65.8	66.1	66.3	66.5	66.7	67.1	66.9	66.9	66.8	67	66.8	66.9	66.8	67.2	66.7
		72.4	70.4	70.2	69.8	70.7	71.3	71.4	72.7	70.1	71	68.7	70.2	70.9	69.9	71.4	71.3	72.5	69.5	69.4	67.6	69.3	70.4	69.8	70.1	68.5	69.6	69.2	67.7	68.9	71.6	70.6	67.3	67.8	68.4	69.9	70.2	70.5	71.4	71.6	71.6	71.1	71.3	70.8	70.5	70.9	71	71.2	70.2
		63	62.2	63.7	63.6	63.4	64.8	64.5	65.2	64.4	65.4	63.9	64.9	64.4	65.1	65.6	65.6	66.7	64.5	65.1	62.5	64.3	66	65.3	65.8	65.4	64.8	64.6	64.2	65.3	66.4	65.7	64.2	63.9	64.3	65.3	65.3	66.5	66.4	66.8	66.7	66.4	66.5	66.2	66.1	66.7	67	66.5	65.7
		63.6	63.2	64	64.1	63.6	64.6	65	64.8	64.2	65.2	62.7	64.9	64.7	64.5	65.5	64.8	66.3	63.8	63.7	61.5	64.5	65.4	63.2	65.2	65	64.8	64.1	63.8	64.7	66	65.2	64.3	64.7	65.2	65.5	66.1	66.3	66.5	66.7	66.5	66.7	66.8	66.2	65.8	66.5	66.3	66.4	65.6
		62.1	61.1	62.4	62.3	61.7	63.3	63.1	63.3	63.1	63.8	62.8	63.3	63.2	63.3	63.8	63.7	64.4	63	63.2	61.4	62.6	64	63.4	63.9	63.9	63.2	63.2	63	63.5	64.1	63.6	62.7	62.6	63.2	63.4	63.8	64.1	64.6	64.6	64.9	64.5	64.7	64.2	64.3	64.7	64.4	64.5	63.8
		67.8	67.4	66.1	66.1	65.6	65.8	65.7	66	67	66.3	66.1	66.9	66.2	65.4	65.9	65.6	65.7	65.9	65.3	65.3	65.4	64.7	65	64.5	64.9	65.5	64.7	65.1	64.7	65.3	64.4	63.7	64.6	64.2	64.5	64.6	64.1	64	64	64.4	63.4	64.3	64.1	64	64	63.8	63.5	62.9
		65.3	63.9	64.4	64.4	63.4	63.8	63.9	63.2	64	64.6	64.2	64.6	63.7	63.6	64.3	64.3	63.1	64	64	64.2	64.7	64.6	65	64.7	64.8	64	64.4	64.3	64.7	64.4	62.5	62.1	62.7	63.1	63.6	63.9	64.3	64.4	64.6	64.8	64.5	64	64.4	64.5	64.6	64.7	64.5	63.4
		67.8	66.5	66.8	66.9	66.1	66.6	66.3	66.3	67.1	67.1	66.8	67.4	66.1	66.5	67.1	67.2	65.8	68.7	66.1	67.3	67.6	66.6	67.7	68.1	66.7	67.1	66.6	66.6	67.6	66.2	65.2	64.9	65.4	64.7	65.9	66.6	67.6	65.9	67.2	67.6	66.4	66.5	67.2	67.8	67.2	67.2	68	66.9
		62.3	61.1	61.4	61.8	61.2	61.6	61.5	61	61.5	61.9	61.6	61.8	61.2	61	61.5	61.5	60.7	61	61.3	61.5	61.6	61.6	61.7	61.5	61.7	61.3	61.5	61.5	61.6	61.5	60.4	59.9	60.2	60.2	60.7	61.1	61.2	61.6	61.5	61.6	61.5	61.2	61.4	61.5	61.5	61.6	61.4	60.9
		68.4	68.6	68.7	68.6	68.5	68.3	68.3	68.1	68.1	68	68.3	68.1	68.1	68	68.3	68.3	68.4	68.3	68.1	68	68	67.8	68	67.9	67.9	68	68.2	67.9	67.9	67.9	67.9	68	67.9	67.8	68	67.8	67.9	67.9	67.9	67.6	67.7	67.9	67.7	68.1	68	68	68	67.8
		68.4	68.6	68.7	68.6	68.5	68.3	68.3	68.1	68.1	68	68.3	68.1	68.1	68	68.3	68.3	68.4	68.3	68.1	68	68	67.8	68	67.9	67.9	68	68.2	67.9	67.9	67.9	67.9	68	67.9	67.8	68	67.8	67.9	67.9	67.9	67.6	67.7	67.9	67.7	68.1	68	68	68	67.8
		69.1	69.2	69.2	69	69	68.8	68.7	68.6	68.6	68.5	68.6	68.4	68.6	68.6	68.8	68.8	68.9	68.7	68.6	68.7	68.6	68.6	68.4	68.5	68.4	68.5	68.7	68.7	68.8	68.6	68.4	68.3	68.4	68.6	68.4	68.2	68.1	68	68.3	68.4	68.5	68.4	68.4	68.5	68.6	68.5	68.4	68.4
		68.5	68.6	68.8	68.7	68.6	68.3	68.2	68	68	68.2	68.3	68.1	68.1	68	68.3	68.3	68.4	68.2	68.3	68.2	68	68	68.2	67.9	67.9	68.1	68.2	68	67.9	67.9	67.9	68	68	67.9	67.9	67.7	67.8	67.8	67.9	67.7	67.8	67.9	67.9	68	68	68	68	67.7
		68.5	68.6	68.8	68.7	68.6	68.3	68.2	68	68	68.2	68.3	68.1	68.1	68	68.3	68.3	68.4	68.2	68.3	68.2	68	68	68.2	67.9	67.9	68.1	68.2	68	67.9	67.9	67.9	68	68	67.9	67.9	67.7	67.8	67.8	67.9	67.7	67.8	67.9	67.9	68	68	68	68	67.7
		63.8	64.3	64.6	63.8	63.8	64	64.1	64	64	63.9	63.9	63.7	63.8	63.4	63.5	63.5	63.6	63	63.4	63.1	63.3	63.2	63.3	63.3	63.1	63.2	63.3	63.2	63.1	63.2	63.1	62.9	62.9	63.2	63	62.8	63.1	63	62.9	63	63.2	63.1	63.1	63	62.9	63	63.2	63.3
		68	68.5	68.5	69.3	68	68.6	67.8	69.3	69.1	68.9	68.6	68.4	69.3	68.8	68.3	68	68.5	68.8	68.9	69.7	68.8	69.9	68.2	68.7	68.5	68.7	68.6	66.4	68.4	68.5	66.7	68.7	68.7	67.9	68.1	68.7	67.9	69	68.7	67.1	66	68.3	68.6	69.9	69.6	68	69.1	67.5
		64.2	63.9	62.8	62.6	61.4	63.3	63.4	62.6	62.6	63.4	62.9	63.3	61.4	60.9	59	63.2	63.6	61.5	62.8	62.2	63.3	62.8	61.9	63.3	63.4	63.1	62.6	61.5	61.4	62.8	60.5	62.6	61.8	60.9	61.3	61.4	60.8	61	61.3	63.6	61.8	62	60.7	60.7	61.3	62	59.1	59.5
		68.8	69	66.4	65.8	65.7	67.4	66.9	69	69.4	69.2	67.1	68.3	64.2	65.5	64.2	67.4	67.4	69.2	69.1	69.3	67.8	68.8	69.5	69.1	70	68.8	69.5	68.1	67.7	69	67.1	67.8	64	65.9	65.2	65.9	68.9	66.2	66.7	68.9	67.4	63.7	63.3	64.5	63.8	63.3	63.1	62.6
		60.1	61.2	59.6	55.9	55.9	55.8	56.9	56.2	67.2	56.1	56.6	67.2	67.2	67.2	58.5	58.7	60.1	61.3	67.2	67.2	58.6	57.9	67.2	67.2	67.2	58.6	61	57.1	67.2	60.4	58.5	67.2	54.4	67.2	58.2	67.2	67.2	67.2	67.2	59.1	58	55.6	56.4	57.1	55.1	54.6	54.8	54.9
		66.7	65.4	62.2	58.4	59.6	57.1	59.1	57.5	60.9	60	62.8	62.9	62.6	62.5	64.2	66.5	65.2	65.2	67	65.9	64	63.7	64	66.2	66.8	67.2	66.5	64.7	66.1	66.1	67.1	66	62.1	65.3	64.4	64.5	66.1	62.2	63.6	65.2	65.3	60.5	60.5	61	61.5	58.4	60.8	60.1
		67.3	68.6	64.6	63.4	62.7	63.1	61.9	62.9	64.6	64.6	66.5	62.8	65.3	61.7	64.5	66.9	65.3	66.4	66.7	67.4	66.6	65	64.9	66.2	66.7	67.3	66.4	64.1	66	67	64.5	66.7	64.6	64.5	65.1	64.7	64.2	62.7	65.8	66.9	65.1	61.7	62.1	62.5	64.7	62.1	65.2	62.7
		67.6	68.7	65.3	64.8	61.7	63.8	63.2	64.1	65.7	66.1	67.1	63.8	65.2	64.1	65	66.8	66.5	67.2	67.8	67.7	67.2	65.2	65.6	67.2	68.1	67.9	66.6	66.3	67.5	68.1	67	67.5	65.9	66.2	65.6	65.8	64.6	63.9	65.9	67.8	65.8	61.5	62.9	63.6	64.3	63.7	66.9	64.4
		68.3	67.3	65.8	66	63.5	64.8	65.5	66.9	67.3	66.6	67.5	64.9	66.5	65.3	68.4	67.5	66.6	67.3	68.1	68.8	68.7	66.2	67.8	68.7	68.3	68.3	66.5	67.2	68	68.1	68	66.3	67.9	67.9	66.1	65.4	66	63.2	65	66.6	65.2	62.1	62.3	63.9	64.1	65.1	67.7	63.9
		68.4	65.6	64.6	65.6	65.6	65.7	66	65.8	67.6	65.3	66.1	65.3	65.5	65.9	67	68.3	66.6	65.6	67.9	67.8	68	65.9	68.2	68.8	68.6	65	67.1	68.2	67.1	67.1	67.8	64.3	66.4	67.9	67.4	65.9	65.9	63.2	64.6	65.9	64.4	63	62.3	64.2	64.4	65.5	65.1	60.5
		63	63.7	63.4	64.2	61.5	60.4	59.7	54.9	52.7	54.1	56.4	57.5	57.2	57.8	57.6	55.8	53.7	51.9	50.3	48.1	47.1	47.9	48.9	52.4	54.7	57.3	59.7	61.5	64.3	58	60.7	61.6	57.9	59.1	61.2	59.2	56.9	59.1	60.5	61.4	61.8	62	62.1	61.8	60	60.9	55.9	55
		67.5	69.5	68.7	71.7	61.8	61.2	64.3	51.8	43.8	40.5	46.7	49.5	48.5	48.8	50	46.1	40.9	38.3	39.2	38.7	41.4	35.2	35.6	33.6	38.9	47.1	55	61.7	72.3	55.2	59.2	62.2	53.1	53.8	60.8	54.1	47.1	53.4	58.4	61.9	63.1	63.7	64.4	63.5	62.3	63.7	53	46.5
		71.8	67.5	68.8	68.2	66.9	66.3	67.9	69.2	68.7	69.4	69.6	67	69.4	69.1	69.8	69.8	70.3	68.4	70.8	68.4	69.7	68.7	70.2	70	69.3	69.8	70.9	69.4	70.4	70.9	69.5	67.6	69.4	70	70.8	68.2	66.6	67.5	69.7	70.3	69.3	69.2	67.7	69.7	69.3	69.8	67.9	66.6
		70.6	64.7	67.5	65.7	65.4	65.4	66.9	66.9	66.8	68.1	68	66.1	67.2	66.4	67.4	65.7	68.4	68.2	68.1	67	67.7	66.1	67.3	66.9	67.9	66.9	67.9	67.7	67.3	69.4	69.5	67.4	68.9	70.9	69.2	68.3	65.7	65.9	68.1	67.6	66.7	65	66.8	67.6	66	68.6	67.1	65.8
		67.8	67.5	69.9	69.2	70	66.5	67.4	71.6	68.9	67.7	70.1	68	65.5	66.4	67	62.9	66.6	69	68.8	62.8	64.4	70.2	68.1	68.7	65.9	71.9	72.8	68.4	68	67.6	68	61.9	64.2	66.8	66.3	58.3	62.7	56.9	62.3	61.5	62.6	62.6	57.3	63.2	57	59.1	58.8	54.3
		64.5	64.4	66.3	65.5	65.9	63.8	64.1	66.9	65.3	64.1	66.4	64.5	62.8	63	63.7	61.4	63.4	65	64.5	61.2	62.4	65.7	64.6	64.4	62.8	66.5	67	64.5	64.2	64.2	64.6	60.8	62.3	63.2	62.7	59.7	61.2	58.3	61.1	60.5	61	60.7	57.5	61.7	56.7	58.7	57.9	55.6
		70.3	70.4	70.5	70.6	70.5	70.1	69.9	69.6	69.8	69.6	69.5	69.4	69.7	69.8	69.9	69.9	70	69.9	69.7	69.5	69.5	69.5	69.5	69.6	69.5	69.5	69.7	69.8	69.9	69.7	69.4	69.5	69.6	69.5	69.4	69.1	69.1	69.1	69.3	69.3	69.2	69.2	69.4	69.5	69.5	69.6	69.4	69.2
		71.1	70.4	68.8	69.7	70	69	69.3	68.2	68	67.9	67.9	67.1	65.5	67	65.9	67.4	66.6	66	68.9	69	68.7	67.3	68.4	66.7	67.4	64.7	67	64.7	63.9	66.9	66.7	68.4	65.9	66.7	66	65.6	62.5	64.1	66.4	71.8	69.9	70	67.5	69.9	68.8	67.3	71.4	69.6
		66.1	60.7	65.8	63.7	63.6	61.2	58.5	64.1	63.4	63.7	62.6	61.6	62.3	61.9	64.8	62.9	58.4	61.4	64.1	61.2	67	68.4	67.8	67.6	61.9	62.7	63.2	62.7	63.8	63.1	62.8	62.7	61.1	59.1	58.9	61.7	60.4	63.7	59.8	61.7	60.1	63.6	62.3	60.6	61.1	64	60.4	57
		66.7	64.2	65.5	66.3	69	67.9	64.9	67.3	65.6	65.6	63.3	61.7	62.8	62.7	66.6	63	61.3	63.6	66.2	65.1	68.2	69.1	69	69.5	65.4	65	63.7	65.3	66.6	66	65.8	64.8	64.4	61.7	62	62.8	62	65.2	63.4	64.5	63.1	62	62.4	60.7	59.6	62	57.9	57.3
		63.6	56.8	63.1	60.5	60.3	57.2	53.9	61	60.7	62	61.2	58.7	59.8	59.3	62.9	60.3	54.7	57.8	61.2	57.6	65.3	66.6	66.1	66	58.1	59.1	59.9	59.3	61	60	59.1	59.9	57.7	54.8	54.7	58.6	57.6	61.2	55.8	58.1	56.1	61.3	59.7	58.1	58.1	62.5	56.6	52.1
		67.3	72	71.8	72.1	72.1	71.6	71.8	71.6	71.9	71.8	71.5	71.7	69.1	68.2	67.3	67.2	67	67	66.5	67	66.9	67.3	66.8	66.7	66.5	66.8	66.6	66.8	66.2	66.4	66.7	67.1	66.5	66.2	66	65.8	66.2	67.2	64.3	68.1	66.8	63.9	67.9	66.7	67.5	68.6	67.1	67
		71.9	73.4	72.7	73.3	74.4	73.4	73.6	74.6	73.2	72.8	73.2	72.9	71.2	69.6	71.1	70.6	68.5	70.7	70.6	71.8	71.6	72.5	71.5	72.1	70.6	71.1	70.3	70.6	70.6	70.6	72.2	70.3	70.1	70	71.2	67.7	68.8	72.6	69.4	72	71.1	69.9	71.8	70.4	71.4	72.2	71.1	68.7
		68.3	64.2	65.5	64.1	62.1	62	61.6	63	66.1	63	64.3	65.2	64.5	62	65	65.3	63.4	64.5	64.4	67.9	67.2	66.4	67	67.7	65.9	67.7	64.1	63.4	66.9	67.1	64.7	65.6	66.5	64.8	61.4	59.3	64.5	65.4	63.7	65.4	62.1	64.6	62.5	61.2	63.3	65.4	61.5	59.3
		64.8	62.2	61.6	61.7	61	61.7	61.1	61.4	63	60.7	62	62.6	62.4	61.1	61.9	62.6	61.7	61.5	62.5	64.9	63.8	64.5	63.7	64.7	63.6	64.7	62.5	61.4	63.9	63.4	62.6	62.8	64.2	62.7	60.7	59.9	62.6	62.9	61.2	62.5	59.8	60.9	59.6	58.9	60.4	62.2	59.2	57.6
		65.8	62.5	62.2	62.3	62.1	61.9	62.8	63.7	62.6	62.2	62.7	63	62.9	63.9	63.3	63.5	65	65.2	64.2	66.4	64.2	65.5	65.4	65.9	64.4	65.2	63.5	64.5	64.7	64.5	64.3	64.5	65.1	64.8	61.6	60.2	63	62.6	63	64.9	62.5	62.9	61.6	61.7	63.5	62.6	59.9	57.6
		68.7	65	64.8	66.1	64.9	64	66.6	68.9	69.3	68.5	67.9	67.9	65.9	66.8	67.8	65.3	67.1	70.3	68.5	69.8	68.8	70.7	72	72.3	69.6	71.2	71.1	69.5	70.9	72.2	68.6	68.4	70.8	69.9	65.1	62.2	67.4	69.3	70.1	68.9	67.9	67.6	64.4	66.6	69.6	68.3	62.7	58.1
		66.3	63.4	63.3	63.9	63.5	62.9	65.2	66.4	66	65	63.7	65.4	64.3	64.4	64.6	64.9	66.7	66	65.2	66.9	66	68.2	67.8	68.4	66.2	66.5	66.2	66.9	67.2	67.2	66	64.7	68.1	67.4	63.4	62.4	64.4	65.5	66.6	67.6	65.7	65.2	62.2	65.8	66.6	63.9	61.1	56.5
		69.7	69.7	69.9	69.9	69.8	69.4	69.1	68.9	69.1	68.9	68.8	68.8	69	69.1	69.2	69.2	69.2	69.1	69.1	68.8	68.8	68.8	68.9	68.9	68.8	68.8	69	69.1	69.2	69.1	68.9	68.8	68.9	68.7	68.6	68.5	68.5	68.5	68.7	68.5	68.7	68.5	68.7	68.8	68.8	68.9	68.7	68.5
		69.7	69.7	69.9	69.9	69.8	69.4	69.1	68.9	69.1	68.9	68.8	68.8	69	69.1	69.2	69.2	69.2	69.1	69.1	68.8	68.8	68.8	68.9	68.9	68.8	68.8	69	69.1	69.2	69.1	68.9	68.8	68.9	68.7	68.6	68.5	68.5	68.5	68.7	68.5	68.7	68.5	68.7	68.8	68.8	68.9	68.7	68.5
		69.7	69.7	69.9	69.9	69.8	69.4	69.1	68.9	69.1	68.9	68.8	68.8	69	69.1	69.2	69.2	69.2	69.1	69.1	68.8	68.8	68.8	68.9	68.9	68.8	68.8	69	69.1	69.2	69.1	68.9	68.8	68.9	68.7	68.6	68.5	68.5	68.5	68.7	68.5	68.7	68.5	68.7	68.8	68.8	68.9	68.7	68.5
		60.3	60.3	58	57.5	55	56.6	60	61	59.3	62.5	60.2	57.5	56.8	60.8	56.6	57.9	59.9	62	60.6	62.3	61.2	62.3	62.7	61.7	64.3	65.7	61.4	63.7	66.4	59.8	58.3	61.1	60.8	60.1	59.5	60.7	60.9	60.5	61.7	61.7	61.6	62.5	62.1	59.6	62.5	59.1	56.5	56
		63.9	65.2	64.7	63.8	62.3	62.2	65.1	66.5	63.7	66.4	65.5	64	62.8	66.7	63.9	63.9	65.7	67.6	66.6	67.9	67	67.5	68.2	67.7	69.7	70.4	66.6	69	71	66.9	64.9	67	66.7	65.4	64.9	65.9	66.3	65.5	67.5	67.2	66.7	67	67	65.2	67.7	64.7	62	60.8
		64.6	62.2	61.4	59.7	60.2	61.4	61.9	64.2	62.4	63.2	63.3	60	59.1	61.9	59.4	61.3	62	62.8	63.2	63.3	62.7	63	63.2	63.7	64.7	65.1	63.4	65.1	65.2	62.2	62.8	63.4	63.1	63.6	62.8	62	63.3	61.8	62.6	62.5	61.8	62.7	62.2	62.5	64.4	63.3	58.5	58.1
		61.2	62.1	61.4	61.3	60.2	60.4	62.4	62.4	61.7	62.8	63	62.4	61.2	61.4	59.4	61	63.9	62.4	62.9	63	64.2	63.6	64.4	64.5	64.5	64.6	63.5	64.4	64.4	63.3	62.2	63.3	63.4	63.2	63.1	62.6	61.2	63.2	63.2	63.1	61.1	63.6	62.7	63.1	63.7	61.2	59.4	59.1
		65.5	65.4	65.8	66.7	62.3	65.4	66	65.4	63.8	66.4	66.6	66.5	65.2	65.5	64.4	64.6	68.4	63.5	45.9	42.7	36.6	44.4	53.1	54.5	70.4	70.2	65	67.1	68.1	65.6	66.3	61.9	66.2	64.6	65.3	65.8	68.6	52.8	46.5	32.2	40.5	50.5	58.1	51.9	49.2	51.9	46.3	47.7
		68.9	66.3	65.6	64.4	63.9	64.6	65.7	66.3	65.7	65.8	67.4	65.9	65.7	66.2	65	65.9	68	67.8	67.7	68.2	67.9	68.5	71.3	70	72.1	69.3	67.2	67.8	70.7	67.4	68.1	67.9	68.4	66.7	65.2	67.3	67.6	67.8	68.8	66	66.8	68.6	65.2	67.1	68.8	64.4	63.6	63.1
		65.2	60.8	61.9	62.8	61.5	62.5	63.8	63.1	62.8	63.5	61.8	62.6	62.5	62.2	61.6	63.4	64.3	64.1	64.8	64.4	64.8	64.6	64	64.9	65.1	64.7	64.9	65.4	64.7	64.5	64.7	64.8	64.3	63.9	63.8	64.3	65.1	64.6	64.5	63.3	63.1	62.9	63	63.8	63.9	59.1	57.1	59.9
		69.9	64.1	65.4	64	62	66.2	65	65.5	64.6	64.1	59.8	62.7	64.9	63.6	62.2	64.8	68.1	67.8	69.4	67.5	68	69.1	68.5	68	70	68.8	67	68.4	68.2	66.9	67.1	67.7	68	67.1	65.8	66.8	68.9	68.8	69.5	67	67.9	65.7	67.4	68.6	67.8	62.6	61	61.4
		64.1	62.3	64.7	62.9	60.6	64.4	65.7	63.1	62.3	65.6	64.5	63.9	66.4	63.8	62.9	64.6	67.2	67.3	58.6	60.6	68.7	69	67.3	67.9	70.6	69.2	70.3	69.5	68.6	67.5	66.4	66.8	61.8	65.9	64.2	65.8	69.2	67.6	69.6	67.5	66.9	65.8	65.6	66.7	65.8	61.8	57.3	58.5
		67.6	63.9	62.9	60.5	60.4	64.7	63.9	62.5	64.4	63.6	62.7	61	65.3	62.5	61.8	64	67.2	65.4	68.5	67.5	67.1	66.7	65.5	66.8	70.3	68.2	65.9	67.6	68	64.3	64.9	66.3	67.3	65.2	65.2	67.6	67.2	66	66.1	64.6	64.6	62.1	63.9	65	63.1	58.9	46.1	38.2
		69.2	65.6	65.6	61.6	62.6	66.5	65.5	63.9	64.2	63.7	63.8	63.3	66.4	64.9	62.9	65.5	68.5	66.6	68.9	68.2	67.4	68.1	66.2	68.1	70.8	69.6	66.7	68.2	67.8	65.5	66	65.9	68	65.5	66.5	68.6	67.8	67.4	67.8	66.8	66.4	65.2	64.5	65.7	64.1	60.9	58.9	60.3
		68.5	64.5	64.1	60.7	63.6	65.9	65.8	62.5	63.7	61.6	63.1	61.6	64.5	61.8	62.1	63.7	65.5	64.7	67.8	66.6	67	65.6	65.4	67.4	70.6	67.2	67.4	68.3	67.5	65.9	65.3	65.9	67.8	64.7	66.2	69.6	70.7	69.1	69.2	66.2	65	63	64.5	65.5	63.1	59.9	59.5	60.1
		68.6	64.7	65.7	62.2	61.5	66.1	64.7	61.7	63.5	62.5	62.8	62	64.5	63.6	63.7	64	67	65.4	68.3	68	67.1	67.4	66.4	68.6	70.7	68.4	68.5	68.5	68	66.1	66	66.4	67.7	66.4	68	69.7	68.1	67.9	67.4	65.4	65	63.4	63.7	65.1	64.2	59.8	59.3	61.2
		72.7	68.7	67.9	66.3	63.2	65.4	67.6	66.8	68.2	67.8	68.5	68.4	69.5	69.6	67.9	68.6	69.8	70.3	70.8	71.2	71.2	71.3	72.5	72.2	72.5	71.1	70.4	70.9	71.6	67.6	69.5	71.3	71.2	71.2	70.9	71.9	71.3	72	71.6	70	69.6	68.1	68	68.3	68.1	65.6	65.5	67.5
		68	62.8	61.9	59.3	59.1	62.6	63.5	62.1	63.4	64.1	62.4	61.6	61.6	63.9	62.4	62.7	63.6	65.4	64.7	66.2	65.2	66.2	67.1	68.9	67.3	65.8	63.6	67.9	66.5	64.2	64.9	64.8	67.7	64.9	66.8	66.9	64.8	66.3	66.1	62.5	62.9	59.1	62.8	64.4	62.7	57.3	56.6	57.9
		68.1	64.2	62.5	60.2	63.1	65.7	64.1	64	65.2	65.2	63.7	62.3	63.4	61.4	62.7	66.5	66.2	66.9	67.7	67.1	66.5	66	65.3	67.9	68.2	67.7	68	69	67.6	67.1	66.4	67.3	65.8	66.3	67.3	67.1	66.9	68.1	66.2	64	63.5	59.5	63.4	65	61.5	57.7	57.3	59
		68.4	64.4	62.6	60.1	62.9	65.1	63.6	63.8	64	64.4	62.5	61.1	64.6	63.8	67.3	67.4	65.2	65.3	68.2	62.5	67.8	64.4	68.1	66.2	72.3	68.4	69	69.2	67.3	66.4	66.5	67.6	66.2	67.6	67.5	62.6	67.9	68	66.6	64.3	64.7	60.9	63.5	61.9	61.4	68.4	62.8	61.6
		67.4	67.2	64.8	65.6	67.2	65.5	64.1	62.4	61.7	63.1	60.8	62	62.5	66.8	65.4	68.6	63.4	63.2	61.6	63.4	64.9	63.7	63.8	64.5	64.6	64.8	67.5	66	64.7	66	65.1	62.7	61.3	63	61.9	66.8	64.5	65.9	63.6	65.6	62.6	60.8	59.7	61	63.3	64.1	65.5	66.1
		65.1	64.4	62.9	63.8	63.5	63.4	62.4	62.9	62	61.7	60.9	63.2	63.6	63.6	63.9	64.1	64.5	62.8	60.3	63.1	64.1	63.4	64.1	64.4	63.9	64.2	64.4	64.8	64.7	64.3	63.9	61.6	62.8	63.3	61.8	64.3	63.1	64.5	63.1	63.8	62.7	60	60.3	63.3	62.8	62.3	62.4	62.1
		69.2	67.2	67.1	66.7	65.8	64.9	64.6	65.2	66	66.1	66.3	67.6	63.2	65.2	66.1	64.7	65.2	64.1	64.9	64.5	66.2	65.6	66	65.7	64.3	65.3	66.8	65.9	65.9	65	64.2	65	65	65	65.8	65.5	63.7	65.1	65.2	64.7	63.5	63.4	65.1	65.8	64.8	64.8	65.1	65
		65.1	62.4	55.9	59.2	62.7	62.7	61.8	61.8	62.4	62.1	61.8	63.3	62.1	61.2	62.9	62.5	62.7	63	62.8	62.5	63.3	63.8	61.6	62	62	62.7	62.6	63.4	63.2	64.1	64.7	64.8	60.9	62.4	59.1	59.1	64.6	63.6	63.5	62.4	59.6	62	62.2	62.1	57.4	57.5	58.7	60.2
		68.2	65.8	59.6	59.9	63.8	63	63	62.8	62.8	62	62.6	64	64.2	62.3	66.7	65.3	65.1	67.4	67	63.6	67.1	62.5	63.1	63.8	66.4	65.7	66.8	59	62.5	63.1	65.7	69	63.3	68.4	63.8	63.1	67.3	65.7	66.9	65.2	63.8	62.7	66	65.1	59	58.7	60.3	62.2
		65.1	62.3	55.9	59.1	62.5	62.5	61.7	61.6	62.2	61.9	61.7	63.1	61.9	61.2	62.8	61.5	62.6	62.9	62.4	62.6	63.4	63.7	61.6	61.9	61.9	62.8	62.2	63.3	63	64	63.6	64.9	61	62.3	58	58	64.6	63.5	63.5	62.2	59.8	62	62.1	62.1	57.5	57.4	58.4	60.3
		65.2	60.6	58.5	62	64.4	62.1	61.2	60.2	60.3	62	59.3	62.2	61.1	62	63.5	63.8	63	63.7	64.2	63.6	63.8	64.5	62.7	64.1	64.1	63.6	64.7	63.5	64	64.8	64.4	64.2	63.8	62.5	62.3	62.5	63.8	61.4	61.5	62.2	59.9	62.4	63	61.8	58.2	59.2	57.1	59.7
		69.9	64.3	61	62.9	65.6	64.3	64.4	63.9	62.5	63.5	60.7	62.4	63.8	65.4	67.6	67.7	66.1	67.1	66.4	68.6	66.7	64.8	67.6	64.9	68.4	68	69.8	68.9	68.4	68.7	69	67	67.2	66.6	66.2	66.2	65.7	64.9	64.1	62.5	62.5	66.8	68	65.4	61.2	60.7	60.6	62.3
		69.6	62.4	61.3	62.9	65.5	63.7	63.8	62.8	61.8	62.4	60.2	62.5	61.7	64.5	65.9	67.6	66	66.2	65.5	67.2	64.9	64.3	65.7	64	65.9	66.2	68.2	68	67.8	67.3	66.7	65.5	65.7	65.1	65	64.3	63.2	61.8	62.2	60.5	60.3	66.2	66.7	63.5	59.2	60.4	60.5	61.5
		67.5	62	61.4	63.4	63	61.4	61	62.8	62.4	61.8	62.7	62.8	60.4	62.9	64.5	64.8	65.4	65.3	65.4	67.1	65.7	63	65.4	65.2	65.6	65.5	68.5	68.4	66.5	65.6	66.1	66.6	66.8	63.2	63.7	66.9	64.8	62.6	64.5	63.1	61	65.9	67.6	63	61	61	61.4	65.8
		68.7	67.7	69.7	69.6	69.3	68.1	69.4	68.9	68.6	68.8	69.4	68.6	68.4	68.7	69.8	69.4	69.5	68.9	70.4	68.4	69.3	70.1	69.4	70.4	69	69.6	67.8	67.9	67.6	70.1	69.8	69.2	69.4	69.4	68	70.4	70	68.4	68.2	67.5	68.3	67.2	68.1	66.3	67.2	65.7	66.6	66.6
		71.4	64.9	67.2	72.7	69.4	65.9	62.9	67.3	64.5	66.8	66.4	69.5	69.7	68.5	70.6	71.4	69.5	69.8	71.3	71.5	70.2	70.7	68.6	70.3	68.3	69.5	70.9	70	65.4	67.6	69.5	61.4	61.4	73	71.4	68.5	67.2	66.8	73	67.5	66.2	67.2	69.4	63.2	62.1	62	61.7	68.4
		70.5	67.4	67	68.8	68.3	66.9	65.2	67.4	66.1	66	66.1	65.8	64.6	66.2	69.2	69.9	69.7	69.6	70.1	71.7	69.7	67.9	66.6	68.9	68.4	70.9	71.2	71.9	69.2	69.8	74	66.4	66.6	70.8	71.9	70.7	68.8	68.4	70	67.7	67.4	69.7	68.7	65.9	66.3	66.7	67	67.8
		70.9	69	69.7	70.2	69.5	67.7	66.9	67.6	67.4	67.9	67	66.4	64.8	66.7	69.8	70.9	70.6	70.9	71.6	72.2	70	70.8	69.8	70.8	70.3	71.1	71.9	72.5	69.3	70	68.5	70	70.2	68.5	70	69.9	69.8	69.6	70.2	67.9	68.9	70.1	70.3	67.2	68.1	67.2	68.8	68.8
		69.8	67.4	67.6	68.2	66	64.8	63.3	64.4	64.4	65.3	64.5	64.3	60.1	64.4	67.6	68.2	67.7	69.4	69.2	69.9	68.6	69.7	69.3	70.2	68.9	70.4	71.1	70.8	68.6	69.6	67.9	69.3	69.3	68.6	70.2	69.3	68.4	68.4	68.8	66	66	68.2	68.6	65	65.8	65.9	68.6	67.6
		70.4	66.5	67	69.3	66.5	66.2	66	67.1	66.5	67.1	65.8	66.2	64.1	66.2	69.1	69.1	67.7	69.4	69.2	70.9	69	69.6	70.2	70.2	70	69.3	71.2	70.2	68.4	69.1	67.8	70.1	69.4	67.5	69.4	69.8	67.5	69.2	69.9	67.2	68.1	69.9	69.7	65.8	66.6	64.6	68.6	67.1
		70.8	68.6	68.8	69.1	67.7	67.1	68	66.8	66.8	67.3	66.1	67.1	69.2	69.1	70.2	69.2	70.2	70.3	71.1	70.6	70.3	70.4	70.8	71.2	70.1	71	71	69.8	70.8	69.7	70.3	71.4	70.2	69.3	71.6	70.9	70.7	68.4	69.4	67	69.4	69.4	67	65.2	62.9	64.2	63.3	61.6
		70.7	70.4	71	71.3	70.2	68.6	69.1	69.4	69.3	68.5	67.2	67.7	69.1	70	71.6	70.3	71.5	70.3	71.7	71.3	71.4	71	71.2	71.9	71.1	71.7	71.3	70.8	71.8	71.8	72.4	71.5	70.5	69.4	72.4	71.9	71.2	69.1	70	68.5	72	71.2	69.5	67	64.8	66.6	67.5	67.6
		67.3	66.4	66.8	66.4	66.3	65.4	66.3	66.1	66.3	66.3	66.2	66.1	66.5	66.5	66.9	66.6	66.8	66.9	66.9	67.1	66.9	67	66.8	66.6	67.1	66.9	67.8	66.7	66.6	66.9	66.7	66.7	66	66.2	66.5	66.7	66	65.7	65.4	65.6	65.9	66.1	63.4	62.9	62.9	63.7	65.1	64.3
		71.4	69.6	70.5	70	69.1	68.3	69.6	69.9	69.3	69.7	68.4	67.2	70	70	69.2	70.3	70.9	71.7	71.6	70.9	71.1	70.8	71	71	71.8	71.3	72.7	71.1	70.5	72	71	70.8	70.3	70.3	71.7	71.1	68.4	69.8	69.1	69.8	68.5	69	66	66.2	66.2	65.7	66.9	64.5
		67.3	65.9	66.6	65.9	65.2	64.8	66.3	66.1	65	65.4	65.3	65.6	65.8	66.2	65.9	66.2	66.6	66.4	67	66.8	66.5	66.7	66.8	66.5	66.8	66.7	67.2	66.2	66.2	66.5	66.6	66.6	66.2	66.5	66.5	66.2	65.5	65.4	65.5	65.5	65.5	66.2	61.9	62.3	62.6	62.3	64.3	63.7
		71.4	69	69.3	68.6	68.1	67.7	69.2	68.8	66.9	67.5	67.3	66.5	69.5	69.9	67.4	68.9	69.8	70.2	71.4	70.3	70.3	70.5	70.3	70.6	71.4	70.9	72	69.1	69.2	70.7	70.2	70.4	69.9	70.3	70.9	70	67.5	69.1	69.1	70.1	70.5	70.9	64.6	64.2	64.6	63.9	66.6	64
		69.2	69.8	73.6	72.2	70.7	66.6	72.4	72	70.3	71.1	69.5	69.3	70.7	70.8	66.4	66.2	61	70.1	70.1	71.1	71.2	68.5	70.2	64.5	71.9	72.4	72.7	63.8	68.3	71.5	65.9	69.1	75.4	74.5	72.9	72.5	69.3	72.2	69.2	71.8	70.9	66.6	64.6	64.1	63.1	65	65.8	64.7
		71.8	69	68.7	70.3	66.8	66.8	69.8	69.7	68	67.2	67.9	66.4	67.2	67.2	65	69.9	67.7	64.2	69	68.4	68.4	64.7	68.4	66.9	67.5	68.6	71.2	69.3	68.5	68.8	71.4	61.3	67.8	71.9	65.5	68.2	71.3	69.4	67.8	69.8	68.3	67.7	64	62.9	60.5	62.9	64.1	63
		70.8	64.9	66.4	62.9	68.9	66.8	69.5	62	58.3	70.6	69.4	63.8	61.8	61.6	62.8	62.6	62	64.9	62.3	66.4	62.4	67.8	70.4	62.1	65.9	67.3	68.4	68.1	70.9	64.1	62.4	58.2	68.7	62.4	67.6	65.7	65.3	70.2	67	68.8	57.5	69.1	65.3	65	63.4	66.8	66.9	66.6
		71.4	70.6	70.6	69.7	67.2	68.4	69.2	68	68.2	70.2	68.3	67.8	69.4	70.6	68.8	70.7	71.3	70.1	71.6	70.6	70.8	72	70.6	71.1	71.7	68.8	68.9	69.9	69.8	68.7	69.1	69.7	67.9	70.6	70.1	70.3	67.6	67.9	66.4	69.4	67.7	66.6	66.2	65.3	63.6	69	70.2	69
		72.6	71.6	70.5	68	67.5	67.8	67.9	67.1	67.2	68.4	67.3	65.5	69.3	69.8	69.4	70.1	70.5	71.6	71.9	71.3	71.8	70.9	70.9	71.6	71.8	72.1	69.7	70.9	70.7	68.5	71	70.1	70.4	71.7	70.8	70.3	68.5	68.6	67.2	68	68.1	65.7	64.8	63.7	62.5	67.3	66.6	65.3
		65.2	64	64	61	59.8	61.2	61.2	61.1	62.4	62.7	61.9	63.2	61.3	66.2	63.2	63.7	64.3	64.8	64.6	63.9	64.6	64.3	64.4	65.4	64.7	65.3	64	66.3	64.7	62.9	64	63.8	64	65.7	65	65.8	65	63.1	62.2	64.8	62.1	63.9	60.8	60.6	59.3	65	65.3	64.3
		70.9	68.2	69.2	64.6	67.3	65	68	52	67.1	67.6	60.3	58.9	58.9	63.1	62	67.5	69.8	69.7	68.3	68.5	58.2	58.2	58.2	53.6	63.1	63.1	63.1	57.9	70.4	66.8	68.7	69.5	67.5	69.7	69.7	69.7	65.1	70.2	67.3	67.2	67.9	64.3	64.7	60.3	54.9	63.4	65.7	67.4
		70	67	66.9	70.2	63.2	60.2	61.6	64.4	65.9	65.8	63.6	67.1	67.4	65.9	66.8	66.5	67.3	65.9	60.2	63.1	61.7	68	63.1	58.1	62.6	59.5	65.7	40.8	59.9	65.5	69.1	66	65.3	67.2	67.2	67.2	68.4	67.5	70.5	67.9	66	62.8	62.3	67.7	61.6	69.6	66.9	65.1
		66.4	74.1	69.4	70.7	64.2	72	71.6	72.8	71.6	71.1	63.7	70.1	70.1	69.7	70.1	69.5	71.4	69.7	69.7	69.7	69.6	66.1	69.8	69.8	69.2	61.7	70.4	70.4	71.5	73	68.4	71.6	69	70.9	69	71.8	65.8	71.7	71.3	68.8	71.9	64.5	64.6	63	64.5	65.3	67.2	68.5
		67	64.2	65.3	63.3	66.1	63.7	64.7	65.6	66.7	64.4	67.2	64.9	64.9	62.9	63.3	66.5	64.3	64.5	64.5	64.5	64	65	64.7	64.7	64.5	64.6	64.9	63.3	64.5	64.5	66.4	64.4	63.2	63.7	63.9	64.5	65.1	64	64.3	67.1	65.4	58.9	60.2	59.1	59.7	61.5	63.4	63.4
		65	64.2	63	64.8	61.7	62.5	62.4	62.3	61.9	62.4	61.1	62.8	62.7	63.6	63.9	64.3	65	64.9	64.9	64.8	64.9	65	65.1	66	65.7	65.1	68.5	65	65.6	64.8	65	61.9	62.3	63.3	62.5	62.2	62.5	62.2	62.9	62.5	61.7	59	59.2	57.8	60.6	59.5	62.3	64.5
		68.9	66.8	60.7	68.4	64.6	63.9	64.2	63.5	64.4	64.3	60.6	65.1	67.9	68.5	70.1	73.1	71.7	75.3	75.3	71.7	70.1	68.1	73.2	74.5	70.8	66.7	74.3	68.4	69.5	68.4	63	62.9	64.9	65.4	66.2	63.4	63.2	60.2	65.9	63.5	65.1	60.4	59.3	57.6	62.8	62.6	66.9	67.4
		70	69.8	69.6	69.6	69.3	69.1	68.6	68.5	68.3	68	67.9	67.8	68.3	68.5	68.6	68.6	68.2	68.6	68.4	68.5	68.5	68.5	69	68.9	68.5	68.6	68.5	68.8	68.3	68.2	68.3	68.4	68.5	68.9	68.6	68.5	67.9	67.9	68.1	67.9	68.3	68.2	68.4	68.8	69.3	69.4	69.6	69.2
		69.8	69.4	69.2	69.2	68.4	68.5	68.3	68	68.3	68	68.1	68	68.3	68.1	68.4	68.5	68.2	68.5	68.1	67.9	67.9	67.9	68.2	67.9	68	68.4	68.5	68.8	68.3	68	68	67.9	68	67.9	67.6	67.3	67.5	67.5	67.9	67.9	68.1	67.9	68	68	68.2	68.2	68.4	68.5
		69.3	69.2	68.9	68.9	68.6	68.4	67.9	67.8	67.7	67.3	67.2	67.1	67.6	67.8	67.9	67.9	67.5	67.8	67.7	67.8	67.8	67.8	68.2	68.2	67.8	67.9	67.8	68.1	67.6	67.5	67.6	67.7	67.8	68.2	67.9	67.8	67.2	67.2	67.4	67.2	67.6	67.5	67.7	68.1	68.6	68.7	68.9	68.5
		70.9	70.4	70.3	70.3	69.4	69.5	69.3	69	69.3	69	69.1	69	69.3	69.1	69.4	69.5	69.2	69.5	69.1	68.9	68.9	68.9	69.2	68.9	68.9	69.4	69.5	69.8	69.4	69	69	68.9	69	68.9	68.6	68.4	68.5	68.6	68.9	68.9	69.1	68.9	69	69	69.2	69.2	69.4	69.6
		69	66.7	66.7	66	67.4	67	66.5	66.1	63.9	66.9	66.6	66.2	66.5	65.1	66.2	67	66.3	66	65.6	65.6	65.5	65.8	66.2	66.2	66.4	66.3	66.4	66.5	66.4	66.2	65.4	65.8	66.1	66	65.8	65.8	64.5	65.4	65.4	64.3	63.9	62.5	63	59.6	60.5	59.7	60.5	62.2
		73.2	73.4	73.2	73.1	73.2	73.8	72.3	72.6	72.8	73.8	72.8	72.4	73.1	72.6	73.1	74	72	71.7	71.5	70.9	71.4	71.8	71.9	72.8	72.3	72.3	72.1	72.5	72.2	71.9	71.3	70.7	71.1	71.5	71.8	71.3	70.1	70.5	70.7	68.7	67.1	72.9	73.1	72.5	72.3	72.3	72	71.7
		69.4	69	68.8	68.8	68	67	66.5	66.1	67.9	67	66.7	66.3	66.9	67.7	68	66.9	66.4	66	65.6	65.7	65.5	65.9	66.1	66.4	66.5	66.3	66.7	66.6	66.5	66.1	65.3	65.7	66.1	66	65.8	65.8	64.4	65.4	65.3	64.3	63.8	67.5	67.6	67.6	67.8	67.8	68	68.1
		70.9	70.4	70.3	70.3	69.4	69.5	69.3	69	69.3	69	69.1	69	69.3	69.1	69.4	69.5	69.2	69.5	69.1	68.9	68.9	68.9	69.2	68.9	68.9	69.4	69.5	69.8	69.4	69	69	68.9	69	68.9	68.6	68.4	68.5	68.6	68.9	68.9	69.1	68.9	69	69	69.2	69.2	69.4	69.6
		67.1	66.1	66.1	65.2	63.8	65.1	63.6	63.9	66.4	64.8	64.7	65.7	64.7	65.7	64.2	64	64.9	64.9	64.3	65.1	63.8	63.8	64	65.7	65.2	66	66.3	66.1	66.3	66.6	66.2	66	66.7	67.9	68.1	66.6	66.9	66.5	66.3	66.7	67.1	64.9	65	65.2	64.3	64	63.1	64
		73.3	72.2	70.5	69.8	68.9	69.7	69.2	69.7	71.3	69.9	70.8	70.2	69.7	70.4	69.5	69.8	69.8	69.6	70.3	69.1	68.8	69	69.2	71.7	71.2	71.4	72.1	71.3	72.5	72.2	71.8	71.5	71.8	72.9	73.4	72.4	72.2	72.1	72	71.2	70.6	68.8	68.4	69.2	68.3	67.9	67.2	68.4
		65.5	65.4	64.5	63.9	63.5	63.9	63.4	63.7	64.6	64.5	64.6	64.9	64.5	64.1	64.1	64	64.1	63.6	64.3	64.7	63.9	63.6	64.1	64.7	64.9	64.5	65	65	64.9	64.8	64.7	64.3	64.3	64.6	64.6	64.7	64.7	64.8	64.5	63.8	63.2	63	63.2	63.1	63	63.1	62.1	62.5
		70.3	69.8	67.2	65.3	65.5	65.9	65.5	65.9	66.1	65.4	66.2	66.7	67	65.4	65.3	65.1	65.8	64.5	64.7	64.3	64.6	65.2	65	67.3	67.4	66.8	67.7	67.5	67.5	67.7	66.1	65.2	66	66.9	66.8	66.9	66.2	66.9	67.6	67.1	64.6	63.8	63.7	62.9	62.7	61.9	62.3	62.1
		64.8	65.9	64.7	64.3	63.6	59.7	60.1	55.7	57.6	58.8	50.9	58.4	57.5	60.3	53.1	46.6	52.2	54.5	56.5	58.9	48	53.8	60.5	63.3	64.4	58.6	60.9	60.4	60.4	61.4	53.4	57.2	61.5	57	56.4	54.8	64.2	62.1	62.8	56.4	52.5	48	51.2	51.7	55.6	60	59.2	56.6
		67.7	68.8	66.2	68.2	63.8	60.1	61.4	60.6	60.6	58.7	55	56.4	58.6	59.7	57.3	53.7	54.8	57.1	57.8	59	57.1	54.8	65	67.8	67.8	65	63.8	64.8	62.3	62.6	62.1	61.6	63.1	63.4	62.4	60.7	67.1	66.7	67.7	63.2	60.1	56.2	56.6	58.3	59.8	63.5	63	60.7
		64.3	65.4	64.3	64.2	63.4	60.8	61.5	58.6	59.6	60	56	59.7	59.3	61.5	57.1	54.9	56.3	57.5	58.8	60.3	56.6	57.6	62.4	62.9	65.4	63.3	62.1	62.5	61.2	61.8	60.9	62.5	64.1	59.5	61.3	58	64	62.9	63.2	58.9	55.9	53.3	55	55.6	58	63.9	63.7	61
		69.1	68.7	68.5	68.6	67.7	67.8	67.6	67.3	67.6	67.3	67.4	67.3	67.6	67.4	67.7	67.8	67.5	67.8	67.4	67.2	67.2	67.2	67.5	67.2	67.2	67.7	67.8	68.2	67.6	67.3	67.3	67.2	67.3	67.2	66.9	66.7	66.9	66.9	67.2	67.2	67.4	67.2	67.3	67.3	67.5	67.5	67.7	67.8
		69.2	68.8	68.6	68.6	67.7	67.8	67.6	67.4	67.7	67.4	67.5	67.4	67.6	67.5	67.7	67.8	67.5	67.8	67.5	67.3	67.2	67.2	67.5	67.3	67.3	67.7	67.9	68.2	67.7	67.4	67.3	67.3	67.4	67.3	67	66.7	66.9	66.9	67.2	67.3	67.5	67.2	67.4	67.4	67.6	67.6	67.8	67.9
		68	67.9	68	67.6	67.7	67.6	67.4	67.3	67.4	67.1	67.5	67.4	67.1	67.5	67.7	67.4	67.6	67.6	67.5	67.2	67.3	67.3	67.5	67.5	67.1	67.5	67.6	67.6	67.3	67.4	67.3	67.1	67.1	67.3	67	66.9	66.6	66.7	67	67.2	67.2	67.3	67.4	67.3	67.5	67.3	67.7	67.6
		63.9	62.9	66.5	62.5	61.9	60.4	59.1	59	61.6	60.5	61.2	59.1	59.3	57.6	56	58.7	58.5	59.8	60.7	59.5	59.2	60.6	60.5	62.7	60.7	60	60.8	62	59.8	57.9	58.7	60.8	61.4	60.8	59.3	60	62.5	63.3	59.8	60	57.4	57.5	59.1	60.8	65.8	66	64.6	62
		68.9	65.5	69.3	66.3	65.5	63.5	61.7	63.3	65.9	63.4	64.5	61.2	61.3	57.3	54.9	59.7	60.3	61.7	63.4	61	58.7	63	63.7	66.3	62.9	62.9	63.9	66.6	62	59.1	60	63.7	65.9	64.3	63.1	64.2	67	67.6	63.2	63.2	60.7	60	61.3	64.1	66.8	66.9	63.9	61.2
		68.9	67.2	69.2	68.9	68.3	65.7	62.3	63.2	65.8	62.9	63.5	61	64	60.1	57.5	61.5	60.8	58.6	64.1	59	60.1	61.5	65.5	67	66.5	66.5	65.8	67.2	65.4	62	60.2	63.3	66.3	65.2	64.1	64	66.7	67.8	64.8	64.7	61.5	62.6	63.1	64.9	66	67.8	66.1	63.9
		67.9	67.3	69.4	70.7	70.5	69.8	67.4	66.5	67.6	69.8	70.9	67.3	68.6	68.1	67.2	69.4	68.3	68.4	70.8	68	69.8	68.4	67	69.3	67.6	69.8	68.1	69.9	70.4	70.9	70.3	69.9	72.5	69.8	68.3	65.8	71.9	75.6	73	74.4	73.1	71	69.2	71.4	70.4	70.2	68.6	67.2
		68.9	67.8	68.7	67.8	68.6	63.3	63.1	63.6	65.5	66	64	62	65.4	58.3	61.1	60.4	60.9	59.4	61.5	60.8	64.1	62.5	67.9	69.3	67.1	66.4	67.6	68.6	66.8	64	63.2	62.5	66.2	65.5	64.6	66	66.8	66.6	61.5	60.4	58.9	61.1	60.5	64.2	64.5	64.6	62.9	60.7
		69.1	68	68.6	67.4	69.3	63.5	63.3	64	64.6	65.6	64.2	61.2	65.3	58.1	62.4	60.9	61.5	59.1	63.5	61.6	65.1	63.7	68.4	69.9	68	66.7	69.2	69.1	66.4	64.9	65.9	64.7	67.7	66.9	65.7	67.1	67.4	66.7	61.9	61.6	60.8	64	63.5	67.4	67.9	67.5	67.2	66.4
		66.4	63.8	66.6	67	64.7	61.8	61.7	63.3	65.3	63.5	64.1	61.7	65	59.5	62	63.1	65	63.9	65.9	65.2	65.1	64.4	67.3	67.3	66.8	65.5	65.7	66.8	65	65.1	64.4	63.1	65.1	61.9	56.4	63.4	63.6	60.3	56.8	55.8	54.7	60.7	57.7	59.3	61.9	61.4	59	59.2
		63.9	63.5	63.6	62.7	62	61.7	60.6	60.8	61.7	61.4	61.9	61.1	61	59.6	61	61.4	61.3	62.2	63.2	61.3	62.2	62.2	63.4	63.6	63	62.7	63	62.2	61.9	61.3	62.5	62	62.1	62.3	59.5	62	61.6	59.7	59.5	59.7	59.1	60.8	60.3	61.3	62.3	61.6	59.5	60.1
		68	67.6	67.1	67.1	65.1	64	64	63	65.9	65.1	66.2	65	64.6	60.3	64.4	65.7	61.9	64.8	66.3	67.6	66.3	67.1	68	68.3	67.3	68	67.9	66.6	65.9	63.7	66.9	64.8	67.2	66	61.1	66.3	65.4	63.1	60	61.9	59.8	63.5	63.7	64.5	66.4	66.9	64.1	64.6
		65.9	66.3	64.6	64.2	63.4	61.7	62.5	61.8	62.9	64.3	63.5	64.2	61.7	61.5	63.1	63.5	62.2	62.5	63.5	63.6	63	64.6	65.2	65.1	64.9	63.8	64.9	64.2	62.3	62.6	63.7	63.9	64.2	63	62.9	63.9	62.3	61.7	61.6	61.3	59.7	61.2	60.1	63.1	63.5	64.4	63.2	62.6
		70.2	71.3	68.8	69.3	68.6	66.9	68.1	65.7	67.4	68.5	68.1	68.1	64.4	65.5	68.3	68.4	66.7	68.2	69.3	68.2	68.6	69.2	70.6	69.3	69.9	68.4	69.6	69.6	67.7	67.7	68.4	69.2	69.3	67.9	67.6	69.4	69.1	67.3	66.5	66.6	65.2	66.3	67.2	67.6	69	68.4	65.9	65.5
		68.7	69.1	67.9	66.9	64.8	62.7	62.2	66.7	66.6	67.1	66.5	66.7	63.7	62.2	65.1	64.9	58.8	64.7	64.5	65.9	67.1	67.1	68.3	67.9	66.5	67.9	66.9	66.6	65.2	63.3	65.4	65.3	66.5	63.2	63.7	65	65.9	60.8	59.6	59.3	59.2	60.2	62.6	65.1	66.7	64.7	62.5	60.7
		65.8	66.5	64.1	64.3	63.7	61.2	61.8	63.5	63.5	65.5	65.5	65.2	64.6	63.1	63.5	64.8	65.4	66	65.4	63.1	65.3	65.8	65.7	65.4	65.8	65.4	64.4	65.4	65.1	61.6	64.2	63.7	65.4	65.5	64	65.3	65	62.3	62.9	62.8	64.4	62.6	64.6	65.9	66.1	63.3	62.3	61.6
		61.5	61.7	60	59.9	57.3	54.3	56.8	59.6	59.2	61.6	60.4	61	58.4	57.6	59	59.6	60.6	60.7	60.1	58.7	59.1	60.8	61.1	60.4	60.3	60.2	59.9	59.9	60.1	57.6	58	58.2	59.5	58.3	58.5	58.5	60	56	56	54.7	56.1	56.3	58.5	61.2	62.2	61	59.7	57.9
		68.3	68.4	66.4	68.2	63.6	64.7	64.4	66.9	66.9	66.4	64.7	67.4	60.3	63.2	62.5	60.4	63.1	66.4	65.9	65.1	64.1	67.3	67.3	66.8	65.2	67.6	67.2	65.8	64.1	64	61.9	65.7	64.3	62.5	64.5	64.4	66.3	61	59.7	59.2	61.5	60.2	63.9	65.8	66.5	65.3	63.6	61.4
		66.3	63.6	63.5	64.6	62.8	61.9	63.4	65	64.5	64.7	64.2	65.4	62.2	64.6	62.8	63.9	63.8	65.1	64.6	63.8	63.6	65.6	65.3	64.5	63.7	64.6	64.7	64.5	62.6	62.8	62	64.1	64.2	62.2	63.5	62.2	62.9	61.1	60.3	58.7	62	61.1	62.6	65	65.4	63.8	62.9	60.9
		68.7	68	66.6	66.3	65	65.1	66.1	67.3	66.3	65.5	66	67.2	61.9	66.2	65.5	64.4	64.7	67.3	66.8	65.7	65.2	67.4	67.9	64.8	66.4	65.9	67.6	64.2	62.9	63.5	63.5	65.4	64	63.7	64.2	64.2	64.2	59.4	59.6	56.3	62.2	63.7	62.7	66.8	66.8	63.6	63	61.7
		68.7	67.8	67.5	67.6	65	65.1	66.1	67.8	66.9	66.9	66.5	67.9	63.6	67	65.7	66.2	67.3	67.1	66.7	66.8	66	67.1	69	66.3	67.3	67.5	67.4	64.8	64.3	65.4	63.9	66.6	65.1	64.1	64.3	64.9	65.3	60	60.4	57.1	62.4	62.7	62.4	65.7	65.9	63.1	62.1	61
		71.2	70.2	69.5	68.3	66.3	66.2	66.7	68.5	68.1	67	68.3	68.9	63.4	67.4	67.2	67.3	67.6	69.7	69.4	68.5	67.3	69.8	69.9	66.8	67.9	68.1	69.7	66.2	64.7	64.6	65.9	67.9	66.3	64.7	66.7	66.2	63.8	61.6	60.8	58.1	64.6	65	66	69.1	68.9	64.9	64.3	63.9
		68.3	68	68.3	67.1	66.6	67.3	65.2	65.8	58.2	53.9	59.6	63.7	64.9	58.2	62.6	63.4	65.1	66.5	66.5	67	66.4	67.1	67.6	65.9	65.7	66.5	67.4	65.4	59.9	61	62.6	65.6	63.8	62.3	65.3	66.2	62.2	61	62.4	61.6	64.6	64.6	64.6	67.2	67.2	66.1	55.3	58.5
		70.8	69.7	68.8	68.8	67.6	67.2	66.6	68.5	68.1	68.7	67.8	69	64.8	67.8	67.9	67.4	67.8	68.1	68.5	66.8	66.2	68.9	69.3	67.1	68.9	69.2	68.9	67.2	66.9	68	66.4	68.1	66.8	62	67.5	67.6	62.6	61.5	61.9	62.6	67.7	67.1	67.2	70.4	69.5	66.2	64.5	62
		69.2	68.8	68.6	68.6	67.7	67.8	67.6	67.4	67.7	67.4	67.5	67.4	67.6	67.5	67.7	67.8	67.5	67.8	67.5	67.3	67.2	67.2	67.5	67.3	67.3	67.7	67.9	68.2	67.7	67.4	67.3	67.3	67.4	67.3	67	66.7	66.9	66.9	67.2	67.3	67.5	67.2	67.4	67.4	67.6	67.6	67.8	67.9
		68.3	65.6	66.9	66.3	65.7	64.5	66.3	66.1	67.3	65.3	66.9	65.7	65.9	66.8	67.9	67.2	66.2	67.3	66.9	66.3	66.4	68.2	68.2	67.8	68	67.2	68.2	66.4	66.8	65.6	66.5	66.5	65.5	64.4	67.6	66	64.8	63.5	64.1	65.3	66.1	67.8	68.5	69.3	69.5	65.4	66.1	66.2
		68.6	66.5	63.7	66	63	60.7	59.2	60.8	57.2	55.8	53.1	54.1	58.4	57.1	57.4	61.8	60.2	61.5	58.4	57.3	54.1	59.3	57.2	60.8	59	61.8	61.5	57.9	61.3	63.9	62.7	63.2	61.1	62.8	62	61.4	62.1	65.5	63.8	60.9	60.5	60.1	62.3	59.1	62.3	63.9	61.9	63.9
		68.2	66.5	67.4	64.9	65.6	64.9	66.9	66.9	67.8	67	67.2	65.4	66.2	67	67.1	66.4	66.6	59.5	64.8	66.1	66	67.2	67.3	67.6	68.2	66.3	66.6	66.2	66.1	66	66.6	66.8	65.9	63.9	66.6	66.1	63.9	63.4	63.7	64.1	66.4	66.1	65.9	67.4	66.4	64.5	63.1	63.6
		65.8	65.7	65.4	65.7	65.2	65.6	65.6	65.7	65.6	65.4	65.4	65.6	65.4	65.4	65.5	65.6	65.7	65.4	65.6	65.3	65.6	65.6	65.5	65.5	65.3	65.7	65.1	64.8	65.1	65.1	65.6	65.4	65.1	64.8	65	65.5	65.2	65	64.3	65.1	65	65.1	65.4	64.5	64.8	65.1	64.7	64.6
		72.3	72.1	70.6	71.8	72.2	73.1	73	71.8	71.7	71.5	71	73.2	70.6	71.4	71.3	71.5	72.3	71.2	73	71.6	71.3	71.2	72	72.1	70.9	72.2	71	71.3	70.6	72	72.7	71.9	70.1	71.3	69.5	71.8	71.2	71.4	70.8	71.9	71.1	71.7	72	70.7	71.5	71.4	71.4	71
		65.2	65.8	66	65.8	63.5	64	63.4	63	63.8	64.5	57.9	61.7	64.4	63.3	63.6	64.3	64.1	61	60.6	62.6	61.8	62.4	63.2	63.9	64.4	64.5	64.7	65.8	65.9	65.3	65.6	64.7	65	62.6	63.7	64.5	64.3	62.3	63.8	64.6	65.4	65.5	65	64.6	61.8	63.3	64	62.5
		66.3	67.2	67	67.2	65.3	65.4	64.9	64.7	64	64.1	60.7	62.3	65	64.3	64.8	65.1	64.4	63	63	64	63.4	63.4	63.8	63.6	65.1	64.8	65	66.5	65.6	65.6	64.5	65.1	63.5	63.8	63.6	63.1	63.5	63.8	65.3	64.8	65.2	65.3	64.8	64.3	64.1	62.6	64.5	64.1
		71	71.1	71.1	70.5	70.5	69.4	69.9	69.9	69.3	68.4	68.1	69.6	68	70	70.3	70	68	68.4	69	69.2	69.9	70.8	70	69.3	70.3	68.6	69.8	69.5	70.5	67.5	67.8	69.5	68.9	68.9	70.2	68.9	69.1	70.2	70.5	69.1	68.9	65.7	69	68.6	67	68.4	68.8	66.3
		68.8	68.9	68.3	68.1	68.3	67.2	68.1	67.5	67.3	67.1	66	67.1	66.8	67.8	68	68.6	65.5	66.8	68	67.6	67.9	67.8	67.9	67.6	67.8	66.1	68.2	67.9	67.9	64.5	66.4	67.8	66.9	65.6	67.6	68.1	67.2	68.2	69	67.9	66.8	64.8	67.1	66	64.4	66.7	66.6	64.2
		70.9	69.3	70.1	68.7	68	68.6	68.5	68.2	68	68.2	69.9	68.4	69.5	68	67.8	66.4	68.5	66.9	68.3	69.6	68	68.8	66.5	62.6	65.7	64.8	64.6	65.7	63.5	65.2	65.8	66.6	63.7	66	66.2	67	67.8	67.2	67.2	66.4	67	65.3	65	66.9	65.7	66.1	66.7	63.1
		66.7	66	67.5	67	64.9	67.8	67.2	66.7	67.6	66.4	66.9	67.8	67.6	67.5	66.5	64.6	66.6	64.9	66.4	66.2	66.1	66.9	62.8	60.5	63	64.4	64.3	63.8	63.6	65.7	62	63.9	63.7	65.6	66	66.7	67.5	67.3	66.1	63.1	61.1	59.5	64.2	62	61.6	61.4	64.1	59.5
		69.3	70.9	64.4	64.3	62.2	52.1	59	60.1	56.3	67.7	64.2	73.5	69.4	69.1	64.7	68.5	66.6	69.4	67.4	63.9	66.5	62.8	61.5	64	63.7	58.5	62.5	47.7	57	48.9	55.1	45.6	55.8	63.9	70.8	68	66.9	60.6	60.9	59.2	46.7	56.9	58.8	51.8	50.1	57	57.6	57.1
		68.9	69.1	68.6	67.1	68.4	68.9	68.2	67.3	67.5	68.9	67.8	68.8	68.1	68.1	65.9	68.6	68.4	68.7	68.7	67.8	67.3	64.7	63.7	65.3	67.3	66.3	65.8	64.7	66.2	64.8	67.5	63.7	65.8	67.2	67.3	68.5	67.6	69	67.9	63.5	64.6	65.4	63.5	65	63.7	63.1	62.1	60.8
		68	70.5	71.2	69.6	69.8	68	66.9	67.9	67.6	67.4	67.4	68.2	68.4	67.5	66.9	68.6	69.3	69.1	68.7	69.5	68.2	65.7	63.5	64.8	66.3	65.6	64.4	63.6	67.6	64.6	67.9	62.2	66.8	65.9	66.8	67.7	67.9	65.5	65	61.3	61.4	63.2	61.8	62.8	63.1	63.7	60.1	61.9
		69.1	71.5	70.4	69.6	68.7	69.4	69.2	70.4	68.1	68.9	69.6	69.9	70.5	69.2	68.8	70	69.4	69.9	69.2	70.3	69	64.6	65.4	66.4	67.7	68.3	66.1	64.4	68	65	69.2	63.1	66.3	66.7	68.2	66.8	68.5	64.5	65.3	63.4	61.3	65.3	63	61.5	64.2	65.5	60	63.4
		70.3	70.7	71.4	69.1	69.1	68.4	70.4	70.4	67.7	70.9	72.1	70.3	72.6	73.2	73.1	72.9	74.1	74.1	72.6	74.6	69.9	68.5	67.7	72	70.3	67.7	70.1	69.8	71.9	68	73.2	68.7	70.9	71.5	71.5	69.7	72.3	65	66.5	63.1	57.8	61.9	61.3	62.3	61.8	62.6	63.2	66.6
		67.6	68.9	69.2	68.6	68.1	68.3	67.9	66.9	67.3	67.8	67.8	66.9	68.4	67.8	68	67.2	67.7	68.5	67.7	68.5	67.1	62.6	64.4	65.1	68.1	66.9	65.1	64.5	66.4	66.3	67.3	64.2	65.9	66.6	67.2	66.6	67.5	66.1	64.5	63	61.4	62.3	61.6	59.5	61.9	63.2	58.9	62.8
		67.1	68.1	67	66.9	67.7	67.2	66.6	67.2	67.7	67.6	67.4	67.9	67.3	67.1	67.5	67.7	62.1	65.3	66	66.6	65.8	66.5	67.8	67.5	66.7	67.3	67.7	68.1	67.4	66	67	67.5	66.4	67.5	65.4	67.5	67.1	51.7	60.1	63.4	69.5	71.2	70.8	66.1	66.6	66.8	66.5	66.4
		63	63.9	63.4	63.3	63.5	63.6	63.1	63.4	63.5	63.4	63.3	63.5	63.3	63.5	63.4	63.7	61.9	62.6	62.5	62.8	63.1	63.1	62.9	62.8	63.2	63.2	63.3	62.9	62.7	62.8	62.9	62.9	63	62.8	62.8	62.8	63.3	37.4	50.3	57.7	60.3	61.8	62.1	62.5	63	62.6	62.9	63
		68.2	66.9	68.4	67	68.7	65.8	66.6	67	67.2	67.4	67	65.7	66	67	66.8	67.3	67.6	66.8	66.5	66	67.1	66.2	66.9	67.1	67.1	66.2	66.2	67.2	65.6	66	66.7	65.9	66.7	65.7	67.4	67.2	66.1	67.4	66.4	65.9	67.1	65.8	67.7	67.4	66.3	67.7	67.3	66
		71.8	73.1	74.7	71.9	72.9	71.5	71.4	73	73.1	71.6	71.2	70.1	71.7	72.8	73.4	72.6	73.3	72	71.1	71.1	68.2	70.6	71.6	72.3	71.6	72.2	71.5	75	73.3	73.3	70.7	70.8	72.1	72.4	72.2	71.3	73.1	72	71.7	71.3	72.4	73.4	73.1	71	71.1	68.8	69.9	70
		69	67.7	63.2	64.4	64.1	66	64.1	61.7	66.6	66.1	65	66.5	65.9	66.5	65.8	66.8	68.3	67.9	68.8	66.3	40	51.9	59.7	65	72.4	73.3	71.4	74	72.4	74	71.7	74.1	73.8	72.9	72.9	75.2	67.3	69	66.7	65.2	67.1	66.8	67	66.5	65.9	61.7	65.8	67.2
		70.1	68.3	68.8	67.5	67	68.1	67.4	69.1	69.2	67.2	68.9	68.5	66.5	67.9	67.4	68.1	68.7	68.7	68	70.2	66.5	68.1	68.3	66.5	67.8	68.5	68.2	68.8	69	67.1	65.7	68.1	69.4	68.7	68.4	68.5	65.2	68.3	68	65.8	65.8	67.6	65.3	65.2	65.1	63.2	66.8	66.3
		68.2	68.3	68.6	69.6	68.4	67.2	67.4	68.3	66.9	67.9	67.8	69.1	67.4	69	68	69	70.3	69.1	68.9	66.6	64.2	67.9	69	66.5	67.7	67.9	68.9	69	70.3	68.2	69.1	69.1	68.7	69.8	69.3	69	70	67.9	69.1	68.2	68.3	69.8	71.1	68.3	68.8	65.1	66.4	67.2
		70.1	68.8	68.9	68.5	67.9	66.8	66.7	68.6	68.2	68.8	68.9	68.5	67.1	68.5	69.4	68.6	68.9	68.1	68.5	68.6	65.4	67.8	68.5	67.6	67.3	69.2	65.9	69	68.8	67.7	66.5	69.3	68.9	68.9	68.8	67.1	64.9	67.1	64.4	65.6	66.8	67	65.6	65.5	65.9	61.3	66.5	65.1
		70	67.4	68.7	66.9	68.2	67.5	67	69.1	69	68.7	69	67.5	68.3	68.6	68.8	69.1	68.6	68.8	68.6	66.4	67.3	68.3	66.9	67.3	66.5	66.9	68.3	68	68.9	65.6	67.8	68.6	69	67.7	69.9	66.1	66.8	67.4	64.5	66.4	65.1	66.1	65.4	63.2	62.9	64.3	66.1	67
		70.3	66.3	68.8	66.6	66.8	66.1	66.2	68.9	68.6	67.6	68.7	66.9	67.6	68.3	68.2	68.5	68.2	68.7	68.4	66	66.8	67.5	66.9	66.9	65.8	66.8	68.3	67.7	69.1	64.8	67	68.2	68.7	67.7	69.4	66.2	66.4	66.6	63.6	66.8	64.6	65.4	64.6	63.2	61.8	63.2	65.2	66.3
		69	68.4	67.6	67.3	69.4	67.4	67.5	68.1	67.6	67.2	68	67.6	68.4	68.8	68.5	68.2	68.3	68.7	66.8	65.4	66.2	67.4	65.8	65.4	67.3	67.8	68.4	68	67.6	66.3	67.2	66.5	66.1	68.9	68.2	65.4	67.5	63.8	64.4	65.4	66.1	63.6	66.5	65.7	61.6	65.6	65.6	67.1
		70.5	69.1	68.8	67.9	68.1	67.8	68.8	68.2	67.9	69.3	69	66.8	69.2	69.2	69.6	69.3	68.9	69	68.4	67.4	68.4	68.2	68.8	67	68	69.1	70	67.9	69.3	68.6	67.1	68.6	68	69.6	69.3	68.7	66.9	65.5	66.2	67	67.6	63.2	66.2	67.3	63.3	64.3	66	68.3
		64.3	64	64	64	64	62.9	62.1	64	63.7	63.1	63.9	62.6	64.1	63.3	63.7	63.9	63.9	64.1	63.9	63.9	64.1	63.9	63.8	63.9	63.7	63.3	63.5	64.2	62.9	63.3	62.7	62.4	63.5	63.6	63.7	63	62.1	61.7	61.8	60.3	61.1	61.5	63.1	63.3	60.7	61.8	61.7	64.2
		69.1	69.2	69.2	69	69	68.8	68.7	68.6	68.6	68.5	68.6	68.4	68.6	68.6	68.8	68.8	68.9	68.7	68.6	68.7	68.6	68.6	68.4	68.5	68.4	68.5	68.7	68.7	68.8	68.6	68.4	68.3	68.4	68.6	68.4	68.2	68.1	68	68.3	68.4	68.5	68.4	68.4	68.5	68.6	68.5	68.4	68.4
		69.2	69.2	69.3	69.2	69	68.8	68.6	68.6	68.6	68.5	68.5	68.4	68.5	68.6	68.8	68.9	68.9	68.7	68.6	68.6	68.7	68.5	68.4	68.4	68.4	68.5	68.7	68.7	68.8	68.6	68.6	68.5	68.5	68.6	68.4	68.1	68	68.3	68.2	68.4	68.4	68.3	68.4	68.4	68.5	68.4	68.5	68.3
		69.2	69.2	69.3	69.2	69	68.8	68.6	68.6	68.6	68.5	68.5	68.4	68.5	68.6	68.8	68.9	68.9	68.7	68.6	68.6	68.7	68.5	68.4	68.4	68.4	68.5	68.7	68.7	68.8	68.6	68.6	68.5	68.5	68.6	68.4	68.1	68	68.3	68.2	68.4	68.4	68.3	68.4	68.4	68.5	68.4	68.5	68.3
		69.1	69.2	69.2	69	69	68.8	68.7	68.6	68.6	68.5	68.6	68.4	68.6	68.6	68.8	68.8	68.9	68.7	68.6	68.7	68.6	68.6	68.4	68.5	68.4	68.5	68.7	68.7	68.8	68.6	68.4	68.3	68.4	68.6	68.4	68.2	68.1	68	68.3	68.4	68.5	68.4	68.4	68.5	68.6	68.5	68.4	68.4
		69.1	69.2	69.2	69	69	68.8	68.7	68.6	68.6	68.5	68.6	68.4	68.6	68.6	68.8	68.8	68.9	68.7	68.6	68.7	68.6	68.6	68.4	68.5	68.4	68.5	68.7	68.7	68.8	68.6	68.4	68.3	68.4	68.6	68.4	68.2	68.1	68	68.3	68.4	68.5	68.4	68.4	68.5	68.6	68.5	68.4	68.4
		69.2	69.2	69.3	69.2	69	68.8	68.6	68.6	68.6	68.5	68.5	68.4	68.5	68.6	68.8	68.9	68.9	68.7	68.6	68.6	68.7	68.5	68.4	68.4	68.4	68.5	68.7	68.7	68.8	68.6	68.6	68.5	68.5	68.6	68.4	68.1	68	68.3	68.2	68.4	68.4	68.3	68.4	68.4	68.5	68.4	68.5	68.3
		68.4	68.6	68.7	68.6	68.5	68.3	68.3	68.1	68.1	68	68.3	68.1	68.1	68	68.3	68.3	68.4	68.3	68.1	68	68	67.8	68	67.9	67.9	68	68.2	67.9	67.9	67.9	67.9	68	67.9	67.8	68	67.8	67.9	67.9	67.9	67.6	67.7	67.9	67.7	68.1	68	68	68	67.8
		69.8	69.9	69.9	69.7	69.7	69.5	69.3	69.3	69.3	69.2	69.2	69	69.1	69.4	69.5	69.6	69.7	69.4	69.2	69.3	69.3	69.2	69.1	69.1	69.1	69.2	69.3	69.3	69.4	69.3	69.2	69.1	69.1	69.3	69	68.7	68.6	68.7	68.9	69.1	69.1	69	69.1	69.1	69.2	69.1	69.1	69
		69.8	69.9	69.9	69.7	69.7	69.5	69.3	69.3	69.3	69.2	69.2	69	69.1	69.4	69.5	69.6	69.7	69.4	69.2	69.3	69.3	69.2	69.1	69.1	69.1	69.2	69.3	69.3	69.4	69.3	69.2	69.1	69.1	69.3	69	68.7	68.6	68.7	68.9	69.1	69.1	69	69.1	69.1	69.2	69.1	69.1	69
		69.8	69.9	69.9	69.9	69.7	69.5	69.4	69.3	69.3	69.2	69.2	69	69.2	69.3	69.5	69.5	69.6	69.4	69.2	69.3	69.3	69.2	69.1	69.1	69.1	69.2	69.3	69.3	69.4	69.3	69.2	69.1	69.1	69.2	69	68.8	68.7	68.9	68.9	69	69.1	69	69.1	69.1	69.2	69.1	69.1	69
		69.8	69.9	69.9	69.7	69.7	69.5	69.3	69.3	69.3	69.2	69.2	69	69.1	69.4	69.5	69.6	69.7	69.4	69.2	69.3	69.3	69.2	69.1	69.1	69.1	69.2	69.3	69.3	69.4	69.3	69.2	69.1	69.1	69.3	69	68.7	68.6	68.7	68.9	69.1	69.1	69	69.1	69.1	69.2	69.1	69.1	69
		69.8	69.9	69.9	69.7	69.7	69.5	69.3	69.3	69.3	69.2	69.2	69	69.1	69.4	69.5	69.6	69.7	69.4	69.2	69.3	69.3	69.2	69.1	69.1	69.1	69.2	69.3	69.3	69.4	69.3	69.2	69.1	69.1	69.3	69	68.7	68.6	68.7	68.9	69.1	69.1	69	69.1	69.1	69.2	69.1	69.1	69
		69.8	69.9	69.9	69.7	69.7	69.5	69.3	69.3	69.3	69.2	69.2	69	69.1	69.4	69.5	69.6	69.7	69.4	69.2	69.3	69.3	69.2	69.1	69.1	69.1	69.2	69.3	69.3	69.4	69.3	69.2	69.1	69.1	69.3	69	68.7	68.6	68.7	68.9	69.1	69.1	69	69.1	69.1	69.2	69.1	69.1	69
		69.8	69.9	69.9	69.9	69.7	69.5	69.4	69.3	69.3	69.2	69.2	69	69.2	69.3	69.5	69.5	69.6	69.4	69.2	69.3	69.3	69.2	69.1	69.1	69.1	69.2	69.3	69.3	69.4	69.3	69.2	69.1	69.1	69.2	69	68.8	68.7	68.9	68.9	69	69.1	69	69.1	69.1	69.2	69.1	69.1	69
		69.8	69.9	69.9	69.9	69.7	69.5	69.4	69.3	69.3	69.2	69.2	69	69.2	69.3	69.5	69.5	69.6	69.4	69.2	69.3	69.3	69.2	69.1	69.1	69.1	69.2	69.3	69.3	69.4	69.3	69.2	69.1	69.1	69.2	69	68.8	68.7	68.9	68.9	69	69.1	69	69.1	69.1	69.2	69.1	69.1	69
		69.5	69.6	69.6	69.6	69.4	69.2	69	69	69	68.9	68.9	68.7	68.9	69	69.2	69.2	69.3	69.1	68.9	69	69	68.9	68.8	68.8	68.8	68.9	69	69	69.1	69	68.8	68.8	68.8	68.9	68.6	68.5	68.4	68.7	68.6	68.7	68.8	68.7	68.8	68.8	68.9	68.8	68.8	68.7
		71.4	71.9	72	72.1	71.7	71.5	71.8	71.2	71	71.4	71.4	71	71.2	71.5	71.5	71.5	71.5	71.7	71.2	71.4	71.1	71	71.2	70.9	70.7	71.3	71.3	70.8	71.3	71	71.3	71	71	71	70.7	71	70.3	70.2	70.4	70.4	69.9	70.3	70.4	70.9	70.9	70.7	71.3	71.2
		63.1	55.9	48.7	57.4	50.4	60	51.3	52.9	47.4	44.5	59.7	51.6	63.7	64.1	64.5	53.7	63.3	63.1	62.2	55.6	59.2	59.6	55.5	62.7	55.2	62	57	55.2	64.5	64.2	64.2	54.9	60.7	49.7	57.3	51.6	53.6	50.2	59.7	51.6	65.6	57.3	65.8	60.8	54.4	63.5	61.9	54.5
		67.5	59.2	50	59	53.8	59.6	53.3	49.4	47.9	49.3	61.2	54.1	66.9	67.3	68.5	56	64.4	66.9	62.5	56.8	57.4	56.9	57	63.6	57.8	63	57.5	56.5	66.1	66.6	65	57.1	59.6	47.3	56.7	51.5	56.1	53.8	61.7	54.4	68.7	61.3	69.8	59.7	55.8	64.3	66.7	53
		63.5	56.5	49.7	58	51.3	60.4	52.2	53.7	48.4	45.7	60.2	52.5	64	64.4	64.8	54.4	63.6	63.4	62.5	56.2	59.7	60.1	56.2	63.1	55.9	62.3	57.6	55.9	64.8	64.5	64.4	55.6	61.1	50.6	57.8	52.4	54.3	51.1	60.2	52.4	65.9	57.9	66	61.2	55.1	63.8	62.3	55.2
		64.5	60.6	61.9	61.8	62	63.1	64.5	61.2	61.4	60.2	61.1	63.9	65.3	62.9	63	62.7	63.9	66.2	64.6	63.7	62.9	64.7	64.6	63.5	64.2	64	66	66.5	66.5	66.1	66.6	66.8	66.5	62	62.8	64.3	63.6	64.7	61.8	62.7	59.7	62.9	65	65.6	65.3	66.2	65.7	64.2
		66.5	64.3	63.8	64.6	63.8	64.5	65.5	63.5	61.7	63.7	63.5	66.4	68.8	66.6	66.8	64.9	66.9	69.2	68.2	66.1	65.1	66.8	65.2	65.1	67.4	65.3	68.5	67.1	69.3	69.6	70	70.5	67.4	63.4	65.2	66.3	65.7	66.6	64.2	60.7	59.3	61.7	63.3	66.6	67.5	67.1	65.3	66.5
		71	67.8	68.6	67.8	69	66.6	69	65.4	65.4	67.2	66.8	69.2	70.1	67.6	68.3	67.2	67.7	69.6	67.2	64.9	65.9	64.6	68	66.6	67.1	67.3	68.7	66.2	67	67.3	68.3	66.6	64.3	64.5	63.6	65.6	67.5	68.4	66.5	65.3	61.1	65.4	66.5	66.3	65.1	68.8	69.1	69.7
		66.8	65.2	65.8	65	64.6	64.7	66.2	62.7	63.3	63.6	63.9	65.5	66.4	63.5	64.2	64.1	64.8	65.3	64.5	63.7	63.7	64.1	64.9	64.8	64.6	65	65.3	66	65.7	64.2	66	64	64.1	62.6	64.1	64.5	64.3	64.4	65.4	65.3	64	65	65.2	65.6	64.9	65.3	65.7	66.1
		69.8	68.5	68.1	66.6	67.1	67.5	70.2	64.4	66	67.6	66.9	68.7	69.3	67.1	67.4	66.9	68.3	68.6	68	64.5	65.3	66.1	67	65.5	67.6	68.1	68.4	66.7	68.6	68.3	68.8	66.4	67.1	64.4	64.3	65.8	66.9	65.9	66.8	65.7	62.3	68.6	68	68	67.4	68.9	68.3	68.6
		66.7	61.2	61.2	62.8	62.4	65.5	68.6	63.5	60.9	62.3	64.7	65.4	62.5	61.9	63.6	63.9	65.5	65.3	64.7	60.2	67.7	61.3	61.2	61.1	64.3	64.1	63.4	66.8	67.8	67.2	67.4	62.8	61.6	60.6	64.6	60.5	60.1	60	63.1	59.9	56.7	63.2	63.4	60.3	58.8	62.6	62	62.7
		67.5	66.2	67.6	65.5	63.8	68.3	68.1	64.7	65.4	65.9	64.9	66.9	65.7	67.4	70.1	69.1	68.7	68.5	68.1	66.6	65.1	66.2	67.8	65.7	65.2	71.1	69.9	69.6	69.9	70.4	70.1	66.9	67.2	64	65.4	66.9	66.9	66.6	65.8	66.4	61.9	68.3	65.8	66.3	66.4	68.8	68.4	67.9
		68.1	64.3	64.4	63.2	61.6	65.8	66	67.3	66.4	62.9	63.8	65.3	65.1	62.3	65.6	67.4	66.3	66	66.6	65	64.7	65.2	63.8	66.1	64.9	65.9	67.1	68.3	68.1	67.3	68.3	62.4	62.5	63.7	63	63.9	63.9	60.2	64.6	63.1	61.3	63.3	61.4	63.4	63.5	62.9	61.7	62.9
		60.2	59.9	61.1	61.1	59.2	62.1	59.5	59.1	58.9	59.4	61.8	61.8	62.4	58.8	60	62.3	61.2	61.4	62.7	61.7	60	61.9	59.6	62.2	61.1	59.7	56.3	58	59.7	62	59.7	59	58.4	58.2	58.3	58.5	59.6	59	58.5	58.4	58.3	59.7	58.8	59.9	60.3	59.8	58.9	59.7
		66	65.8	66.4	65.3	65.5	66.8	65.3	62.7	63.7	66	68.1	68.6	68.9	65.9	66	67.5	66.8	67	67.6	68.7	66.2	68.9	66.1	68.1	67.9	66.5	61.1	65.1	66.7	68	65.5	64.9	64.5	60.9	65.1	65.5	66.5	68.9	64.8	65.4	67.8	67.5	68	67.4	67.5	67.3	68.4	66.9
		70.3	70.4	69.8	69.6	69.6	70.6	71.1	71.5	71.5	72.3	72.4	72.6	72.5	72.3	72.8	72.2	72.4	72.2	72	71.9	71.9	72.5	73.1	72.7	72.2	71.8	70	72.3	72.1	72.8	72.4	72.2	72.1	70.9	71.7	72.5	72.6	72.8	71.4	71.7	72.1	72.1	72.4	71.5	72.8	72.4	72.1	72.4
		67.8	66.3	64	66.3	66	64.9	65.1	65.1	65.1	66.3	66.5	67.1	67.1	67.2	65.7	66.8	67	66.3	66.6	66.4	67.4	67	66.6	67	66.7	66.6	66.4	67.4	66.4	67.2	67.1	67	66.7	66.8	66.4	66.4	66.6	67	66.4	66.5	66.9	67.1	68	66.6	66.9	66.9	67.3	66.6
		63.6	65.8	59.8	67.4	64.4	62.6	61.8	58.5	57.6	67.6	69.3	69.4	69.7	68.8	62.4	67.9	69.4	62.5	69.8	63.6	70.4	62.2	63.9	56.1	54.1	56	63	69.6	60.6	68	59.6	65.7	58.8	56.7	55	64.2	56.8	64.2	56.9	58.9	53	63.5	66.6	61.1	55.5	57.1	56.2	62.7
		66.6	66.1	66.5	66	65.2	66.6	66.2	64.4	65.5	66.7	67.7	68.4	69.6	68.3	68.4	68.8	69.3	68.3	69	68.1	68.7	68.2	69.8	68.8	68.8	65.5	64.5	67.1	68.2	68.5	66.3	68.4	66.9	67.1	67.6	68.2	69.1	69.9	67.9	65.6	67.7	68	68.6	66.3	67.9	67.2	68.8	67.4
		66.9	66.8	66.5	66.2	65.9	67.1	66.6	65.4	66.7	67	68.3	69.3	70.1	68.9	68.4	68.9	69.3	69.1	69.7	68.9	69.4	68.8	70.3	69.6	69.2	67	66.5	68.1	69.4	69.7	68.1	69.4	68.2	67.9	68.1	68.9	69.7	70.6	69.6	67.6	69.2	69.3	69.7	68.9	69.5	69.4	70.3	69
		67.1	66.5	65.6	65.5	66.5	66.9	65.8	65.3	66.2	66.7	68.6	69	69.1	67.3	67.9	68.2	68.5	67.9	69.6	68.7	68.6	68.7	69.5	69.5	69.2	65.8	66.1	66	68	68.1	65.8	68.3	66.1	66.2	67.1	67.3	68	70.2	66.7	66	68.2	68.8	67.4	66.5	67.1	66.9	68.7	67.5
		65.4	64.6	62.6	62.4	64.2	64.4	63.1	62.4	63.2	63.3	65.2	65.3	65	64.6	64.5	64.2	64	64.7	65.2	63.9	64.9	65.1	65.2	65.1	64.1	63.8	62.3	63.3	65	64.5	64.2	65.1	63.6	64.4	64.7	63.5	65.1	65.4	64.6	63.8	65.2	65.1	64.6	64.4	64.8	65.4	65	64.2
		66.8	66	64.8	65.4	66.3	66.4	65.2	64.4	65.5	67.2	67.6	68	67.5	66.5	66.1	66.7	65.8	66.7	67.3	64.4	67.4	67.2	68.4	66.4	65.1	65.5	65.5	65.8	67.8	65.8	67.2	68.3	66.4	65.9	67.5	65.9	67.3	66.7	67.1	65	67.2	67.3	66.2	66.4	66.9	67.6	67.7	65.9
		68.7	66	64.3	64	65.7	65.6	64.3	63.4	66.4	67.6	67.3	68	67.4	67.2	67.8	67.7	66.5	68.3	68.3	64.9	67.7	67.5	68.3	67.3	65	64.8	65.4	66.8	68.6	64.3	66.3	67.8	66.2	65.5	66.3	66.2	67.3	67.2	67	65.7	67	66.7	66.7	65.7	65.5	67.1	68.4	67.3
		65	64.5	61.3	63.3	64.4	65.4	66.1	64.7	64.8	66	67.1	67	66.1	66.9	65.2	65.9	66.7	66.5	66.2	66.4	67.4	67.5	68.1	68.2	67.5	64.5	67	67.2	67.1	68.1	67.9	68.2	66.4	66.8	67.4	67.8	68.4	66.6	67	67.4	68	67.8	67.4	67.9	68.3	68.1	65	67.4
		65.8	65.6	63.8	65.7	66.6	65	64.2	62.4	63.9	65.3	66.1	66.5	66.1	65.5	65.4	66	64.6	66.7	66.1	65.5	66.5	67.9	67.4	65.8	65.4	62.6	66.6	67.4	68.6	66.4	66.9	67.1	65.6	66.7	66.8	67	67.6	67.2	65.2	66.5	67.5	66.9	67.5	66.6	67.4	67.7	66	67
		71.6	72	72.3	72.6	70.3	71.8	69.7	64.9	65.6	67.7	69.3	64.2	66.2	65.4	68.2	70.2	59.8	67.1	65.8	60.1	61.9	66.4	67.7	67.9	69.8	70.2	75.2	76.1	75.2	75.4	76.2	73.5	74.7	76.1	75.6	75.5	76.2	70.2	68.7	75.9	68.3	58.8	67.4	64.6	60.4	69.1	55.2	58.6
		66.3	66.2	63.7	65.8	66.3	64.2	64.3	62.7	64.9	65.1	66.5	65.6	66.1	63.1	65	66.5	65	66.8	65.5	65.9	67	67.5	67.8	66.2	65.5	66.9	67.4	67.8	68.5	66.3	67.5	66.3	64.8	66.3	64.9	66.3	68.2	65.9	64.7	66.7	66.4	67	65.8	66.9	66.6	67.5	65.3	66.7
		66.9	66.5	66	66	68.1	65.2	66	63.1	63.9	66.7	67.1	66.6	67.1	64.8	66.3	68.1	66.2	67.9	67.1	67	69.1	67.8	67.7	67.8	66.6	66.8	68.3	68.5	68.9	67.3	68.5	66.1	64.8	66.2	65.8	67.5	67.5	65	65.7	67.9	67.6	68.1	68	65.8	65.2	67.5	65.7	66.1
		64.1	59.9	55.5	65.4	61.9	65.9	60.7	60.7	57.2	56.5	57.1	54.9	63.6	66.6	61.4	61.8	59.9	58.3	61.4	61.4	66.2	66.9	68	67.6	58.8	66.5	58.7	68.6	67.9	67.7	60	58.4	66.8	60	68.2	60.3	55.9	65.6	58	56.5	53.2	63.8	67.9	63.3	52.7	65.3	58.9	65.6
		66.6	65.7	64	65.6	66.5	64.5	63.8	63.3	64.5	67.1	65.9	66	66.3	66.6	66.1	66.9	65.7	66.7	66.1	66.5	67.4	67.3	67.7	67.3	66.9	67.1	67.5	67.1	67.1	64.9	67.3	64.7	64.3	65.5	65	66.4	66.8	65.2	64.1	66	66.7	66.7	65.1	65.7	66.3	68	67.5	66.4
		64.2	64	61	62.7	65.2	63.1	61.7	61.7	63.1	65	65	65	64.7	63.3	63.6	64.5	65.2	65.7	64.2	65.3	65.4	67	66.9	66.2	65.9	66.6	65.8	67	67.3	64.1	66.4	62.5	62.9	64	63.4	64.8	67	63	61.6	64.3	65.4	64.8	63.8	66.4	64.1	64.8	63.8	63.2
		60.6	60.5	60	60.3	61	60.4	57.7	57.9	59.1	61.2	62.4	62.2	63.2	59.4	60.9	61.2	61.8	63.8	60.8	62.2	62.2	63.2	63.3	62.2	63.4	63.7	62.7	64.2	63.3	63.5	62.8	59.7	61.5	61.1	61.8	63.2	61	62.5	60.8	61.8	62.1	62	63.3	62.8	60.4	61.8	60.5	59.4
		65.7	65	62.7	64.5	65.8	63.7	62.1	62.7	63.7	65.9	65.8	65.1	64.5	63	64.9	63.8	64.4	66.9	64.4	65.4	64.5	66.2	65.9	65.8	65.1	66.2	66	67.7	65.7	63.7	66.5	63.6	63	64.3	63.5	64.7	64.9	64	60.8	64.8	64.4	66.4	64.7	65.9	64.1	64.5	64	62.8
		64.3	62	61.2	63.1	63.3	62.2	60.3	61.9	62.2	63	63.8	63	62.6	61.6	62.3	60.8	62.7	63.6	62	61.8	62.1	64.4	63.9	63.8	63.1	63.7	62.7	64.8	63.1	61.2	62	60.2	61	60.5	59.9	62.8	62	61	61.4	62.7	64	62.4	62.9	64.2	62.5	63.6	61.2	61.4
		62.7	61.7	61.3	63.5	63.7	61	59.6	62.1	63.4	64.3	63	63.8	63.7	61.8	63.2	59.9	63.6	64.3	61.9	62.5	61.8	65.3	64.9	64.9	64.9	64.8	64	66.3	64.7	62.7	63.3	61.4	61.8	63	60.9	63.4	62.6	63.2	61.7	64.3	65.4	66.8	65.5	67.8	62.5	64	62.3	62.9
		70.3	69.3	65.2	70	69.4	69.9	67.2	67.4	67.5	63.1	66.9	70.5	66.7	62.6	69.4	61.4	70.3	62	70.7	68.4	71.4	62.8	71.3	64.6	59.8	69.8	62.3	60.5	71.4	65.1	59.9	55.8	70.4	61	59.2	70.6	60.4	58.5	70.1	60.1	60.3	70.5	62.1	56.7	70.4	69.5	69.7	67.1
		63.7	62.9	62.2	63.4	63.1	58	58.2	62.2	64.1	65.5	64.2	65.2	64.4	64	65.1	62	64.4	63.7	61.5	64.8	64.1	65.5	65.4	65.3	65.7	65.9	64.7	66.8	64.2	63.9	64.2	62.9	62.3	64.2	63.5	66.2	61.9	62.6	62.8	64.8	65.4	66.4	65.7	66.9	63.7	65.2	64	62.4
		60.8	60.5	59.5	60.8	60.5	58.7	56.6	59.9	60.8	61.9	62.3	62.4	62.1	62.7	63.2	59.8	62.4	60.6	59.7	61.9	61.4	62.3	62.8	62.7	62.3	62.7	63.4	64.4	61.3	62	61.8	60.3	60.5	61.4	62.2	63.4	60.2	61.1	61	63.1	64.7	63.2	63	64.8	61.4	61.3	61.5	60.1
		63.4	57.1	56.9	59.2	57.1	56.9	62	57.1	59.6	58.1	57.9	60.3	57.7	60	59.4	58.4	61.7	58.6	57.8	58.6	61.5	61.4	60.9	61.1	58.5	60.4	59.5	59.4	58.1	58.4	56.6	55.8	55.3	58.3	60.8	60.5	57.5	55.7	61.9	59.9	63	56.1	62.4	59.6	62.2	59.4	61.5	60.3
		62.6	59.2	61	60.6	58.7	54.3	56	51.9	55	60	61.3	59.7	54.2	52.8	56.4	58.5	63.6	63.5	63.4	64.1	66.5	66.5	65.5	66.3	65.2	63.7	66.7	65.1	62.1	58.7	56.6	51.8	49.8	56.8	53.6	52.1	56.2	54.1	60.1	63.5	64.2	59.6	56	50.7	50.6	57.3	60.9	59.2
		64.5	58.1	58	60.2	58.1	57.9	63.1	58.1	60.6	59.1	58.9	61.4	58.8	61	60.5	59.5	62.7	59.7	59	59.7	62.5	62.7	62.1	62.4	59.7	61.4	60.6	60.6	59.3	59.4	57.6	56.8	56.4	59.3	62	61.7	58.7	56.8	62.9	61	64.1	57.2	63.5	60.6	63.3	60.5	62.5	61.4
		65	65	65	67.9	67.9	67.9	68	68	68	67.9	67.9	68	65.1	65.1	65.1	65.1	65.1	65.1	65.2	65.2	65.2	65.2	65.2	65.2	65.2	65.2	65.2	65.2	65.2	65.2	65.2	65.2	65.2	65.2	65.2	65.2	65.2	65.2	65.2	65.2	65.2	65.2	65.2	65.2	65.2	65.2	65.2	65.2
		68.4	68.6	68.7	68.6	68.5	68.3	68.3	68.1	68.1	68	68.3	68.1	68.1	68	68.3	68.3	68.4	68.3	68.1	68	68	67.8	68	67.9	67.9	68	68.2	67.9	67.9	67.9	67.9	68	67.9	67.8	68	67.8	67.9	67.9	67.9	67.6	67.7	67.9	67.7	68.1	68	68	68	67.8
		68.5	68.6	68.8	68.7	68.6	68.3	68.2	68	68	68.2	68.3	68.1	68.1	68	68.3	68.3	68.4	68.2	68.3	68.2	68	68	68.2	67.9	67.9	68.1	68.2	68	67.9	67.9	67.9	68	68	67.9	67.9	67.7	67.8	67.8	67.9	67.7	67.8	67.9	67.9	68	68	68	68	67.7
		69.2	69.2	69.3	69.1	69.1	68.9	68.6	68.6	68.7	68.5	68.5	68.4	68.6	68.6	68.9	68.8	69	68.8	68.5	68.7	68.7	68.6	68.4	68.4	68.4	68.5	68.6	68.6	68.7	68.6	68.6	68.5	68.4	68.5	68.4	68.1	68	68	68.2	68.3	68.4	68.3	68.4	68.4	68.6	68.5	68.5	68.3
		69.1	69.2	69.2	69	69	68.8	68.7	68.6	68.6	68.5	68.6	68.4	68.6	68.6	68.8	68.8	68.9	68.7	68.6	68.7	68.6	68.6	68.4	68.5	68.4	68.5	68.7	68.7	68.8	68.6	68.4	68.3	68.4	68.6	68.4	68.2	68.1	68	68.3	68.4	68.5	68.4	68.4	68.5	68.6	68.5	68.4	68.4
		63.3	67.1	66.2	64	60.5	60.3	58.7	56.6	59.4	60.1	59.7	58.1	57.9	56.2	58.2	59.4	59.9	59.4	58.4	60.6	64.1	64.1	63.7	61.8	61.1	63.4	65.8	64	65.3	58.7	62.2	64.1	66.7	66.1	63.5	62.2	63.3	59.9	60.5	62.3	63.1	66	64.8	65.1	64.9	63.8	61.9	60.7
		64.5	68.6	68.4	65.9	63.3	62.8	61.4	59.5	62.2	63	60.7	59.6	59.8	59.2	60.3	62.8	63.2	63.3	62.8	63.7	68.2	67.7	68.1	66	65.4	67.2	69.2	67.1	68.2	62.9	64.8	66.3	67.7	67.9	66.5	64.6	66.1	61.5	62.9	64.4	64.8	68.9	67.3	66.9	65.6	65.3	63.6	61.3
		60.3	67.9	66.1	61.8	54.6	54.3	51.3	48	53	54.2	53.5	51	50.5	47.1	50.3	52.7	54.2	53.9	52.2	55.6	62.1	62.1	61.8	57.9	56.7	60.6	64.2	61.2	64.2	53	57.8	61.2	65.6	65	60.8	57.9	60.5	53.2	54.6	57.5	58.4	64.8	62.4	62.4	62.1	59.8	57	54.6
		69.1	69.1	69.4	69.4	69.2	69	68.9	68.7	68.7	68.8	68.9	68.6	68.9	68.8	68.8	69.1	69	68.9	68.9	68.8	68.6	68.6	68.8	68.7	68.7	68.5	68.6	68.4	68.3	68.7	68.7	68.8	68.4	68.7	68.7	68.3	68.4	68.6	68.7	68.5	68.2	68.3	68.5	68.7	68.7	68.8	68.6	68.4
		69.1	69.3	69.2	69.2	69	68.9	68.7	68.6	68.7	68.6	68.5	68.4	68.5	68.7	68.8	68.9	69	68.8	68.6	68.7	68.7	68.6	68.4	68.5	68.4	68.6	68.6	68.6	68.7	68.7	68.5	68.4	68.4	68.5	68.3	68.2	68.1	68.3	68.3	68.3	68.5	68.4	68.5	68.5	68.6	68.5	68.5	68.4
		69.1	69.3	69.2	69.2	69	68.9	68.7	68.6	68.7	68.6	68.5	68.4	68.5	68.7	68.8	68.9	69	68.8	68.6	68.7	68.7	68.6	68.4	68.5	68.4	68.6	68.6	68.6	68.7	68.7	68.5	68.4	68.4	68.5	68.3	68.2	68.1	68.3	68.3	68.3	68.5	68.4	68.5	68.5	68.6	68.5	68.5	68.4
		68.5	68.6	68.8	68.7	68.6	68.3	68.2	68	68	68.2	68.3	68.1	68.1	68	68.3	68.3	68.4	68.2	68.3	68.2	68	68	68.2	67.9	67.9	68.1	68.2	68	67.9	67.9	67.9	68	68	67.9	67.9	67.7	67.8	67.8	67.9	67.7	67.8	67.9	67.9	68	68	68	68	67.7
		68.5	68.6	68.8	68.7	68.6	68.3	68.2	68	68	68.2	68.3	68.1	68.1	68	68.3	68.3	68.4	68.2	68.3	68.2	68	68	68.2	67.9	67.9	68.1	68.2	68	67.9	67.9	67.9	68	68	67.9	67.9	67.7	67.8	67.8	67.9	67.7	67.8	67.9	67.9	68	68	68	68	67.7
		65.4	65.2	64	64.5	63.2	64.3	65.1	65.3	66.7	63.8	61.8	64.6	64	62.7	64.8	63.9	64.9	65.7	64.3	65.5	64.8	65.3	64.6	64.3	64.1	65.3	64.4	63.8	66.4	64.7	64.7	64.6	66.2	64	64.6	64.4	63.2	63.8	64.2	63.9	64.2	63.7	61.3	62.7	62.3	62.9	61.2	62.9
		66.7	66.4	64.8	65.9	64.2	66	67.2	67.4	69.2	63.7	61.1	66.1	65.4	63.7	66.5	64.9	66.6	68.9	66.6	69	68.5	69.1	66.6	66.6	66.1	67.9	67.3	65.1	68.8	67.4	66.6	67	68.8	66.3	67	66.7	64.1	65.1	66.1	66.3	66.5	65.2	61.2	62.7	61.8	62.7	61	63.5
		66.4	67.2	65.8	65.9	65.3	66.2	67.3	69	69.3	63.9	60.6	64.7	64.6	63.5	65.2	65.3	68.3	69.4	68.2	69.4	68.9	69.3	66.6	67.3	68.6	71.1	69.1	66.5	70.5	67.5	67.9	68.1	69.4	67.2	67.4	67.1	64.4	65.1	65.9	65.8	67.1	66.1	63	64	64.2	63.7	61.4	64
		62	60.1	53.8	48.6	45.7	45.6	52.4	58.5	48.1	41.3	46.3	55.8	57.9	58.4	58.1	59.3	62.1	64.6	64	66.2	64.5	65.9	62.2	62.6	64.1	65.8	62.9	61.3	65.9	63.5	63.8	63	65.3	63.3	63.9	64.6	60.8	62.1	62.1	62.3	63.9	61.5	60.7	60.6	58.4	59.6	56.6	59.2
		60.4	57.6	53.3	49.8	47.3	47.5	53.2	57.2	49.6	44.9	47.6	54.6	55.3	56	55.4	57.4	55.9	60.6	57.6	58.8	56.3	58.6	56.3	55	57.1	57.8	55.4	57.9	61	58	60	60.9	62	59.9	59.5	60.8	56.9	58	59	60.5	59.6	56.4	57.3	59.4	56.3	56.3	55.8	56.7
		63.9	61.2	61.3	59.9	62	62.2	64.7	64.3	62.2	59.6	62.3	61.1	61.1	60.5	58.8	59.9	60.6	62.5	62	62.4	61.3	61.9	60.9	59	61.7	61.3	59.2	61.9	62.8	61.6	64	64.9	64	63	61.4	61.9	58.8	60.3	62.9	64.1	61.2	59.2	60.9	62.3	59.3	59.1	60.2	60.1
		63.2	63.1	62.4	60.5	63.9	65.3	67.4	67.7	66	65.4	65.8	62.2	64	63	61.7	63.2	65.9	65	65.2	65.4	66.2	65.3	65.7	63.7	67.1	66.9	64.1	67	67.3	65.1	67.1	66.9	63.4	64.9	62.7	62.1	60.9	61.9	64.6	65.2	62.9	63.4	62.1	62.5	60.6	59.4	62.2	61.1
		67	66.6	66.2	64.4	67	66.9	69.7	68.6	68.2	67.7	67.9	66.5	66	66.2	65.4	68.2	68.9	68.1	67.7	69.6	69	67.4	67.6	67.4	68.9	68.6	66.7	69.7	69.7	68.4	70	69.6	67.6	68	68.2	65.1	65	66.5	67.7	66.6	65.9	65.3	64.1	64.6	64.6	63.1	65.6	63.7
		67.8	66	63.4	61.5	64.6	65	65.2	66.3	66.3	64.9	65.8	63.7	63	63.7	62.7	67.2	66.1	66.3	65.4	66	65.6	64.6	65.6	65.9	66	67.2	65.3	67.3	66.8	65.9	67.4	67.9	67.9	68	65.1	66	63.1	67.7	67.8	66.3	63.8	61.6	63.4	66.3	60.9	60.6	63.4	61.1
		68.5	68.6	68.8	68.7	68.6	68.3	68.2	68	68	68.2	68.3	68.1	68.1	68	68.3	68.3	68.4	68.2	68.3	68.2	68	68	68.2	67.9	67.9	68.1	68.2	68	67.9	67.9	67.9	68	68	67.9	67.9	67.7	67.8	67.8	67.9	67.7	67.8	67.9	67.9	68	68	68	68	67.7
		68.5	68.6	68.8	68.7	68.6	68.3	68.2	68	68	68.2	68.3	68.1	68.1	68	68.3	68.3	68.4	68.2	68.3	68.2	68	68	68.2	67.9	67.9	68.1	68.2	68	67.9	67.9	67.9	68	68	67.9	67.9	67.7	67.8	67.8	67.9	67.7	67.8	67.9	67.9	68	68	68	68	67.7
		62.1	60.3	62.5	61.5	61.7	63.6	65.9	61.9	63.2	63.5	63.8	62	60.2	62.1	62.5	63.8	66.3	65.6	64.6	63.3	63.7	64.5	64.2	64	64.8	65.6	62.4	65	63.8	61.6	62	63.6	61.8	63.8	64.1	62.1	62.8	61.9	62.5	62.9	61.6	59.8	62.3	62	60.5	60.3	61.9	59.8
		67.5	65.5	67.1	66.5	67	67.8	71.3	67.5	67.2	68.2	68.2	68.5	65.4	64.8	66.4	68.2	70.2	70.5	70	69	69.5	67.9	67.2	68.8	70	70.8	68.6	71.1	69.4	66.5	68	69.8	66.8	69.2	68.9	64.7	67.1	66.6	66.8	68.6	66.1	63.8	66.9	66.9	66	65.6	67.3	65.2
		68.5	64.4	66	65.5	66.8	68.7	72.1	68.4	63.9	66.7	69.3	69.7	66	62.1	62.5	64.5	68.4	71.4	69.6	67.8	66	62.9	61.9	64.3	67.5	67	65.4	68.7	66.9	61.4	66	67.3	64.8	67.4	68.2	62.5	64.2	65.4	64.4	65	63.4	64.7	68.4	67.1	65.3	65.1	65.8	66.9
		64.7	62.3	62.4	61.2	62.7	64.1	65.3	62.3	64.3	61	62.6	65.2	62.1	60.4	63.6	64.8	66.2	62.9	66	63.7	63.6	64.4	62.3	64.3	66.5	64.8	62.8	65.3	63.8	61	65.8	64	63.7	64.8	66	63.8	64.3	63.7	62.7	63.7	58.7	59.4	61	61.5	60.6	62.7	64	63.4
		67.1	67.7	64.6	62	66.3	69.8	68.2	69.7	70.4	66.8	66.6	69.1	62.8	64.1	68	71.3	72.2	69.8	70.5	70.8	66.9	68.5	66.3	69.8	72.4	69.7	68.1	69.1	65.9	69.6	71.7	70.6	68	71	70.6	69.3	68.5	66.7	67.5	65.5	60	61.1	63.1	62	63.5	63.9	66.3	63.7
		64.8	65.4	64	64.3	65.1	66.8	67.5	65.4	66.2	65.2	65.5	65.8	62.5	61.9	64.4	65.1	67.3	65.4	66.5	66.2	65.9	65.8	65.1	66.9	68	65.9	65.6	65	64.6	66.5	67	66.2	66.2	68.3	65.4	63.9	64	62.8	62.9	61.8	59.6	60.6	61.7	59.8	61.5	62.1	62.5	61.6
		58	60.8	60.3	62.8	64.3	65.2	66.2	63.9	64.5	64.9	65.9	64.9	62.1	63.3	63.8	65.4	67.5	66.6	66.8	66.1	65.2	64.7	65.1	67	66	64.2	62.9	62.7	62.2	64.4	64.4	65.1	66.6	68.8	61.8	60.4	60.4	60.9	60.4	59	59.7	60.8	60.8	59.6	61.1	61.2	61	60.5
		51.1	55.2	53.7	57.3	59	61.1	62.5	56.9	58.7	60.1	61.4	60.1	55.8	55.8	58.5	59.9	63.5	62.3	61.8	60.6	60.1	60.7	59.5	62.3	60.1	58.2	55.6	56	55.9	59.6	60.3	60.4	63.8	64.2	58.1	56	55.2	53.5	54	50.1	52.2	55.5	54.9	50.8	54.5	55	54.1	53.8
		68.5	68.6	68.8	68.7	68.6	68.3	68.2	68	68	68.2	68.3	68.1	68.1	68	68.3	68.3	68.4	68.2	68.3	68.2	68	68	68.2	67.9	67.9	68.1	68.2	68	67.9	67.9	67.9	68	68	67.9	67.9	67.7	67.8	67.8	67.9	67.7	67.8	67.9	67.9	68	68	68	68	67.7
		69.3	69.7	69.1	69.6	68.3	69.4	68.3	69.3	70.1	70.7	70	70.3	70.4	71.4	71.6	71.5	72.5	71.2	69.5	69.3	69.7	70.4	70.5	68.6	68	68.3	67.1	68.5	69.3	70.3	70.2	70	69.7	68.9	69	69.1	69.9	69.4	69.1	69.3	68.8	69.8	69.1	69.7	69.6	70.3	69.4	69.1
		56.8	59.1	60.1	61.6	62.8	64.2	62.6	62.2	63.3	62.4	63.4	61.1	59.9	60.7	63.2	64.4	62.8	63.2	63.7	64.7	64.3	62.3	64	63.6	64	63.1	65.4	66.6	67.2	65.5	66.3	65.7	65.3	64.9	63.3	64.7	60.3	60.3	60.8	61.9	62.2	62.6	60.9	62.2	60.4	61.8	60.8	61.5
		57.2	60.5	60.5	62.6	62.2	64.7	62.2	62.3	65.2	64.4	65	61.9	60.3	61.1	63.3	64.6	63.9	64.8	64.2	64.9	65.5	64	64.6	65.5	64.9	64	66.9	67.7	66.3	65.4	66.1	66.4	67.6	67.8	63.7	65	62.7	61.1	62.2	63.4	63.6	63.4	59.7	62	59.1	61.8	61.6	61.9
		57	59.2	60.2	61.7	62.9	64.3	62.6	62.2	63.4	62.5	63.5	61.2	60	60.8	63.2	64.5	62.9	63.3	63.8	64.7	64.4	62.4	64.1	63.6	64	63.1	65.5	66.6	67.2	65.6	66.4	65.9	65.4	65	63.4	64.7	60.3	60.4	60.8	61.9	62.3	62.6	61	62.2	60.6	62	60.9	61.6
		69.1	69.2	69.2	69.2	69	68.8	68.6	68.6	68.6	68.5	68.5	68.3	68.5	68.6	68.8	68.8	68.9	68.7	68.5	68.6	68.6	68.5	68.4	68.4	68.4	68.5	68.6	68.6	68.7	68.6	68.5	68.4	68.4	68.5	68.3	68.1	68	68.2	68.2	68.3	68.4	68.3	68.4	68.4	68.5	68.4	68.4	68.3
		69.1	69.3	69.2	69.2	69	68.9	68.7	68.6	68.7	68.6	68.5	68.4	68.5	68.7	68.8	68.9	69	68.8	68.6	68.7	68.7	68.6	68.4	68.5	68.4	68.6	68.6	68.6	68.7	68.7	68.5	68.4	68.4	68.5	68.3	68.2	68.1	68.3	68.3	68.3	68.5	68.4	68.5	68.5	68.6	68.5	68.5	68.4
		68.5	68.6	68.8	68.7	68.6	68.3	68.2	68	68	68.2	68.3	68.1	68.1	68	68.3	68.3	68.4	68.2	68.3	68.2	68	68	68.2	67.9	67.9	68.1	68.2	68	67.9	67.9	67.9	68	68	67.9	67.9	67.7	67.8	67.8	67.9	67.7	67.8	67.9	67.9	68	68	68	68	67.7
		63.1	63.1	63	62.8	63	62.6	62.7	63	62.9	62.8	62.8	62.7	62.8	62.9	62.8	62.6	62.8	62.7	62.6	62.7	62.8	62.7	62.8	62.6	62.8	62.7	62.8	62.7	62.7	62.7	62.7	62.7	62.7	62.6	63	62.8	62.7	62.8	63	62.8	62.8	62.7	62.6	62.6	62.6	62.8	63.4	63
		70.6	68.1	67.4	67.1	66.5	67.1	66.7	66.6	65.8	67	67.7	68.9	68.5	66.7	66.9	68.1	66.6	67	68.1	68.8	68.9	69.8	68.9	69.4	69.3	69.1	68.7	69.9	69.1	69.6	70	70.2	69.5	69.7	70.7	68.9	70.5	69.9	69.4	70	69.2	70.4	70.3	69.7	69.3	70.4	70.6	69.7
		65.7	64.6	64.7	64.1	64.3	63.6	64.3	64	65.3	65	65.9	67	65.9	63.5	62.2	63.2	64	63.7	64.7	65.9	65	65.3	65.4	66.5	67.7	68.2	66.3	67	65.8	64.7	65.8	63.8	63.3	64.5	66	67.9	68.3	67.1	67.6	67.7	68.1	68.6	67.6	68.4	67.6	67.8	67.5	66.9
		62.7	61.9	62.5	61.2	61	61	60.4	62.3	62.6	63.7	65.4	66	63.8	63.7	62.2	65.2	64.4	62.5	62.8	62.6	63.1	62.1	66.1	63.7	63.3	63.2	62.5	63	63.2	61.8	61.8	62.4	62.1	62.5	62.6	65.5	65.8	63.2	62.5	62.2	63.2	63.9	62.2	63.4	63	63.8	62.5	63.6
		67.3	65.9	66	63.7	63.2	64.3	63.6	65.6	65.2	67.3	68.3	69.8	66.6	66.6	64.7	67.6	66.8	65.9	67.5	67	66.4	66.9	69.8	68.3	66.7	64.2	64.5	65.5	65.3	63.9	64.8	64.2	65.9	65.4	67.7	68	69.9	65.7	64.5	63.2	64.5	66.7	65.2	66.5	63.9	64.7	64	67.4
		66.6	64.5	63.6	64.7	63.8	64.5	65.5	65.3	65.6	67.2	67.5	68	66.6	66.6	66.3	65.7	64.4	64.9	66.5	66.5	67.5	67.5	69.1	68	69.9	67.3	68.9	68.1	66.6	65.9	66.9	66.8	67.8	69.6	69.7	69	69.1	68.3	67.8	66.7	66.2	68.4	69	69.8	67.4	67.5	66.9	67.7
		62.1	60.3	60.4	63.7	61.9	61.2	62.2	61.5	61.2	62.9	63	63.3	62.4	62.5	62	61.3	60.2	61.3	61.6	62	62.9	62.5	63.5	63.6	64.4	63.2	64.3	64.3	61.7	61.2	61.5	62.7	63.5	64.2	63.7	63.6	63.8	63.4	62.9	62.1	62.3	62.3	62.8	64.4	62.1	62.5	61.9	63.2
		63.6	65.8	65.8	65.3	66.8	66.4	64.5	65.3	67.3	68.5	69.2	68.7	66.2	66	67.9	68.4	68	66.3	66.6	66.6	68.3	67.4	68.9	68.4	68.2	68.9	68	68.7	69	69.5	68.6	69.8	69.6	67.1	67.5	68.5	67.7	67.5	67.4	67.2	67.7	68.3	67.8	68.3	67.6	68.3	67.9	67.4
		63.7	65.5	64.7	64.5	66.5	66.1	62.9	65.6	67.6	68	68.9	68.4	66.7	65.3	66.5	67.4	67.6	66.2	65.9	66.6	68.1	67.9	69.6	68.9	68.1	68.2	67.5	68.9	69.3	69.8	69.2	70.1	69.6	67.1	67.2	68.1	67.3	69.3	67.5	66.5	66.3	68.6	69.2	68.5	66.9	68.6	67.2	67.2
		62.2	64.4	64.2	63.8	65.2	64.7	62.9	63.7	65.7	66.8	67.5	67	64.6	64.4	66.2	66.8	66.3	64.7	65	65	66.6	65.8	67.3	66.7	66.6	67.1	66.4	67	67.4	67.8	67.1	68.1	67.9	65.6	66.1	66.9	66	65.8	65.8	65.6	66.1	66.7	66.1	66.6	66	66.6	66.2	65.8
		56.7	57.8	58.2	59	58.9	57.5	58.5	59.7	59.1	59.4	60	59.6	58.9	57.4	56.9	58.4	57.4	56.4	57.9	59.6	60.1	59.6	60.1	59.9	60.1	60.5	59.3	59.3	59.7	59.5	60.7	61.3	61	58.8	59.5	59.7	59.7	58.2	58.1	59.6	58.3	58.3	59.7	58.8	58.2	59.1	59.2	56.8
		61.6	63.5	63.5	64.3	64.7	63.6	63.9	65	64.5	64.8	65.7	64	64.2	61.6	62.2	63	62.6	60.9	62.3	64.5	65.3	64.9	65.7	64.9	65.3	66	64.9	63.8	65.1	64.9	65.8	66.7	65.7	62.9	65.3	63.6	65.4	63.4	63.1	64.4	62.4	62.9	65	64.3	62.8	64.6	64	60.9
		63.2	63.1	62	61.7	61.5	62.8	64.3	64.8	62.4	63.5	65.6	65.8	66.8	64.9	64.7	64.4	62.5	64.3	63.5	62.2	62.2	64.9	65.1	65.5	66	64.8	65.3	66.3	65.9	65.4	65	66.1	65.4	66.3	66.2	66.9	65.7	66.1	64.4	66.2	65.9	65.1	63.6	64.3	65.7	64.6	64.7	65.1
		60.1	60	59.1	59	59.2	60.2	61	61.9	59.6	60.6	62.1	62.7	62.9	61.6	60.9	61.1	59.5	60.6	61	59.7	60	61.3	61.8	61.9	62.1	60.7	61.7	62.6	61.7	62.2	61.9	62.8	61.8	62.9	62.6	63.1	62.8	62	60.9	62.6	62.6	62.2	60.3	61.4	61.6	61.2	61.7	61.7
		54.8	56.1	57.9	58.8	56.6	55.7	58.5	59.6	61.1	61.1	60.8	58	55.2	54.2	55.2	56.9	54.9	54.5	56.8	56.2	58	58.4	57.4	59.3	59.6	60.8	60.5	59.5	60	58.9	60.4	61.1	58.1	59.7	56.4	54	54.2	56.9	55.8	54.7	55.4	53.4	54.6	55.1	56.3	55.3	55	55.7
		50.2	56.5	60.5	62.4	61.8	62.4	63.5	64.9	66.1	65.2	66.4	64.2	61.2	59.7	61.4	61.9	59.9	59.2	61.5	61.9	63.9	64.3	62.8	65.1	64.8	65.1	64.9	65.4	65.8	64.3	65.6	65.2	62.8	63.6	62	61.1	60.3	62.4	60.5	60.8	60.2	59.4	60.2	59.3	60.5	60.7	59.8	60.1
		57.8	59.9	60.5	60.4	59.6	59.6	60.4	61	61.8	61.8	61.6	59.8	59.3	58.7	58.7	59.7	57.2	58.9	60.1	60.6	60.3	60.3	59.7	60.8	61.9	61.5	61.5	60.9	60.6	60.1	60.7	61.3	60.9	61.5	61.3	60.8	57.9	59.4	57.7	57.5	58.1	55.7	57.3	57.8	58.5	57.2	57.9	58.9
		65.4	64.8	64.9	65.4	63.5	65.3	65.5	66	66.8	65.6	65.6	64.3	64.3	64.1	63.7	64.7	62.5	63.7	65.1	65.9	64.8	65.6	66.4	66.6	67.7	66.2	67.8	67.4	67.2	66.5	68.3	68.3	65.8	66.7	66	64.8	63.2	63.6	64.2	64.6	66	63.8	62.5	62.9	63.6	63.8	62.6	64.2
		64.9	64.6	64.7	65.1	64.7	66.3	65.3	66	65.7	64.2	63.9	63.3	63.5	62.4	63.5	63.6	62.6	63.9	64.4	66.3	66.2	66	67.1	66.9	66.6	65.3	66.6	66	64.5	65.6	66.7	67.1	64.3	65	64.4	64.4	61.5	62.5	62.6	62.2	63.1	61.9	60.5	60.9	61.1	62.8	61.9	63.6
		63.2	64.5	66.5	63.3	65.6	67.6	68.5	68.8	68.9	67.2	66.6	65.1	66.7	67.8	67.1	65.5	67	67	67.4	67.4	66.1	68	67.2	68	67.7	68.4	68.2	64.9	67.1	67.7	66.6	68	63.2	65.9	63.5	62.4	65	63.9	56.2	58.7	63.5	64.2	60	62.8	65.1	66.4	61.7	64.7
		61	59.3	59.3	59.3	59	61.1	62.3	62.8	60.9	62.1	60.2	60.6	61	61	59.2	58.2	59.7	61.9	60.9	62.9	62.2	63.8	62.3	62.7	60.8	62.5	63.6	63	61.8	60.7	62.4	61.9	60.5	62	59	58.2	60.6	60.4	58.7	60.1	58.6	58.9	57	57.4	58.7	59.4	57.7	59.5
		72.4	71.7	71.9	64	67.9	62.1	63.3	70.5	65.2	71.6	68.1	66.3	68.2	72.3	66.2	60.9	68.3	67.5	70	71.5	64.8	72.4	60	58.9	54.1	58.1	71.9	56.6	62.2	71.4	60.9	54.3	67.6	68.4	57	59.9	72.1	67	62.8	62.6	51.8	64	61.5	68.5	72.1	67	65.5	63.8
		66.9	66.2	66.2	65.6	66.1	65.5	66.9	67.2	66.7	67.4	67	66.1	65.4	65.8	66	66.2	66.2	67.2	66.6	67.4	68	67.4	67.4	67.5	66.9	67.8	66.4	67.7	67.3	68	67.7	67.8	67.7	67.3	67.2	66.4	66.6	66.9	66.5	66	65.7	65.7	66.1	66.3	65.7	66.5	66.5	66.4
		64.9	64.9	65.8	64	65	65.9	66.9	66.7	66	67.6	64.4	63.7	64.6	63.2	63.8	62.4	61.9	65.4	64.5	65	67.1	68.1	67.3	66.4	66.1	66.6	67.2	66.3	64.6	67.2	66.6	65.5	66	64.2	63.4	63.2	63.8	64.9	63.5	65.1	63.5	62.2	59.9	61.9	60.8	62.1	62.7	64.2
		67.9	66.8	68	66.1	62.7	65.9	67.6	67.2	67.7	69.1	64.9	65.1	66.8	62.7	62.8	62.2	64.2	66.8	66.7	68.3	70	71	70.1	63.8	69.8	69.9	71	69.4	69.2	70.6	70.4	68.7	70	63.2	59.7	64.5	59.4	65.7	61.7	65.3	64.8	64.8	65.1	65.5	60	63.8	59.5	64.7
		65.8	64.2	64.1	63.1	64	64.3	66.1	63.7	64.1	64.8	63.8	64.3	63.9	62.5	64.5	61.5	61.3	64.5	64.6	64	66.3	66.3	68.6	66.1	64.6	65.6	66.6	65.1	64.1	66.4	67.3	65.3	65.1	62.3	64	63.9	63.1	64.1	63.8	63.8	62.2	60.8	58.7	60.8	61	61.1	64	63.6
		69.7	69.1	68.9	66.8	66.4	67.8	67.8	68.7	66.2	68.9	69.1	68.3	68.3	66.3	63.7	65.4	65	64.7	68.5	64.6	65.8	68.7	65.4	65.8	66.2	64.9	65.5	70	65.3	65.3	65.6	67.9	68.6	67.8	64.9	68	67.7	64.8	67.7	67.4	67.6	66.5	65.5	67.1	68	66.9	63.8	66.6
		70.3	69.9	69.4	67.5	67.4	68.5	68.8	68.8	69.2	69.2	69.5	68.7	68.4	66.8	67.3	66.5	65.7	68.4	68.6	68.4	69.3	69.3	69.2	68.9	66.8	68.4	70	69.5	69.6	69.6	69.7	68.2	67.4	67.5	65	67.8	68.8	68.2	68.7	67.8	67.8	67.3	66.3	67.8	68.6	66.9	67.9	67.2
		66.2	66.3	66.8	64.5	64.5	65	65.4	64.7	65.4	65.2	65.5	65.4	64.6	64.8	64.6	64.4	64.8	65.1	64.8	64.9	64.8	65.6	65.4	65.1	65.2	65.1	65.2	66.4	65	65.4	65.5	64.7	64.1	64.2	64.4	64.3	64.3	65.1	64.7	63.8	64.8	63.2	63.7	63.7	65.6	63.4	64.8	65
		69.2	69.2	69.3	69.2	69	68.8	68.6	68.6	68.6	68.5	68.5	68.4	68.5	68.6	68.8	68.9	68.9	68.7	68.6	68.6	68.7	68.5	68.4	68.4	68.4	68.5	68.7	68.7	68.8	68.6	68.6	68.5	68.5	68.6	68.4	68.1	68	68.3	68.2	68.4	68.4	68.3	68.4	68.4	68.5	68.4	68.5	68.3
		70.3	70.4	70.5	70.6	70.5	70.1	69.9	69.6	69.8	69.6	69.5	69.4	69.7	69.8	69.9	69.9	70	69.9	69.7	69.5	69.5	69.5	69.5	69.6	69.5	69.5	69.7	69.8	69.9	69.7	69.4	69.5	69.6	69.5	69.4	69.1	69.1	69.1	69.3	69.3	69.2	69.2	69.4	69.5	69.5	69.6	69.4	69.2
		69.7	69.7	69.9	69.9	69.8	69.4	69.1	68.9	69.1	68.9	68.8	68.8	69	69.1	69.2	69.2	69.2	69.1	69.1	68.8	68.8	68.8	68.9	68.9	68.8	68.8	69	69.1	69.2	69.1	68.9	68.8	68.9	68.7	68.6	68.5	68.5	68.5	68.7	68.5	68.7	68.5	68.7	68.8	68.8	68.9	68.7	68.5
		70.3	70.4	70.5	70.6	70.5	70.1	69.9	69.6	69.8	69.6	69.5	69.4	69.7	69.8	69.9	69.9	70	69.9	69.7	69.5	69.5	69.5	69.5	69.6	69.5	69.5	69.7	69.8	69.9	69.7	69.4	69.5	69.6	69.5	69.4	69.1	69.1	69.1	69.3	69.3	69.2	69.2	69.4	69.5	69.5	69.6	69.4	69.2
		70.3	70.4	70.5	70.6	70.5	70.1	69.9	69.6	69.8	69.6	69.5	69.4	69.7	69.8	69.9	69.9	70	69.9	69.7	69.5	69.5	69.5	69.5	69.6	69.5	69.5	69.7	69.8	69.9	69.7	69.4	69.5	69.6	69.5	69.4	69.1	69.1	69.1	69.3	69.3	69.2	69.2	69.4	69.5	69.5	69.6	69.4	69.2
		69.7	69.7	69.9	69.9	69.8	69.4	69.1	68.9	69.1	68.9	68.8	68.8	69	69.1	69.2	69.2	69.2	69.1	69.1	68.8	68.8	68.8	68.9	68.9	68.8	68.8	69	69.1	69.2	69.1	68.9	68.8	68.9	68.7	68.6	68.5	68.5	68.5	68.7	68.5	68.7	68.5	68.7	68.8	68.8	68.9	68.7	68.5
		70.3	70.4	70.5	70.6	70.5	70.1	69.9	69.6	69.8	69.6	69.5	69.4	69.7	69.8	69.9	69.9	70	69.9	69.7	69.5	69.5	69.5	69.5	69.6	69.5	69.5	69.7	69.8	69.9	69.7	69.4	69.5	69.6	69.5	69.4	69.1	69.1	69.1	69.3	69.3	69.2	69.2	69.4	69.5	69.5	69.6	69.4	69.2
		70.3	70.4	70.5	70.6	70.5	70.1	69.9	69.6	69.8	69.6	69.5	69.4	69.7	69.8	69.9	69.9	70	69.9	69.7	69.5	69.5	69.5	69.5	69.6	69.5	69.5	69.7	69.8	69.9	69.7	69.4	69.5	69.6	69.5	69.4	69.1	69.1	69.1	69.3	69.3	69.2	69.2	69.4	69.5	69.5	69.6	69.4	69.2
		61.1	59.3	59.5	58.6	55.1	53.5	58.2	59.9	58.7	59	60.4	58.9	59.4	60.2	52.2	55.8	59	53.4	57.6	58.9	58.8	63.5	56.6	56.7	57.1	59.1	62.1	59.1	53.8	57.2	56.5	57.2	59.6	59.5	59.8	59.8	59.8	62.2	60.2	59.9	59	56.3	57.6	58.1	56.8	56.6	56.5	56.6
		67.3	59.9	63.9	59.2	57.5	59.9	62.5	65.9	63.2	65.3	66.9	66.7	66	68.8	58.4	60.9	65.2	55.1	62.5	66.9	66.3	74.7	59.6	60.4	71.4	66.1	72.9	60.3	56.2	62	64.6	62.5	67.6	66.7	67	68.5	68	73.9	66.6	65.7	65.3	61.1	63.1	62.6	63.3	62	60.7	62.5
		69	66.8	66.5	63.9	67.5	62.6	65	65.3	64.8	64.2	65.2	63.4	66.7	66.1	65.8	66.3	67.8	67	67.3	63	68.3	69.4	70.6	65.4	63.9	65.2	67.3	60.6	65.1	63.6	64.8	63.6	64.7	66	65.5	66.6	65.9	66.3	64.7	64.8	63.3	62.5	63.2	64.1	59.6	60	62.9	62.1
		69.8	69.2	68	65.8	69.9	65.8	68.7	67.6	68.8	67.3	67.7	64.1	68.2	68.7	70.1	69.9	70.7	67.8	68.7	66.6	69.9	73.7	72.4	67.8	65.4	66.8	66.7	64.2	66.8	66.1	65.2	63.6	65.5	67.6	68.1	69.9	67.7	67.2	67.2	66.1	66.6	65	67	68.1	65	66.6	67.3	65.2
		62.3	62.9	63	61.8	61.7	61.3	61.3	61.5	61.7	61.3	62.6	61.2	62.6	62.1	62.3	62.1	62.5	61	61.5	60.7	62.2	62.5	62.1	60	60	60.2	60.4	60.6	60.5	60.4	60.3	60.1	60.1	60.8	62.4	62.2	60.2	59.5	59	59.5	59.8	60	58.7	58.8	58.1	59.2	58.9	59.2
		69.3	70.7	67.1	70.3	67.7	67.4	68.6	66.3	65.5	66.5	68.8	64.3	69.4	70	70.2	68.5	70.3	67.6	67.5	66.1	67.9	69	68.1	66.5	65.8	65.6	65.2	65.2	66.5	61.4	64.4	62.5	64	67.2	68.7	69.7	67.8	67.5	66.1	66.2	67.2	65.9	68.4	65.1	63.8	64.3	64.3	64.5
		64.4	63.4	62.9	63.8	63.9	64.1	63.3	64.1	61	61	63.3	61.7	63.3	63.9	63.9	64	63.9	63.7	62.8	62	63.2	63.8	63.6	63.2	62.2	63.3	61.7	60.8	61.4	60.6	62	61.4	62.8	63.2	63.4	64.5	63.1	62.5	62.8	62.9	63.1	63.2	60.1	59.2	59.3	60.2	60.8	60.9
		68.3	66.9	63.4	68	65.5	69.6	66.1	67.6	62.5	65.8	64	63.6	66.5	66.2	67.6	65.5	65	66.1	62.2	64.5	66.6	69	64.5	66.8	64.6	65.2	57.8	61.2	62.5	60.5	63.2	60.3	65.6	63.4	66.3	67.6	66.1	65.4	66.4	67.7	67.1	67.3	51.4	49.5	58.3	62	60.7	61.5
		68	66.7	66.1	67.7	67.2	68.1	66.6	67.5	65.5	66.3	66.1	65.9	67.1	67.7	67.7	66.9	65.9	66.8	65.2	66.1	67.2	67.9	66.4	68.1	66	66.6	65.7	64.2	65	64.4	66.4	65.6	67.2	65.5	66.8	67.7	67	66.7	67.3	67.3	67.8	67.3	57.4	57.3	62.4	64.1	64.3	65.1
		68.5	68.6	68.8	68.7	68.6	68.3	68.2	68	68	68.2	68.3	68.1	68.1	68	68.3	68.3	68.4	68.2	68.3	68.2	68	68	68.2	67.9	67.9	68.1	68.2	68	67.9	67.9	67.9	68	68	67.9	67.9	67.7	67.8	67.8	67.9	67.7	67.8	67.9	67.9	68	68	68	68	67.7
		60.6	60.5	60.1	60.1	60	60.3	60.3	60.3	60.2	60.2	60.3	59.5	59.8	60	60.2	60.2	60	59.7	59.9	59.3	59.6	59.8	60	60	60.2	60	59.9	60	60	60	60.2	60.3	67.3	60.6	60.2	60.2	60.1	60	60	59.9	59.7	60	60	59.6	60	60	60.1	60.1
		67.9	67.8	67	67.3	66.9	67.6	68.3	67.4	66.8	67.7	67.6	66.2	66.6	67	67.7	67.2	66.9	66	67.4	64.9	67.2	66.7	67.5	67.6	67.6	67.4	66.7	67.1	67.4	67.6	67.5	68.5	68.4	68.8	67.5	66.9	67.7	67.9	67.3	66.5	66.4	66.6	66.8	66.2	67.1	66.5	66.6	67
		64.8	68.9	64.2	68.7	67.8	64.4	67.7	64.5	64.3	67.5	64.5	63.5	67.7	64.2	64.3	68	67.6	63.8	67.5	67.3	63.8	63.9	64.1	67.4	67.4	64.2	67.9	68.3	67.8	67.5	64.4	64.5	67.5	67.4	67	64.3	64.2	64	64.1	64	67.5	67.4	67.4	67.5	67.7	67.7	67.9	64.3
		69.3	64.6	68.7	64.3	64.1	68	64.5	67.5	67.8	64.3	67.6	67.5	63.9	67.5	67.9	64.3	64.2	67.9	64.1	63.3	67.4	67.3	67.6	64.2	64.3	67.9	64.1	64.2	64.2	64.3	67.5	67.4	67.5	64.8	64.4	66.9	67	67.1	67.4	67.4	63.8	64.1	64	63.6	64	64.1	64.1	68
		64.7	64.4	64.3	64.4	64.3	64.4	64.4	64.1	64.1	64.3	64	64.2	64.3	64.3	64.4	64.3	64.3	64.3	64.2	64.1	64.3	64.3	64.3	64.4	64.2	64.4	64.4	64.5	64.4	64.3	64.3	64.3	64.4	64.2	64.4	64.3	64.4	64.4	64.4	64.3	64.4	64.3	64	64.1	64.1	64.1	63.9	63.9
		68.5	67.7	67.5	67.6	67.7	67.8	68.2	67.2	67.1	67.5	66.9	67.8	67.4	68.1	68.3	67.4	67.2	68.3	67	66.7	67.9	68	68.8	67.8	67.6	69.3	69.6	68.5	68.4	69	67.9	68.6	69.8	67.5	67	67.4	69.3	67.5	67.3	67.5	67.5	67.2	66.5	67.8	66.8	67.5	66.5	67.1
		64.8	64.5	64.5	64.5	64.5	64.6	64.6	64.2	64.2	64.4	64.1	64.3	64.4	64.5	64.5	64.4	64.4	64.4	64.4	64.3	64.4	64.4	64.4	64.5	64.4	64.5	64.5	64.6	64.5	64.4	64.4	64.4	64.5	64.3	64.5	64.4	64.5	64.5	64.5	64.4	64.5	64.4	64.1	64.2	64.2	64.1	64	64
		69.2	62.6	68.6	68.6	61.6	67.8	67.6	67.4	62	67.4	61.7	67.4	60.8	61.2	67.7	67.8	61.1	67.8	60.6	61.5	60.8	61.4	61.8	62	67.3	61.3	61.6	68.2	62.5	67.4	62.9	67.3	67.4	67.3	62.2	62.6	62.7	66.9	62.9	62.9	67.5	62.8	62.5	67.4	62.8	67.6	67.8	63
		64.1	68.8	62.2	62.2	67.7	61.8	62.5	62.3	67.7	62.2	67.5	61.8	67.6	67.5	60	59.9	67.5	60.3	67.5	67.3	67.2	67.2	67.5	67.3	61.8	67.7	67.9	62.1	67.7	62.7	67.3	61.1	61.3	62	67	66.7	66.9	62.9	67.2	67.3	62.8	67.2	67.4	62.5	67.6	62.9	62.8	67.9
		67.6	64.8	64.5	65	64.1	63.9	65.3	65	64.1	64.7	64.7	63.9	63.3	63.3	61.6	60.7	63.1	62.3	62.9	64.3	62.7	63.9	64.8	64.3	64.2	63.2	62.9	65.9	64.6	66.1	66.1	63.4	64.8	63.9	65.2	65.6	66	65.8	65.4	66.1	65	66.6	65.8	65.9	66.5	66.9	66.5	65.9
		69	66.8	66.8	66.9	66.2	66.8	66.6	67.7	65.9	65.6	67.1	66.4	66	65.7	65.8	66.2	66.5	66.1	66.4	67.2	66.1	65.1	67.2	67.1	65.3	66.1	65.5	67	66.3	67.9	68.2	67	67.2	66.5	68.7	68.1	68.3	68.5	69	69	68.8	68.5	67.8	68.8	68.4	68.4	67.9	68.2
		66.1	65.9	65.9	65.9	65.6	65.8	65.8	65.8	65.7	65.7	65.8	65.7	65.8	65.6	65.8	65.8	65.7	65.7	65.7	65.7	65.8	65.3	65.7	65.6	65.6	65.7	65.7	65.7	65.6	65.8	65.8	65.7	65.7	65.8	65.7	65.7	65.8	65.7	65.8	65.8	65.7	65.8	65.7	65.7	65.7	65.7	65.7	65.7
		71.4	70.1	69.3	69.7	69.7	69.6	69.6	70	69.4	70	69.6	69.8	69.8	69.4	69.3	69.4	67.8	67.8	68.5	69.1	70.2	69.7	70	69.7	68.9	69.3	70.1	70.1	72	70.2	69.5	69	69.9	69.6	69.3	69.1	68.9	69.4	71.3	69.7	69.8	69.8	70.2	70.3	71.2	70.7	70.9	69.9
		67.6	66.9	63.8	64.6	65.9	66.2	66.9	66.2	64.4	64.4	65.3	65.7	66.2	65.9	65.6	65.3	64.3	64.5	64.1	65.3	66.5	65.8	66.7	65.4	64.3	63.5	64.3	65.4	67.8	65.9	66.4	65.4	65.9	65.8	64.5	64.5	64.3	64.1	66.7	65.8	66	66.7	66.5	66.3	67.9	66.2	66.6	66.3
		68.3	65.8	64.8	65.5	66	66.5	67.5	65	62.8	64.9	64.8	65.6	64.8	66.4	65.4	63.7	65.3	63.9	64.2	64.2	66	65	66.1	66.6	64.3	63.6	63	64.7	66	66.3	67.2	65.1	66	65.9	64.4	65.7	66.1	65.2	66.1	66	65.9	66.7	66.4	67.1	67.7	66.6	67.9	67.4
		68.5	66.9	64.3	64.9	64.8	66.4	67.8	63.7	64.5	63.6	65.5	63.1	65.6	65.9	65.2	65.7	66.3	63.2	62.3	64.3	65.2	66.1	65.8	68.2	66.7	67	64.4	68.4	67.4	68	64.5	62.6	64.7	63.4	64.7	66.2	66.4	65.7	67	66.6	66.9	65.4	65.9	66.9	67.4	65.3	62.6	64.7
		68.5	68.6	65.8	64	60.3	64.8	66.2	62	62.5	61.1	63.7	61.8	64.5	63.3	62.8	64.2	66.3	63.5	60.4	64	65.5	65.2	65.8	63.7	64.2	65.7	65.7	69.1	67.4	67.4	66.2	58.6	64.1	59.1	62.7	63	64.7	64.6	67.1	66.8	66.2	65.1	65.5	66.8	67.5	65.1	64.1	66.3
		69.1	67.4	67.1	66.1	66	67.9	66.5	65.3	67.4	65.4	65.8	67.4	67.5	66.7	66.4	66.6	66.1	65.4	64.8	67.3	66.6	67.2	67.3	68	66.6	67.2	67.4	67.4	66.5	67.7	67.6	68.1	67.6	63.4	65	66.6	65	67.4	66.8	67.7	69.3	67.1	68	68.7	68.5	68.3	68	66.9
		69	68	66.8	65.2	65.8	67.6	66.5	64.9	67.4	64.5	65.5	66.4	66.6	66.6	66.3	67.1	65.6	64.3	65.8	66.8	66.7	67.4	67.6	67.6	65.8	67.1	67.6	68	67.6	68.9	67.2	67.9	66.8	61.3	64.3	66.1	65.8	68	67.2	66.7	69.1	67.1	67.1	68.7	67.4	67.5	67.8	66.3
		66.3	64.7	63.9	62	63.1	65.3	62.8	59.5	62.4	61.9	60.3	62.6	64.2	64.3	63.7	66	62.7	61.5	63	64.8	65.1	66.2	65.7	64.4	64.3	64.9	66	66.5	66.3	66.8	65.7	66.9	64.5	63	62.8	65	65.8	67.1	67.5	66.4	67.1	66.3	66.7	67.5	66.9	65.7	66.5	65.6
		65.6	64.6	64.8	63.4	64.7	66.3	64.1	62.2	63.9	63.4	61.7	63.6	65.2	65.6	63.9	66	62.9	63.6	63.9	65.6	65.4	66.5	64.9	66	66.2	66.5	67.1	67.1	67.1	67.2	66	67.1	64.8	65	63.7	66	66.5	67.4	68.1	66.7	67.1	66.5	67	68	66.9	65.6	66.8	66
		62.9	60.8	60.9	59.1	62	61.4	59.5	57.4	57.7	59.9	58.1	59.4	60.5	60.4	59.4	61.6	60.6	59.6	60.4	60.9	62.2	62	61.6	61.7	62.6	62.5	63	63.3	63.2	63.3	62.1	62.8	61.6	61.2	60.4	61.8	62	62.9	62.2	62.3	61.9	61.9	62.4	63.1	62	61.2	62	60.4
		68.4	65.3	63.4	61.9	65.3	64.3	62.9	60.5	59	63.3	58.8	61.1	61.8	62.3	63	64.4	61.8	61.6	62.2	64.2	64.2	64.7	65	64.4	65.7	65.7	66.3	67.1	66.9	66.3	63.8	65.5	66	65.7	64.5	65.3	65.7	66.2	67.3	67.7	64.5	65.5	66.5	67.5	65.6	65.5	67.1	63.5
		68.3	63.6	62.8	63.8	66.2	62.9	64	61	58.6	60.6	56.9	61.1	62.4	58.7	60.4	62.3	57.9	61.3	62.7	63.4	65.1	65.1	64.8	63.1	63.4	62.7	62.7	62.6	64.3	63.6	62.5	63.4	61.2	62.8	63.9	63.9	64.8	64.7	64.3	66.3	63.7	65	65.8	67.1	66	65.3	65.3	63.6
		68.6	65.8	64.8	67.3	68.5	64.4	64.1	63.5	61.5	61.1	58.1	62	61	57.1	61.7	62	57.1	60.1	60.7	62.7	64.1	61.9	60.8	61.9	63.1	61.7	62.4	63.7	64.2	62.6	64.2	65.1	62.7	63.4	63.9	64.7	65.7	65.7	65.2	66.2	63.5	65.4	66	66.5	63.9	64	65.4	61.8
		65.6	63	62.7	64.4	64.9	61.7	61.9	60.7	58.7	60.1	58	60.6	60	58.2	60.4	60.3	57	57.2	59.3	60.4	61.6	59.2	58.5	59.4	60.2	59.5	61.1	60.2	61.8	61.7	61.5	61.8	61.5	61	61.4	60.9	61.7	61.7	61	62.5	61.8	62.9	62.8	63	61	61.3	62.2	61.2
		66.9	64	64.2	65.6	65.3	62.1	59.5	58.7	58.1	59.5	58.3	61	61.8	59.6	62.4	60.5	57.1	58.4	61.1	60.8	61.6	59.2	58.5	58.9	60.2	60.9	62.4	62.4	62.7	63.6	62.6	63.7	63	61.6	63.2	59.7	62.1	61.5	62.7	64.9	63.4	64.1	64.4	64.7	62.6	62.6	63.8	62.4
		64.8	64	63.2	64.8	65.1	63	60.9	61.4	60.5	60.1	59.5	62.2	61.2	60.3	62.6	59.4	58.9	59.2	61.8	62.2	62.8	62.1	60.6	60.6	62.8	61.9	63.9	62.7	64.4	63.6	63.5	64.6	63	62.9	64.7	62.2	65.7	63.7	64.3	66.5	63.7	64.6	66.1	65.5	64.6	64.3	64.4	62.7
		66.2	64.3	69	64.2	64.9	63.7	63.8	66.9	67.3	66.2	63.7	67.4	61.8	60.4	66.8	61.6	65.1	65	62.7	66.2	66.3	66.4	65.7	66.9	66.6	62.7	64.8	66.6	63.8	66.6	68.1	65.1	66.9	64.3	64.8	66.3	64.5	67.6	66.6	63.7	68.2	64.5	66	64.1	63.9	68.4	68.6	65.6
		70.9	69.8	63.6	69.5	70.5	68.4	66.4	62.9	63	59.8	66.8	62.9	65.9	65	63.6	65.1	61.9	60.7	66.2	63.4	63.6	64.4	64.4	63	64.2	66	68.3	63.2	68.3	64.6	65.4	67.7	64.2	67.3	67.2	64.5	68.2	65	63.3	67.6	64	68.5	68.3	67.8	68.1	63.9	65	67.8
		72.1	71.4	69.5	70.7	69.7	69.6	68.3	67.9	68.8	67.4	68.7	68	68.4	68.6	69.5	67.6	68.4	68.4	68.9	67.9	69.1	68	67.6	69.3	68	68.9	69.6	69.7	69.6	70.1	71.9	68.9	69.4	68.9	69	68.3	69.2	69	67	68.5	69.3	70.9	71.4	70.5	68.1	69.5	69.3	70.5
		66.6	64.7	64	64.1	64.1	64.4	64.4	64.4	64.1	61.9	63.7	60	62.5	63.2	63.1	63.5	63.8	63	63.7	63.7	63.9	64.3	63.4	63.9	63	64.4	64	64.9	64.6	64.4	64.6	64.7	63.7	62.9	64.6	64.6	62	64.9	64.9	65	64.6	65.4	64.9	64.8	64	64.8	64.8	64.7
		65	64.7	66.2	66.3	65.6	64.1	63.4	63.1	64.3	63.2	63.9	61.9	62	62.9	65.4	63.1	63.6	64.1	64.2	63.6	63.3	63.7	63.4	63	64	62.7	63.2	64.1	64.1	63	63.9	62.6	64.7	64.5	63.5	63	64.9	63.1	63.5	64.1	64.8	64.8	64.7	64.6	64.7	63.6	65.2	64.7
		68.8	67.6	67.5	67.7	68.1	67.6	67.5	66.9	67.2	67.1	67.4	67.3	67.1	67.4	67.9	67.7	67.6	68.2	67.6	68.6	67.9	67.6	67.7	67.3	67.1	67	67.4	68.6	66.3	67.5	68.5	68.2	67.9	67.4	68.1	67.3	66.8	67.4	67.4	67.8	67.9	67.8	68.5	67.9	68	68.4	68.2	67.4
		72	68.6	69.4	70.3	70.5	68.8	69	67.7	68.9	69.2	68.6	68.1	68.3	70	70.7	69.3	70.2	71.3	70.8	71.2	71.1	68.6	65.5	68	69.5	68.3	69.8	71.6	70	70.2	71.4	71.1	70.7	70.6	68.5	68.5	67.9	69	69.6	70.1	70.2	70.6	71.2	69.4	70.5	70.5	70.5	70.8
		69.1	66.8	68.9	70.5	69	69	65.1	66.8	66.7	68.7	66.2	66.7	66.9	69.4	70	67.7	68.3	68.8	68.5	69.3	70.2	67.2	65.5	65.7	66.2	65.1	66.9	69.3	67.4	64.1	68.6	68	68	69.1	67.6	65.7	64.2	66.5	68.2	68.2	68.7	68.6	69.5	68.5	69.3	69.5	69.2	68.8
		68.1	68.2	69.8	71.1	68	66	62.8	64.7	63.5	64.6	63.7	62.3	64.9	67.2	68.6	66.3	66.4	67.1	69.4	70.3	67.7	63.2	60.2	65.3	64	63.6	61.4	66.4	64	63.6	69.2	64.9	65.1	70.1	65.4	61.9	63.7	65	67	67	66.9	66.2	68.4	69.6	68.9	69.1	70.2	67
		68.9	68	69.2	71.6	68.1	66.3	64.8	64.9	65.4	65.6	62.5	62.3	61.8	64.4	67.5	66.5	67.3	68.2	65.1	66.2	64.5	60.4	59.3	58.2	61	62.4	62.9	66.7	65.5	64	68.3	68.2	66.4	67.8	62.9	65	62.8	65.6	67.8	69.8	70.2	66.8	70.4	69.2	69.4	70.1	70.7	70.1
		68.4	67.3	66.8	66.9	66	64.5	64.6	64.1	64.8	64.5	61	63.5	64.1	64.9	65.1	63.5	63.3	66.4	65.7	65.8	66.8	63.8	65.8	64.4	63.5	65	64.7	66.7	65.6	65.4	66.8	65.2	66.8	67.4	64	64.8	63	65.2	67.1	66.9	66.7	67.1	67.8	66.9	66.6	67.3	67.9	66.8
		67.9	66	67	68.3	67.6	63.9	63.6	65.5	65	63.2	60.4	60.5	64.7	63.6	66.2	65.7	65.7	67.2	64.6	63.1	62.7	59.9	60.5	59.7	59.6	62.5	63.4	67.5	63.1	64.8	66.9	65.6	64.6	66.3	61.8	64.5	60.7	62.8	65.5	67.1	67.3	67.9	68.5	65.3	65.3	67	67.6	67.6
		68.3	65.7	68.4	67.3	68.5	65.3	65.6	66.5	65.8	62.9	62	63	64.6	64.6	67.2	65.7	64.9	67.3	63.7	61.5	63.3	58.7	62.4	58.5	61.7	62.9	63.5	66	64.4	65.1	66	64.7	64.8	65.9	60.2	63.5	62	63.9	65.8	68.1	69	68.7	68.9	69.5	68.4	68.6	67.7	68.2
		68.6	64.4	66.6	65.2	65.1	64.4	64.9	63.3	65.3	63.1	62.2	60.3	62.3	63	65.2	62.5	63.4	65.6	62.7	61.8	62.4	59	62.6	60.9	61.7	63.5	64.8	66.3	66.6	66.6	66.5	65.4	64.5	65.2	63.2	65	66.2	66.6	67.3	67.9	66.8	67.3	67.7	67.7	66.7	68	67.1	67.6
		68.9	66.4	68.5	67.5	68.5	67.1	65.2	65.6	65.6	63.1	62.1	59.5	62.3	64.7	64.5	65.4	64.5	65.6	66	61.9	62.2	55.4	60	58.5	60.9	62.7	64.3	64.9	64.4	66.1	66.7	65.8	63.7	64.9	61.2	63.3	62.9	64.5	66.8	69.8	67.9	70.3	69.2	71.5	70.1	68	67	68.2
		68.9	69.3	71.6	70.4	69.7	65.6	65.2	65.5	66.8	64.7	63.8	61.6	64	65.4	65.2	66.7	66.1	67	66.5	64.3	63.8	59.3	63.3	60.4	62.4	63.9	65.9	65.3	66.6	68.7	68	67.7	66.1	66.9	62.8	64.2	65.5	68.6	68.5	70.2	68.7	70.6	69.4	70.6	70	67.8	67.5	69.1
		67.8	67.7	69.4	68.9	67.4	64	63	63.4	63.6	63.4	60.3	61	64.2	64.4	63.5	65.6	65.5	65.1	65	61.7	62	57.6	62.6	59.9	62.8	62.7	65.5	65.7	66.2	67.4	67.2	66.1	64.1	65.2	62	63.6	65.7	67.4	67.9	68	67	68.6	67.3	69.4	68.2	66.3	67.7	68.5
		70.6	70.1	71.1	70.1	69.7	64.5	63.4	64.5	68.4	65.7	64.9	63.3	63.2	64.7	63.3	69.6	66.5	64.9	66	65.1	62.8	66.8	64.6	60.9	69.5	65	67	65.5	65.3	67.5	67.2	65.1	64.6	63.6	59	59	61.3	72.1	68.8	67.8	66.3	68.9	65.9	66.2	67	65.7	66.4	65.4
		65.6	68	69.7	67.6	67	63.5	62.1	63.3	64.7	63.1	62.1	60.9	61.1	63.6	62	63.5	65.1	63	64.7	64.4	62	58.9	62.5	60.3	62.2	63.2	66.2	65.6	65.4	67.6	67.3	67.2	66.4	63.1	62.9	62.4	64.4	65.7	67.6	68.3	67	69	66.8	68.3	68.6	67.8	68.9	66.3
		68.3	69.1	71.8	69.5	68	65.9	68.8	71	71.5	68.3	65.5	60.5	64.3	66.7	64.4	66.3	64.3	63	66.8	65.4	62.1	58.7	60	62.1	62.4	65	72.8	75	66.8	67.8	68.5	69.6	73.6	64	62.1	64.1	65.1	64.9	67.1	67.7	68.9	70.2	73.7	68.8	72.4	66.7	67	71
		68.5	71.1	73.1	69.4	68.6	66.9	66.1	65.2	67.3	65.8	63.6	63.2	66.3	68.9	63.2	64.9	64.7	65.4	67.4	66.6	64.5	63.7	62.6	62	61.7	63.1	65.5	67.2	65.3	67.7	66.3	67.4	66.5	62.4	62.7	63.1	64.6	65.7	66.1	67.2	66.9	69.3	66.9	66.8	69.4	66.4	67.9	65.8
		65.3	63.4	65.2	62.7	62.7	62.5	61.4	62.1	59.6	60.2	59.6	61.1	62.4	62.8	63.1	62.5	62.2	62.9	63.1	63	61.4	62.4	60.3	59.7	59.5	62.6	62.5	63.9	63.1	63.2	62.3	62.5	63.3	61.9	61.9	62.5	62.9	63.5	64.2	64.2	62.5	64.2	62.6	63.6	63.4	62.3	62.5	62.9
		67.7	68.7	68	65.5	65.9	64	62.8	65.6	63.2	61.4	64.2	62.2	65.4	66.1	64	64.2	66.5	65.5	64.4	66.9	65.1	62.8	63.6	62.7	62	65.8	69.4	67.5	67.2	63.7	65.8	64.1	65.6	64.4	64.3	64.3	67.1	68.4	65.6	67.8	68.6	71.2	69.6	69.1	66.5	64.4	68.5	66
		69	66.1	67.3	67.8	65.6	62.9	64.4	63.5	65.2	64.6	62.7	65.8	67	64.4	64.2	67.4	62.6	65	65	65	62.3	63.7	63.3	63	64	64	66.3	67.7	66.7	67.3	67.2	66.3	71.3	60	66.9	66	66.3	65.1	67.9	65.4	65.3	66.3	65.9	65.1	68.8	68.5	66.3	68.4
		64.3	63.2	65.8	64.5	65.1	64.1	65.1	65.2	66.2	65.5	64.3	64.2	65.5	67.1	65.7	66.9	65.8	67.9	69.8	68	62.8	63.2	64.1	64.5	63.8	65.9	68.3	66.8	65.3	65.2	65.2	66.4	68.2	63.8	66.9	65.8	68.7	68.9	69	67.9	70.3	70.8	70.1	69.6	69.1	67.3	70.6	69
		65.7	68.1	67.2	67.5	63.6	63.4	62.2	62.3	62.4	61.6	61.6	60.6	62.1	63.5	61.7	61.7	64.8	64.2	64.8	65.2	59.8	62.4	61.7	61.3	63.6	63.2	67.7	66.9	66.4	66.5	66.2	65.3	68.3	62.3	65.8	64	65.5	66.3	68.5	65.3	66.3	68.2	67.5	68.8	68	66.4	66.8	66.2
		66.9	69.6	69.5	69	62.5	63.6	63.2	63.9	63.3	63.4	63.9	61.9	65.3	68.1	66	64.6	65.3	65.5	64.7	66.6	62.2	65	62.9	60.8	64.1	65.9	69.1	67.3	65.6	66.3	65.5	64.8	68.2	62.9	64.3	63.2	64	65.1	68.6	64.9	68.6	69.2	68.7	68.5	67.6	66.3	66.3	66.3
		66	66	65.3	65.9	64	65.4	65.7	65.8	63.8	64.2	62.6	64.2	65.1	65.9	65.7	65.8	66.4	65.5	66.6	65.7	65.5	65.8	62.6	64.9	65.6	65.7	64.8	65.7	65.5	65	65.6	66	65.8	65.1	64	64.6	64.7	65.7	65.8	65.6	65.6	65.6	65.6	65.8	65.8	65.8	65.6	65.8
		64	60.6	56.4	67.8	72	66.3	59.3	56.4	60.7	67.8	62.6	72.7	74.5	62.5	62.9	61.3	74.3	73.1	76.3	73.1	61.5	72.5	62.8	67.8	54.9	51.6	51.5	73	74.5	67.9	76.4	74.4	65.7	59.7	60.5	74	72.8	62.2	72.3	63.6	64.8	73	59.6	63.6	74.8	63.4	66.3	67.3
		70.8	72.9	70.2	69.8	68.1	67.9	66.9	70.2	67.9	67.1	65.9	66.7	67.5	67	66.5	66.7	69.4	67.8	68.7	67.8	65.9	67.6	65.9	66.7	68	67.7	67.8	68	70.1	69.8	68.3	68	67.8	66.3	66.7	71.2	69.6	69.7	70	69.7	71	70.3	69.6	71.7	69.2	69.1	68.6	68.8
		70.4	73.2	71.3	70	68.2	69.1	67.9	68.1	67.6	66.8	65.7	67.5	69.1	67.2	69.6	68.2	67.8	69.1	69.3	68.4	67	69.2	68.5	67.5	69	68.7	69.5	69.7	70.9	70.6	69.8	69.6	68.7	69	67.6	70.2	70.6	70.8	71	71.2	72.3	71.9	71.4	72.2	70.7	70.6	70.6	70.4
		70.8	71.8	71.3	69	68.7	67.5	67.6	67.4	67.2	67.9	67.9	68.4	69.4	68.5	70.2	69.4	69.6	71.3	70	68.3	67	68.6	67.8	66.9	69.1	69.7	68.8	69.3	69.9	70.3	69.2	68.4	69.2	68.5	67.6	69.6	70	71.6	71.3	71.3	72.4	72.5	71.5	71.1	69.7	69.8	69.6	70.4
		70.7	73.2	71.9	68.5	69.7	67.3	65.6	64.7	63	64.1	63	66.3	66.7	67.6	64.8	64.9	65.4	66.7	68.2	65.3	63.9	64.1	65.2	63.7	65.6	67.7	68.2	68.6	69.4	68.8	69.2	68.5	66.3	66.7	65.8	69.2	68.7	71.4	71.7	72	72.5	71.8	69.9	71.1	69.6	69.4	67.6	69
		69.1	70.2	69.6	68.4	69.6	66	63.9	62.2	60.6	62.5	59.9	61.2	64	61.3	60	62.7	64.2	65.2	66.2	62.3	61.7	62.2	62.8	62.9	63.1	64.9	65.4	64.9	66.9	65.7	64.5	66.2	64.8	65.4	65.2	67.1	66.3	69.1	69.7	70.8	70.8	69.5	68.4	69.2	66.8	68.3	66.7	67
		70.1	70.2	67.6	66.2	67.1	65.2	63.9	63.4	62.2	63.5	64.4	63.8	65.9	64	65.1	66.3	68.5	68.1	67.7	65.3	64.7	65.8	66.6	66.3	65.8	67.7	65.2	64.4	66.8	66.8	65.6	67	65.9	65.6	65	67.4	68.1	68.4	70.2	69.5	70.9	69.2	67.5	68.6	68.3	69.2	67.1	68.7
		65.6	70	68.8	68.5	68.5	65.9	61.9	61.4	60.1	61.6	59.9	61.7	63.9	66.5	62.6	62.2	64	66	64.4	62.2	64.8	64.3	64.6	64	63.6	66.8	66.8	67.9	67.6	67.6	68.3	67.4	66.2	67.8	65.3	68.4	65.7	67.6	70	70.5	69.3	66.5	66.4	67.8	67.5	66.8	66	66.7
		70.9	70.4	67.8	67.4	66	64.7	63.8	65.8	63.4	64.5	65.7	66.5	67.8	70	65.4	67.5	68.9	67.9	67.7	65.7	66.5	65.7	66.7	67.9	68.6	68.3	68.6	68.2	69.7	67.9	67.5	68.6	67.6	67.7	66.4	68.4	69.5	69.7	69.9	71.3	70.9	69.9	69.5	70.6	69	70.4	68.2	70.2
		69.6	67.7	66.9	64.4	65.7	63.3	63.6	64.8	63.9	65.1	64.8	64.8	67.5	63.9	64.7	66.2	67.9	65	65.4	62.7	65.6	64.5	65.3	65.9	68.7	69.7	70.2	69.2	69	68	67	68.2	68.3	68.7	66.7	68.1	68	67.5	71.4	69.9	71.6	69.8	68.7	70.1	64.8	68.4	67	69.4
		70.4	69	68.5	68	66.5	63.9	64.8	66.2	64.4	64.2	65.2	66.3	67.1	66.5	67.6	67.7	68.7	66.8	70.4	67.2	69.2	67.9	67.4	68.4	69.1	68.3	69	68.2	69.4	68.9	68	69.1	67.5	70.2	66.9	68.4	68.8	70	71.7	72.2	71.9	69.5	70	70.9	69.2	69.5	69.1	69.5
		71.3	69.6	67.7	67.2	66	63.1	62.5	64.6	63.1	63.6	63.7	69	68.9	67.1	67	67.9	68.3	67.7	67.1	67.6	69.8	67.7	67.1	69.3	69.3	68.4	69.6	69.3	70	68.9	69.2	69.7	69.3	69.9	68.4	69.8	69.4	70.2	70.4	70.6	70.6	69.2	69.4	71.6	68.3	69.6	68.6	69.6
		66.5	67.5	68.9	66.4	66.1	64.3	64.2	56.2	57.5	59.1	62.6	65.8	64.4	66.9	65.6	66.6	68.3	63.2	61.7	60.2	65.5	63.4	64.9	64.5	67.6	68	68	67.8	67.6	67.6	68.5	66.5	67.2	64.5	68.3	68	67.2	69.8	68.5	60.9	65.3	66.3	69.3	68.5	68.1	68.8	68	68.7
		68.2	66.9	64	62.1	63.7	62.8	59.8	54.7	58.7	59.3	59.4	63	59.9	58.2	62	62.2	62.5	60.3	61.2	60.3	59.7	59.2	60.9	64.3	65.3	61.8	64.4	66.2	62.9	64.6	64.4	64.6	63.1	61.5	64.3	65.8	65.5	67.4	67	67.1	66.8	66.4	67.8	65.8	66.8	67	66.9	65
		64.4	65.6	62.6	60	59	58.8	60.8	57	59.6	57.2	60.4	61.8	59.6	61.1	62.9	63.6	65.4	64.2	63	63.1	61.7	63.4	62	64.2	66.8	64.8	64	67.3	67.5	64.1	64.1	62.8	61.9	61.8	65	65.9	65.6	67.3	67.7	69.3	69.1	67.6	68.4	65.6	67.4	65.3	66.9	67.9
		63.6	64.2	61.6	51.7	41.9	50.6	53.1	53.9	54.5	46.2	53.2	53.1	57.5	60.2	61.5	62.2	63.2	61.9	59.9	62.3	61.1	61.1	61.5	64	64.8	64.8	63.7	67	65.7	66	65.7	63.5	65	64.1	66.2	66.5	66.7	67.9	68.9	70	68.6	66.2	67.7	66.8	67.2	66.1	68.1	68
		65.9	67.5	64.9	65.3	61	62.7	63	63.4	63.1	62.4	64.4	63.2	65.7	64.8	63.9	68.6	66.2	64.6	62.7	67.8	63.3	62.4	63.9	66.7	64.1	67.1	66	66.6	66	64.4	64.8	64.5	65.3	65.2	66.6	65.1	66.9	67	67.7	68.6	67	66.4	67.5	64.8	64.6	65.8	68.5	67.1
		70.8	68.7	67.4	66.4	65.7	67.2	65.8	65.5	64.8	66.1	65	64.9	66.8	67.9	69.1	69.3	69.8	67.5	68.4	68.3	67.4	68.9	68	68.3	68.3	67.1	69	68.7	67.8	66.1	67.2	66.6	65.6	69.2	69.1	66.5	68.7	69.4	69.9	70.3	69	70.1	67.7	67.2	68.2	69.5	70.6	69.6
		70.9	69	66.7	67.2	66.5	66.7	65.8	65.5	64.8	66.3	65.3	64.8	67.2	67.6	68.7	69.1	69.5	66.4	66.4	68.1	66.5	69	68.1	68.8	68.6	69.4	68	68.4	67	65.9	68.5	67.8	67.3	69.2	69	67.1	68.9	70.7	70.5	70.4	69.5	69.9	68.8	67.1	68.2	70	70.7	69.9
		66.1	66.1	66.5	65.6	65.5	66.7	64.2	66.2	64.6	66.7	65	64	65.7	66.4	66.5	67.1	69.8	66.1	67.2	66	67.8	67.3	67.2	67	66.8	67.6	68.8	68	68.2	64.9	67.1	67.5	67.5	69.2	69.5	66.3	69.3	70.3	69.5	68.4	68.2	67.1	67.2	67.7	66.1	68.5	68.7	67.8
		64.4	62.9	63.4	62.9	63.2	64.8	61.1	62.3	60.9	63.4	61.4	62.8	62.1	62.9	65.1	64.4	66.3	62.4	62	61.4	62.6	63.7	64.1	65.7	65.1	64.3	65.9	64.8	65.2	63.8	63.6	62.9	61.6	65.3	63.6	64.7	64.6	66.5	66.7	67	66.1	66.1	65	63.2	64.8	67.8	69.3	69.6
		63.9	64.9	61.4	62.2	60.7	63.3	63.9	59.9	60.7	62.3	59.6	61.8	61	62.3	68.1	64.5	66.1	63.6	61.6	63.3	60.2	63.5	64.2	61.4	62.7	62.7	65.4	65.2	67.1	66.5	64.5	63.1	62.2	65.4	65.6	63.9	66.3	66.8	68	64.4	67.2	65.7	67	66.1	64.6	65.8	70.1	67.5
		65.3	64.1	62.2	64.3	60.8	67.1	63.3	63.1	61.9	62.9	60.1	60	59.3	63.1	64.6	63.3	64.4	63.7	60.5	62.2	59.8	62.1	62.5	61.1	63.7	63.6	65.3	61.6	65.4	62.5	59.7	61.1	61.5	63	63.1	63.4	64.2	66.3	66.7	63.2	63.9	64.6	65.8	65	64.3	66.2	69.6	67.9
		66.6	66.1	65.2	64.6	64.8	65.7	64.2	62.1	62	62.6	60.3	61.6	60.4	63.7	64.2	61.7	65.5	64.1	61.5	61.3	61.4	64	62.9	60.4	62	63	62.1	63.4	65.6	67.5	65.3	65	63.2	65.3	64.9	65.8	67.2	64.9	64.8	63	62.6	64.7	64.5	63.5	64.1	65.7	69.9	65.9
		64.6	62.4	61.4	60.7	61.4	62.4	61.2	58.9	60	58.9	60.4	60.1	57.1	59.7	61.9	60.3	62.4	60.3	59.4	59.3	59.2	59.9	58.7	58.4	59.2	59.9	60.7	62	62.5	62.9	62.6	61.9	61.1	62.6	63	63.3	63.8	62.6	63.3	60.9	60.7	62.2	62.6	63.5	62.5	63.2	65.5	62
		65.4	63.7	63.5	63.2	63.9	67.4	65.4	62.3	63.9	63.8	66.4	65.4	61.9	66.4	68.5	66.1	65.4	64	63.6	65.8	63.6	64.2	64.4	63	63.7	64.3	64.3	64.3	62	66.1	64.1	64	63.8	67	65.6	67.3	72.1	69.8	69.5	66.6	64.9	67.4	66.3	65.5	66.6	68.4	69.2	66.5
		65.9	66.1	65.7	66.6	66.5	68.1	66.7	65	65.4	65	65.1	64.6	62.1	65.5	67.2	65.2	63.7	63.1	63	65.5	64	64.3	64.2	63.5	64.7	64	63.7	64.5	64.7	65.5	66	65.4	65.9	67.8	66.8	67	71	69.1	68.8	68.6	66.1	68.8	68.5	67.6	67.8	68.3	68.6	67.1
		65.8	66.2	65.8	65.9	65.6	67.2	66.6	64.5	66.6	64	63.9	61.4	63.2	65.2	66	66.7	64.5	64.5	64.5	62.9	63.7	63.7	62.6	61.9	62.2	64.3	64.9	65.5	64.1	67.6	66.5	64.1	66.8	67.6	64.3	64	69.5	68.5	65.2	65.7	64.6	68.1	69.1	65	68.8	69.7	68.4	68.5
		65.3	67.6	65.1	65.4	66.7	67.7	66.2	66.5	68.1	65.9	64.8	62	63.9	66.4	67	67.1	65	63	63.2	62.2	63.9	64.8	63.9	62.1	61.6	65.8	65.9	64.4	62.8	62.2	62.9	60.2	65.9	66.8	63.8	62.9	69.9	71.2	66.1	72	68.2	69.6	67.8	65.3	69	69.1	68.8	70.4
		70.5	69.4	69.3	68.2	70.9	68.7	67.8	70.5	63	63	63.7	64.9	69	69.3	69.4	74.3	63.6	61.8	62.9	65.8	64.3	65.7	69	60.1	68.5	61	62.3	54.5	67.3	66.9	60.3	67.4	72.6	74.6	57.1	61.7	61.4	69	66	70.5	65.7	72.3	75.7	69.5	73.6	74.4	69.9	71.3
		65.9	68.8	64.6	63	64.9	65.5	64.1	66.8	67.3	65.7	63.5	62.4	63	68	67.5	66.4	66.9	65.3	66.3	64.3	62.5	62.6	59.3	60.5	62.6	62.4	63.2	66.4	65.2	65.6	65.6	61.9	65.2	70.4	67.2	66.3	66.6	66.7	64	66.8	65.8	65.4	66.9	65.6	69.5	69.5	66.2	71.2
		69.6	68.2	63.9	63.5	64.7	64	63.4	64.3	67.2	65.4	65.6	63.2	65	69	66.9	66.4	66.9	65.7	65.8	55	61.1	63.5	65.6	64.1	65	65.6	65.7	66.1	69.8	70	67.1	67.2	68	66.4	71	66.1	69.4	68.8	64.2	64.8	67.1	66.4	70.1	65.6	64.3	66.9	64.4	64.5
		65.5	65.7	65.6	64.8	67	65.6	63.6	66.7	68.1	63.7	64.7	62.6	63.2	68.8	67.4	66.7	65.2	62.8	64.9	63.4	63.1	64.8	63.2	66.4	64	64.9	64.8	67.8	66.3	66.8	63.7	62.9	65.9	66.8	65.8	66.3	68.1	70	65.8	66.1	67.8	68.3	66.1	64.3	67.6	68.2	67.4	68.5
		67.9	67.1	66.8	64.7	67	65.9	65.2	66.4	67.8	65	66.9	64.8	65.6	66.8	67.1	68.3	64.6	63.7	65.7	64.6	64.8	65.3	63.4	66.3	66.1	67.7	66.5	66.9	66.5	66.4	66.1	66.8	68.9	67.2	68.6	68.8	68.8	68.8	68	67.7	70.2	69	68.6	68.6	68	67.6	66.5	68.9
		63.5	62.6	61.9	61.8	62.7	62.5	61.3	62.6	62.6	60.8	61.4	61.2	61.3	62.6	60.8	62.2	60.4	60.4	61.4	61.2	61.5	61.8	61.3	60.6	61.8	62.3	61.5	62	62.3	62.2	62.5	62.2	62.5	62.5	62.8	63	63.2	63	61.6	62	62.5	63.1	62.7	62.7	63	62.9	62.5	62.7
		70.9	69.1	67.4	65.3	68.1	68.5	67.8	68.9	67.5	66.3	68.2	66.7	67.7	66.5	64.8	66.1	65.4	63.4	67.3	66.4	67.7	67.8	65.8	65.8	67.8	67.1	67.6	66.7	69.3	67.5	65.4	66.8	67.4	67.4	68.4	70.3	69.6	68.7	67.2	65.8	68.2	69.1	66	67.4	68	69.3	67.9	67.6
		66.6	67.9	68.4	66.6	70	67.7	64.8	66.5	65.3	64.2	65.6	68.7	67.1	66.1	71.5	70.7	71.1	65.5	65	67.9	67.9	63.8	64.3	60.5	62.7	60.6	63.2	62.2	64.4	63.9	61.6	65.8	63.3	62.7	62.1	63.3	64.7	65.2	63.2	61.4	66	68.3	62.2	65	62.8	61.3	63.2	61.7
		68.5	65	64.3	62.9	66.3	68.2	65	67.6	64.3	64.5	64	62.8	64.5	64.1	62.7	64.5	63.1	63.5	65.4	65	67.9	66.6	64.4	64.8	64.2	64.1	65.1	65.3	67	65.6	65.2	64.8	65.5	65.8	64.2	66.7	67.4	66.1	65.7	68	66.7	66.5	63.5	66.3	66.1	65.4	66	65.5
		71.9	70.9	70.9	71.3	72	71.6	69.8	70.4	69.7	70	70.7	70.4	71	71.1	70.1	70.2	70.8	70.5	70.8	72.6	72	71.6	71.9	71.9	72.3	72.2	72.5	71.2	72.8	71.3	69.4	71.2	71	71.9	70.2	72.1	71.7	72.5	71.8	71.5	71.8	72.1	70.6	71.1	71.4	71.5	72.3	72
		66.9	65.4	62.4	61.8	67.9	64.8	66.5	66.1	63	62.8	62.3	61.1	64.5	62.8	64.8	63.7	65	64.6	62.2	65.2	66.6	64.3	66.5	65.8	67.7	65.9	68.4	66.3	68.3	67.5	65.8	68.3	66.8	65.6	65.6	69	68.7	68	65.8	65	67	67	66.4	68.2	69.1	67.7	68	67.7
		63.5	62.5	60	59.8	65.8	60.1	63	62	58.5	60.6	58.3	55.6	64.6	59.8	58.8	60.2	57.4	61.7	56.3	61.7	61.2	62.4	62.9	62.5	65	64	66.1	62.2	64.5	63.6	61.7	64.7	66.1	62.7	63.8	71.1	70.5	63.3	63.1	63.9	64.9	66.7	62.9	67.1	69	64.3	64.8	59.9
		69.7	66.1	64.2	65.7	64.7	63	63.8	66.4	64	65	63	60.6	63.2	61.5	64.1	64.8	60.4	67.3	62.7	65.7	66.8	64.9	66.1	65.7	67.2	66.3	67	67.1	66.9	64.6	64.1	66.1	64.5	64.8	64.4	66.9	66.7	66.9	63.8	67.3	66	67.6	63.6	67	66.9	65.7	65.9	63.2
		65	64.2	62.9	64.8	63.6	63.4	63.9	65.5	63.7	64.9	62.1	60.3	62.8	60.9	64.1	65.3	61.2	66.4	62.5	65.1	66.9	64	65.6	65.2	67.2	66.8	67.4	67.7	67.9	65.8	64.2	67.7	65.5	66.5	64.9	67.2	68.6	65.5	63.9	66.9	66.5	67.2	63.9	67	67	66.2	66.1	64.6
		65.3	63.6	60.1	64.3	61.4	61.7	61	63.3	61.3	63	60.4	61.4	61.5	60.3	62.6	63.7	57.4	62.1	58.6	60.6	64.4	61	61.6	61.7	61.2	61.5	61.2	63.6	65.4	61.9	63.8	65.2	62.4	62.8	60.7	63.8	65.3	62.5	62	64.6	64.5	63.1	63	66	66.1	65	62.9	60.6
		69.9	67.4	63.4	63.9	62.2	63	62.3	63.5	61.7	64	61.3	62.7	62.1	60	60.8	61.4	58.3	59	58.1	61.1	64	61.5	61	65.3	64.6	64.8	64.7	66.6	67	62.9	65.5	66.6	64	64.6	65.1	66.3	65.6	66.2	66.1	66.7	67.9	67.1	66	66.6	65.9	67.3	66.4	63.3
		67.1	62.2	60.5	61.8	60.6	61.6	61.9	62.6	61.5	58.2	60.3	57.6	60.6	56.2	57.7	55.5	54.3	54.7	54.3	57.5	58.6	60.5	58.2	60.3	58.9	62	61.1	65	63.2	60.1	62.6	63.5	60.6	60.5	62.1	63.2	64.3	61.7	62.8	65.6	65.7	65.7	65.4	65.3	64.5	65.2	64.4	63.1
		71.1	67.7	64.7	68.8	66	67.4	67.8	66.9	66.7	65.4	64.7	62.5	64.9	63.6	66	65	64.5	63.9	63.1	66.2	65.1	68.2	65	67.5	66.3	69.3	65.9	70	68.6	63.9	68.5	67.2	64.3	67.1	66.1	68.1	68.2	66.3	65.9	69.1	69.2	67.7	68.8	69.7	67.6	67.2	67.3	66.3
		68.2	65.4	64.1	66.2	63.8	66.1	67.1	66.4	66.4	66.7	62.9	62.7	64.5	63.2	66.4	61.2	64.1	61.8	62.4	65	63.9	63.9	65	64.4	68.2	67.9	68	68.4	67	65.8	68.3	67.1	63.7	62.9	64.9	65.8	66.7	63.7	66.5	66.8	67.4	65.7	68	68.2	66.6	66.8	66.6	64.9
		68.5	65.2	63.6	66.3	63.6	66	67	66.6	66.4	66.4	62.9	63.3	63.3	62	64.4	60.5	63.6	60.3	62.1	64.7	63.1	64.3	64	64.9	67.4	68.1	68.4	68.6	67.1	64.5	68.4	66.8	63.8	64	66	66.3	66.5	63.7	66.7	67.6	67.2	65.6	67.6	67.9	66	66.9	66.1	65
		72.1	67.5	65	66	64.3	64.6	67.8	67.5	67.1	67.7	64	65.5	65.6	63.2	62.7	58.6	63.6	60.2	62.8	67.7	61.8	65.9	64.1	67.3	67.9	67.4	68.5	69.4	69.1	66.8	66.7	68	63.9	62.1	67.1	66.9	67.3	64.6	66.2	68.5	66.8	65.6	69.1	68.9	67.7	66.2	67.5	65.3
		71.8	68.1	62.6	64.4	65.2	64.9	67.4	64.6	61.7	63.5	61.9	63.7	59.7	62.6	64.1	57.9	62.6	59.4	62.2	61.8	60.7	63.7	63.3	67.2	68.7	68.3	62	56.5	62	64.9	67.6	67	64.7	66.4	68.5	67.5	62.2	62.8	64.3	54.7	62.1	64.5	66.5	67.4	66	66.1	66.1	65.4
		69.7	69.7	70.2	70.3	69.3	70.6	70.9	69.7	70.8	71.2	71	70.8	69.9	69.1	69.1	64.8	67.9	67.5	70	68.5	68.7	64.9	66.5	67.7	68.9	69	69.5	70.3	70.4	69.6	70.1	69.5	69.6	69.9	69.8	70.1	70.5	63.1	66.7	68.3	68.9	70.2	61.4	65.1	67.1	69.3	70	69.7
		71.5	64.5	65.4	62.5	64.2	62.4	62.8	60.9	63.3	62.4	62.3	60.5	60.2	60.9	60	56.2	56.6	56.8	58.6	59.8	60.7	59.5	61.7	60.9	66.5	63.7	65	67.2	64.8	64.2	66.5	63.3	61.5	65.5	67.1	67.6	62.8	63	64.9	65.6	65.1	65.6	65.7	64.9	63.4	63.5	61.6	64.4
		70.5	67.7	71	65	68.9	67.9	67	62.5	65.9	60.5	65.2	64.2	64.7	69.5	67.4	65	62.1	63.8	66.5	63.6	68.1	66.6	70.6	67.6	72.2	66.2	69.2	70.6	67.2	69.6	68.5	66.5	63.8	65.9	68.4	65.2	61.5	64.7	67.4	70.7	67.4	70.5	72.4	69.4	65.2	64.8	65.1	67.6
		67.9	65.9	69.5	63.8	68	68.4	67.2	66.8	67.9	64.8	63.5	62.9	65.5	66.1	63.4	63.8	60	60.8	64.9	62.7	62.5	63.1	64.5	65.5	65.5	63.7	66.2	65.7	64.8	65.5	64.8	62.9	62.6	65.2	64.6	63.6	63.1	61.6	64.9	65.7	61.8	65.3	65.7	65.3	64	63.4	62.6	62.8
		69.1	71.6	69.4	67.6	66.2	67.3	65.1	68	66.4	66.7	68.7	69.6	69.4	68.8	66.9	68.2	67.7	67.5	69.7	70.7	70.4	71.1	67.8	69.2	69.5	69.3	70.1	70.6	69.3	68.6	67	69.6	68.7	70.1	71.1	70.6	69	68.2	69.8	67.9	69.6	69.8	68.7	67	68	68.2	68.7	69.9
		70.4	70.2	70.3	69	67.8	67.8	66.7	69.2	67.2	68.5	70.2	71	70.3	68.9	68.6	69.6	68.6	68.8	70	70.7	70.5	71.3	69.7	69.9	70.1	70.9	70.8	70.9	70.5	70.4	69.5	70.5	71.2	70.7	70.7	70.2	70	70.2	70.4	69.2	69.7	70.1	70.7	68.5	70.2	70.3	70.1	71.1
		70.4	68.5	70.1	68	70.4	70.2	69.3	70	70.2	65.8	65.8	67.8	65.7	67	61.6	69.2	65.7	65.2	68.2	63.7	66.2	67.3	69.1	68.3	70.1	70.1	69.5	70.2	66.2	70	68.8	65.3	65	64.5	66.4	62.4	62.9	62.1	65.6	66.8	66	70.4	69.3	67.5	63.8	65.7	62.5	66.9
		66.5	63	64.7	62.4	65.5	66.2	67.2	66.6	65.9	59.2	60	62.1	61.4	60.8	58.2	64.3	60.9	59.4	63.1	58.1	58	58.5	64.4	62.6	63.2	63	62	59.3	60.9	65.5	63.2	56	59.4	60.1	59.9	54.3	58.1	55.2	61.8	61.9	57.5	61.1	61.9	61.4	58.7	62.3	57.7	57.1
		64.3	62.6	64	62.4	64	64.4	63.6	64.2	63.9	60.2	60	62.2	60.3	61.2	56.1	63.2	59.9	59.7	62.1	57.8	60.3	61.3	63.2	62.4	63.7	63.7	63.3	63.9	60.1	63.8	62.5	59.4	59	58.5	60.2	57.1	57.3	56.7	59.6	61	60.1	64.1	63.1	61.5	58.1	59.9	57	60.7
		64.1	64.3	63.9	63.8	64.4	64.3	64.5	64.2	63.8	62.5	63.5	61.9	63.7	64.1	62	61.2	63	59.4	62.3	61.8	62	61.8	64	64.3	63.9	56.3	58.2	59.4	61.9	62.9	60.1	59.5	59.7	62.6	59.5	59.3	60.7	64	64.6	64.5	63.4	64.3	63	48.1	54.6	58.7	61.2	62.5
		66.9	69.9	65.5	69.6	70.3	72.5	70.6	70.3	69.5	64.4	64.9	61.5	65.4	67.9	61.7	62	62.5	62.3	64.4	63.3	63.4	63.9	66.5	67.4	62.6	53.9	62.1	61.6	63	63.7	59.8	61.7	60.8	64.3	60.4	61.2	56.4	60.5	62.4	59	56.7	58.9	60.8	49.6	56	59.7	61.2	60.6
		67.4	67.6	61.7	68.9	70.1	73.6	71	73.9	72.4	65.1	63.2	59.5	65.5	69.2	65.1	64.7	68.5	68.9	67.5	65	65.1	67	69.5	71.7	69.1	65.4	64.7	65.2	65.5	70.1	66	63.8	69.4	70.5	63.3	64	67	69	71.6	68.1	66.8	66	69.1	68.4	66.8	65.9	67.2	62.7
		64.8	64.5	59.3	66	67	69.9	67.8	70.2	68.8	62.8	61.2	58	62.2	65.6	62.6	62	66.5	68.1	65.3	63.1	62.9	64.5	67.3	68.4	65.7	63.8	62.4	62.9	63.3	68	64.4	62.4	68.6	69.3	61.8	63.3	65.5	67.3	69.4	65.3	64.3	62.4	66.1	67.1	64.7	63.9	65.5	59.7
		69.2	69.2	69.3	69.2	69	68.8	68.6	68.6	68.6	68.5	68.5	68.4	68.5	68.6	68.8	68.9	68.9	68.7	68.6	68.6	68.7	68.5	68.4	68.4	68.4	68.5	68.7	68.7	68.8	68.6	68.6	68.5	68.5	68.6	68.4	68.1	68	68.3	68.2	68.4	68.4	68.3	68.4	68.4	68.5	68.4	68.5	68.3
		64.3	63.7	63.7	64.2	63.8	63.3	67.2	67.5	62.7	59.8	60.3	63.9	63.9	63.6	64.3	64.3	64.1	64.8	61.1	64.2	63.8	63.7	63.5	64.1	63.8	63.5	63.6	63.9	64.3	64.3	62.7	64.1	64.4	63.9	61.5	61.9	64.3	63.9	63.2	61.7	64.1	63.7	62.9	61.6	63.3	61.1	60.1	63.7
		67.3	69.3	66.9	67.8	68.4	68.6	69.8	71.6	65.2	64	62.9	65.2	65.9	65.8	67.9	65.9	67.5	68.7	62.3	66.7	66.8	67.3	67.7	66	65	66.1	65.4	66	67.5	65.3	64.1	65.9	66.8	65.8	64.9	65.4	65.8	67.3	67.7	62.6	64.3	66.8	66.3	64.5	65.8	64.1	62.4	65.4
		67.2	69.4	66.7	68.5	68.2	67.8	69.6	71.9	65.3	62.1	62.7	63.3	64.6	65.3	69.7	68.6	68.8	69.5	64.6	69	68.1	68.4	68.9	66.5	66.3	66.8	66.1	67.4	68.8	67.5	66.1	67.5	68.5	67.3	67.1	65.3	66.3	67.9	68.3	64.4	65.4	66.5	67.2	64.6	62.9	65.1	63	64.8
		68.6	68.1	70.1	69.7	70.3	70.3	70.9	70.6	67.4	67	66.5	68.5	70.7	67.7	70.4	66.8	67	70.2	64.5	67.7	66.3	69.5	67.2	66.7	67.1	68.2	66.5	66	68.9	66.5	64.4	67.5	69.6	68.1	66.9	66.9	68.5	68.3	68.3	66.8	66.5	68.2	67	65	64.1	64.5	65.4	66.9
		69.5	67.3	67.2	69.1	69.3	68.5	69.1	70	65.9	67.6	65.6	66.9	67.8	64.7	68.4	68.2	66.5	65.7	62.7	64.6	64.6	66.9	67.2	65.6	65.7	67.9	66.9	66	68.4	65.1	62.4	66.4	67.7	65.9	66.1	65	65.9	67.2	64.5	63.9	62.8	64.7	62.6	62	59.8	57.4	61.5	62.3
		64.1	63	63.7	63.5	63.1	63.8	61.7	62.2	61.7	62.6	62	62.2	63.3	61.6	64.3	64.4	63.1	61.3	60	61.8	62.8	62.5	62.4	62.5	61.8	62.8	63	63.8	63.9	63.4	63.5	63	63	63.1	62.4	61.5	62.2	62.3	62.1	62.8	62.3	62.6	62.6	61.6	62.9	59.7	59.9	61
		64.6	65.3	66.6	65.4	60.5	60.5	62.6	63.4	60.2	57.8	56.7	60.8	62.3	62.7	64.1	64.5	63.7	57.9	59.4	64.3	64.6	64.3	63.7	64.3	65	65.1	64.6	64.8	64.1	64	63.8	63.8	63.7	64	64.8	64.5	64.6	64.3	63	63.6	64	64.5	64.6	65.1	63.7	59.6	59.1	60.7
		65.5	66.2	65.8	65.9	64.1	64	65.6	62.4	63.1	63.2	60.5	64	61	64.2	64.5	64.3	64.3	62.8	64.2	64.5	65.7	65.1	64.5	64.4	64.6	64.6	64.9	65.5	65.2	64.3	64.8	63.4	65	64.3	65.1	65.2	65.1	64.8	63.9	64.5	65.7	65.6	65.4	64.6	64.8	64.6	65.3	64.4
		68.9	68.5	68.8	69.8	68	68.1	69.6	65.1	64.6	64.4	65.1	66.4	62.9	66.3	65.4	66.8	66.8	63.5	67.1	67.3	68.4	68.1	67.1	66.9	67.7	66.4	67.8	68.8	67.5	64.6	67.3	65.5	68.6	66.2	67.7	68.1	67.9	68.5	66	66.8	68.1	68.3	67.6	67.3	66.9	66.9	67.7	67.6
		66.1	66.4	66.5	67.3	66	66.2	64.7	64.7	64.6	62.7	65.5	64	65	64.1	65.6	64.9	61.5	63.4	63.9	64.8	65.2	65.4	65.4	63.7	64.5	63	64.7	66.1	64	63.6	65.3	65.1	63.3	65.2	64.3	65.6	66	64.7	65.5	65.6	65.6	66	64.8	64.2	64.4	64.5	65.5	65
		68.9	68.9	69.1	68.6	67.4	69.1	67.1	67.4	66.6	65.6	66.8	66.3	68	67.7	69.5	68.7	64.7	67.7	67.2	68.6	67.8	68.3	68.5	68.3	69.2	68	67.9	69.4	65.7	65.3	67.8	66.6	63.8	67.9	67.1	68.1	68.6	66.9	68	69.4	69.6	67.8	68.1	67.1	68.5	69.6	69.6	69.5
		64.5	64.3	63.8	64.1	62.6	63.8	62.8	63.4	62.9	61.6	62.5	63.6	63.3	63.5	64.4	64.1	61.5	62.6	63.5	64.1	64.3	63.7	63.6	63.9	64.1	64	64.3	64.2	64	64.2	63.5	62.3	63.1	63.6	64.1	63.7	64.1	64.2	64.3	64.6	64.5	64	64.2	64.3	64.2	64.6	64.6	64.3
		68.1	68.3	67.6	68.4	67.6	64.1	66.3	63.9	61.6	62.3	63.5	64.2	63.3	65.8	63	64.1	62.8	65	63.1	62	62.7	62.7	63.4	63.7	64.1	66.3	64.7	65.8	66.1	65.8	65.4	65.2	64.1	65.7	62.8	62	66.2	65.5	66.2	65.8	66.7	67.7	66.7	65.9	66.1	65.3	67.1	65.3
		68.4	68.2	67.4	68.4	68.1	63.6	65.3	65.5	64.1	65.2	65.5	65.6	64.7	65.2	65.7	64.6	64.9	66.1	65.8	63.1	65	60	63.1	63.5	63.2	67.5	66.1	65.1	64.5	64.6	65.2	67.1	67.1	65.6	63.8	62.2	66.2	65.5	67.4	65.9	66.2	66.6	67	66.6	65.8	65.4	67.8	63.1
		67.5	66.7	68.6	65.3	62.1	61	64.4	63.6	62.3	62	65	64.8	65.1	63	61.1	64.3	64.2	63.6	63.8	65.6	63.3	66.3	67	66.9	65.6	66.5	67.3	64.4	64.3	62.4	63.8	65.8	61.2	61.9	64.2	63.4	63.2	64.7	62.5	64.3	61.6	62.8	63.7	61.4	62	63.5	60.8	61.8
		63.4	63.1	62.6	60.9	62.1	59.4	58.9	58.1	59.5	59.5	56.9	61	62.1	65.5	64	60.7	62.6	62.9	63.1	62.4	63.6	61.4	61.9	61.2	61.8	61.8	62.3	60.4	59.6	61.2	62.3	61.6	61.7	63.4	64	63.4	61.8	62.4	63.5	64.3	63.3	63.8	62.8	60.8	61	62.3	63.7	64
		69.2	68.4	68.1	65.6	67.8	63.3	63.9	61.3	62.9	64.6	61.9	65.7	65.7	69.1	68.3	63	67.1	66.2	68.4	66.8	67.8	65.6	66	66.2	65.7	66.5	67.8	64.1	63	65.8	68	64.8	66.9	66.7	69.4	67.5	65.5	67.4	67.3	69.5	67.6	69.2	66.8	64.9	65.1	67	66.9	68.4
		63.7	64.8	64.4	61.2	64.7	59.7	59.2	57	58.7	59.8	57.4	61.3	62.2	65.5	63.5	61.2	62.8	63	63.3	62.7	63.7	60.7	62.3	62.3	62.8	61.8	62.7	58.5	59.8	60.7	62.3	62	63.1	63.5	64	62.6	61	62.6	63.7	64.5	63.1	64.1	61.1	61.4	63	64	64.1	64.8
		67.3	70.2	68	65.6	71.4	59.9	62.4	59	56.2	64.7	61	63.1	64.5	68.6	67	65.4	67.4	67	67.5	67.5	67.4	63.4	65.9	66	66.5	67.2	68	58.7	61.2	63.7	64.9	63.1	67	66.3	67.6	63.9	64.5	64.8	64.9	66.5	66.5	66.8	64	65	66.3	67.6	68.4	70.1
		68.2	70.3	68	65.1	70.2	60	63.1	61.6	61.1	64.2	63.4	63.6	62.5	67.9	65.5	64.9	66.2	63.4	66.1	67.2	67.8	65.4	67	66.6	66.6	67.4	66.6	60.4	64.4	66.3	65	67.1	69.2	69.8	70.7	68.3	68.3	67.7	67.1	69	70.3	67	60.9	64.9	67.2	70.8	70.6	71.2
		68.7	69.7	69.5	68	69.8	61.7	61.6	59.9	57.7	62.2	61.6	63.7	63.3	65.7	60.4	64.1	64.3	63.5	66.5	66.7	67.3	64.4	64.4	66.2	65.4	66	67.2	63.2	66.4	66.8	63.3	60.7	66.8	67.5	67.4	64.8	65.6	66.1	66.4	65.8	67.3	65.2	62.1	64.7	66.7	63.1	68.4	67.7
		63.5	65.1	62.5	64.8	62.4	58.9	57.7	56.8	57.5	58.5	58.1	60.1	62.2	63.9	58.6	61.1	62.3	61.8	64	63.6	64.5	61.2	61.5	61.9	59.9	61.5	62.4	60.1	61.5	61.8	61.9	60.5	62.6	63.4	63.6	60.6	61.7	63.3	62.4	62.5	63.2	61.7	61.4	61.4	62.8	61.1	64.8	63.5
		67.4	68.3	64.7	68.4	64.7	60.7	56.9	60.1	63.9	64.1	65	63.6	67.3	70.2	61.4	66.1	66.3	66.4	68.8	68.2	68.2	65.3	65.2	66	61.5	66.1	63.5	61.1	65.4	66.4	65.1	66.5	66.8	68.7	67.1	63.9	65.6	67	65.8	66.8	67	64	65.6	66.4	67.8	65.1	69.9	67.3
		66.7	62	64	67	59.3	57.8	54.8	53.5	60.2	58	60.7	58.5	64.4	68.2	61.5	65.3	64.9	67.4	68.9	68	67.1	62.9	65.4	65.1	64	66.9	64.5	59.3	65.7	66.2	64.7	66.9	64.5	67.8	63.8	61.6	62.8	63.9	64.3	63.7	65.3	62.2	63.5	65.5	64.4	65.8	69	65.4
		62.1	56.9	59.5	62	55.6	54.1	51.9	49.9	55.9	53.4	54.7	54.7	59.3	63.2	57.8	59.5	60.7	62.4	63.4	62.8	61.8	59.3	60.6	60.6	60.6	61	60.1	57.3	61.2	61.2	60.3	60.5	59.8	61.7	59.4	56.4	58.7	58.7	59.6	59.1	60.1	59.2	59.8	60.3	59.5	60.7	63.7	60.6
		72.2	72	71.7	71.8	71.3	71.3	71.7	71.6	71.4	71.8	71.4	71.5	71.6	71.7	72.3	71.6	71.4	71.7	71.2	71.4	71.9	71.4	71.3	72.1	71.4	72.2	71.2	70.5	71.3	71.4	71.5	71.7	71.6	71.4	71.3	71.6	71.1	71.3	71.3	71.2	70.5	71.6	71.4	71	69.6	69.9	68.9	70
		72.1	72	72	71.7	70.9	71.1	71.7	71.5	71.5	72	71.2	71.1	71.5	72	72.4	72.2	71.7	72	71.6	71.8	72.3	71.3	71.5	71.9	71.5	71.7	71.1	70.6	71.3	72	72.1	71.6	72.1	71.1	71.7	71.2	71.3	71.8	71.6	71.3	70.6	71.9	71	71	70.4	70.5	69.8	70.8
		67.8	67.5	67.1	67.4	66.9	66.7	67.3	66.9	67.4	67.8	66.7	66.7	67.4	67.5	67.9	66.8	66.9	67.5	66.1	66.9	67.6	66.7	66.6	66.8	66.9	67.1	66.4	65.8	66.7	67.3	67.1	66.8	67.2	67.1	67.4	67.3	66.7	66.8	67.1	66.8	66.4	66.7	66.4	66.5	65.8	65.9	65.4	66
		68.5	69.5	69	69.9	68.5	65.4	65.6	67.6	68.1	63.7	65.4	64.9	66	67.3	66.3	66.3	66.2	67.4	65.3	66.5	67.1	65.4	65.5	63.1	63.7	63.4	64.6	64.5	67.1	67.6	65.7	67.2	67	67	66.1	66.6	66.7	67.1	66.9	66.3	67.1	68	65.2	66.4	67.7	67.3	67	67.9
		69.3	68.5	68.7	69.3	68.4	68.5	68.9	68.6	69	68.9	68.5	68.9	68.8	69.1	69.1	68.9	68.6	69	68.3	68.7	69.1	68.5	68.6	68.8	69.1	68.1	67.7	67.4	68.7	69.1	68.7	68.9	68.6	68.9	68.8	68.6	68.5	69.3	68.3	68.4	68.2	68.4	68.3	68.2	69.3	68.2	68.4	68.9
		69.4	69.3	69.4	69.3	68.8	68.8	69.2	69.1	69.2	69.3	68.7	69	69	69.2	69.7	69.1	68.8	69.4	68.4	68.9	69	68.4	69.1	69	68.9	67.9	68.2	67.8	68.8	69.1	68.8	68.7	69.5	68.9	68.6	68.7	68.5	69.3	68.5	68.6	67.9	68.9	68.7	68.4	69.4	68.8	68.9	69.7
		69.5	68.3	68.1	68.5	67.4	68.3	68.5	69	68.8	69.4	67.6	67.7	68.8	69.3	69.3	68.7	67.9	68.9	68.1	69.7	68.8	67.6	69.5	69	68.9	68.8	69	68.4	68.3	69.4	69.3	69	69.4	69.9	68.7	68.1	68.4	68.8	68.9	69.1	67.9	69	69.2	68.6	69.2	68	68.5	69.3
		71.7	70.8	71.5	70.5	70.4	71	71.1	70.7	71.4	70.8	70.6	71.2	71.2	71.3	71.1	71.1	70.6	70.7	70.4	71	70.7	70.9	70.8	70.4	70.2	70.1	69.7	70.2	70.4	70.9	70.5	71.1	70.8	71.2	70.4	70.4	70.2	70.7	70.2	70.2	69.9	70.9	70.9	70.8	71.4	70.9	71.1	70.8
		69	68.7	68.8	68.8	69	68.3	66.7	67.9	68.6	67.7	68.5	68.2	68.2	69.6	69.3	68.9	69.4	69	68.9	69.3	68.9	68.4	68.1	68.8	68.5	67.5	68.4	67.4	68.1	68.7	65.2	67.4	68	68.6	67	67.5	67.8	68.2	67.9	68.2	66.8	68.2	68.5	68.1	68.7	68.5	66.5	68.3
		69.3	68.7	69.3	68.5	67.6	68.6	68.8	68.2	68.9	69.1	68.2	68.1	68.5	68.7	68.6	68.1	67.8	68.1	67.7	68.3	68.3	68.1	68.5	67.6	67.8	67.2	67.3	67.6	67.6	68.8	68.7	68.6	68.9	69.1	68.1	68.3	67.8	68.6	67.1	67.5	67.5	68.3	68.7	68.3	69.4	68.9	68.8	69
		68.3	66.7	67.6	66.9	66.4	66.7	66.4	65.9	67.4	66.1	66.5	66.9	67.1	67.6	66	65.7	65.7	66.2	66.5	66.9	66.8	67.2	66.3	66	65.9	65.5	66	66.2	67	67.4	67	67.4	67	67.2	66.9	66.8	66.6	66.8	65.8	66.6	66.3	66.6	67.2	67.2	67.5	66.9	66.9	66.8
		69.4	70.9	67.6	68.9	69.1	67.9	65	67.5	70.4	68.6	65.4	65.2	69.8	67.3	64.8	65	65.3	67.1	65.9	65.7	66.4	67.6	67.2	67.3	67	67.3	66.2	68.7	67.3	71.1	70.6	69.6	69.2	69.7	68.4	68.5	64.2	66.5	63.7	62.1	65.6	65.7	68.1	71	70.1	70.4	68.9	72.8
		69.4	67.6	69.3	66	63.9	65.7	65.4	66.9	68	63	64.3	66	72.2	69.6	69.5	70.7	68.3	67.4	64.7	67.7	65.5	63	66.7	69.1	71.1	67.8	65.8	65.7	66.4	67.1	71.2	71.2	63.3	65.3	63.9	63	67.1	66.5	65.9	67.9	66.4	65.8	69	73	67.1	69.5	70.1	69.8
		68.5	68.5	68.7	67.1	68.1	68.1	67.3	67.5	68.5	66.6	67.6	67.1	67.5	67.4	67.6	67.2	66.7	66.7	67.3	67.7	67.2	67.2	66.7	66.9	66.9	65.9	66.1	67.3	67.5	67.9	68	67.5	67.8	67.7	67.3	67.5	67.5	66.8	67	67.4	66.9	67.3	68	68.2	68.3	68.5	67.7	67.2
		67.9	67.6	67.1	66.6	66.7	66.5	67.5	67	67.8	66.9	67.8	66.5	67.6	68.1	68.5	67.6	68.1	68.1	68.5	68.7	68.8	68.5	68.1	67.7	68.8	68.8	68.7	68.2	68.3	68.5	68.9	69	66.6	68.2	68.9	68.9	69	68.5	68.4	68.8	69.3	68.5	68.7	69.3	68.8	68.5	68.6	68.8
		71	69.7	70.5	68.9	69	69	69.7	68.9	70	70.3	70.7	70.4	68.7	70.9	70.9	69.6	70.2	70.7	71.6	71.4	71.4	71	70.3	69.8	72.2	71.2	71.7	70.7	71.1	70.8	71.4	71.5	69.7	70.2	70.6	71.8	71.8	72.5	71.3	71.3	72	71.1	72.2	72.6	72	72.8	71	72
		73	74.6	76.6	72.8	72.6	72	73.8	73.4	73.9	67.5	70.6	72.1	72.2	65.9	70.3	71.2	72.7	72.7	73.1	72.7	72.4	72.9	70.7	70.8	73.2	70	61.2	66.3	70.9	71.4	72.6	63.8	64.1	61.4	66.9	71.2	63.9	72.1	68.8	70.6	71.9	71.6	74.8	74.6	74.7	74.3	72.8	63.6
		71.1	70.6	69.1	69.1	69.5	69	69	69.1	68.1	69.3	69.5	69.2	70.3	70.8	71.3	72.4	71.9	70.8	70.4	69.5	70.3	70.5	72.4	71.5	70.4	70.6	70	71.3	71.6	70.4	70.1	70.6	68.3	69.6	69.8	70.4	69.8	70	71.2	70.9	70.1	69.5	68.7	69	70.1	70.2	67.7	68.5
		71	69.7	69.4	67.8	68.5	68.4	68	67.7	68	67.7	68.5	69	70.4	70.4	70	70.1	70.3	70.7	70.1	70.9	70.3	70.8	70.5	70	70.5	71.7	71.4	70.8	70.8	69.3	70	70.8	66.5	68.9	69.4	69.7	69.2	70.1	69.5	69.9	69.2	67.8	68.8	69.2	69.4	69.9	69.1	68
		66.6	66.1	65.3	64.9	65.6	65.5	65.1	64.8	63.9	64.2	65.6	65.9	66.1	66.2	66.5	66.4	66	66.4	66	66.3	65.9	66.3	66.4	66.4	66.4	66.1	66.3	66.1	66.2	66.1	65.7	66.1	64.9	64.9	65.7	65.8	65.6	65.9	66.3	66.3	65.2	64.7	65.6	65.5	65.7	65.9	65.5	64.7
		68.8	67.8	67	65.5	66.1	66.6	66.4	65.6	65	65.4	66.7	67.8	69.1	68.7	68.6	67.8	67.8	68	68.1	68.7	67.4	67.7	67.4	69	69.9	69	70.3	68.9	68.2	66.6	68.4	67	62.6	66.1	67.2	68.6	67.4	68.8	67.2	67.8	66.7	64.8	67.1	67	67.6	67.2	62.9	65.2
		70.4	63.5	64.1	61.9	60.7	61.5	61.4	60.5	58.3	62.7	63.8	63.1	64.4	63.7	63.4	66.5	64.2	65.4	67.3	66.4	66.5	66.9	66.3	69.4	65.1	67.6	68.9	69.5	69.1	67.1	68.8	66.1	64.4	67.1	65.5	66	67.7	66.7	68.5	66.3	65.6	64.1	65.6	63.9	63.5	61.6	59.1	59.7
		71.9	70.7	69.8	69.8	69.7	70.1	70.5	68.1	68.6	68.8	69.9	70.4	71.7	71.5	70.4	71.3	70.5	70.8	71.3	70.4	69.5	70.6	70	71.1	69.5	71.1	71.1	71.5	71.6	69.9	70.8	68.2	67.7	68.7	68.4	70.8	70.9	70.7	70.6	70.1	69.6	68.4	69.3	68.8	69.2	68.3	66.9	67.1
		68.3	66.5	65	64.8	65	65.6	67.3	64.5	65.1	63.6	66.1	65.8	67.5	67.5	69.9	68.7	68.5	66.2	67.5	67.4	67.4	67.1	68.5	69	68.7	70.4	69	69	66.2	66.9	67.6	64.9	68	68.4	70	68.5	68.9	67.9	68.6	66.7	65.6	66.9	66.9	65.4	65.6	65.4	69	69
		70.4	70	67.8	67.8	68.1	69.6	68.8	66.4	67.7	66.6	67.5	68.1	70.6	70.2	70.6	69.8	70.6	69.7	69.7	71.4	69	69.3	69.7	70.4	70.3	70.7	70.9	70.8	70.1	69	70.4	68.2	69.6	69.3	70	70.3	69.8	70.9	69.4	69.6	68.3	67.1	68.7	69	69.4	67.6	66.4	67.4
		71.3	70.5	69	69.6	69.1	70.6	69.3	67.8	68.7	68.4	70	70	71.1	71.6	70.6	71.1	70.2	70.8	71	71.6	70.7	71.6	71.3	72.1	70.4	71.6	72.5	71.5	71.5	70.8	71.7	69.3	68.8	69.6	70.6	71	72	71	70.4	69.9	69.8	70.5	70.9	69.7	70.3	67.4	67.2	67.8
		70.3	69.1	68.1	68	67.6	68.5	68.8	66.7	66.3	67.7	68.6	68.4	69.9	69.8	69.7	70.1	70.1	70.3	70.7	68.2	70.6	70	68.9	70.5	68	69.9	69.9	70	70.1	69.8	70.5	68.4	68	69.4	70.4	69.5	70.4	69.3	69.5	69.1	69.4	69.6	70.2	68.6	69.4	66.5	66.1	67.7
		70.9	70.1	68.5	68.8	69.1	68.9	69.3	67.6	67.3	68.2	69.1	69.2	70.1	70.2	70.9	69.4	70.4	69.5	70.1	69.4	70.2	69.4	70.7	71	70	70.2	70.7	71.3	70.3	69.3	70.3	68.3	69.4	70.4	70.4	69.6	69.7	70.8	70.8	70.3	69.7	69.7	70	69.5	69.5	66.1	67.3	68.2
		70.5	69.3	67.1	68.1	68.2	69	68.6	66.1	65.4	67	68	67.8	69.4	69.9	70.4	70.2	70.8	70.3	70.4	69.9	70.2	70.6	69.7	71.3	70.5	70.3	70.7	70	71.1	69.7	70	69.2	67.7	69.7	70.1	69.3	70.9	70	69.6	70.2	70.3	69.9	69.3	69.9	68.8	67.1	66.7	66.7
		71.7	69.5	66.9	68.6	67.5	68.4	67.1	66.4	65.3	66.7	67.9	67.6	69.6	70.3	70.6	70.5	70.9	69.6	69.2	69.3	70	70.9	70.2	71.2	70	70.5	71.1	71.1	70.2	70.3	70.1	68.1	69	70.8	70.7	69.2	70.9	70.9	70.8	70.2	69.2	69.5	69.7	70.2	69.1	66.9	66.3	66
		72.6	71	69.6	70.6	70.4	69.8	69.2	68.5	67	68.1	70.3	69.4	70.3	71.7	72	70.9	71.7	72.2	72.4	71.5	71.9	72.5	72.8	71.8	70	71.6	70.1	71.4	71.9	71	71.9	71.5	71.9	72.3	71.8	72.2	72.9	71.5	70.9	71.6	72	70.7	71.7	71.2	70.9	69.7	69.9	69.3
		71	68.6	67	68.1	67.2	67.8	66.5	65.3	64	65.8	68	67.8	69.1	68.7	69.7	69.2	69.3	69.2	69.8	69.5	69.6	69.9	69.9	68.9	68.4	70	69.8	69.8	68.8	68.6	69.2	66.9	69.3	70	69.4	69.3	70	69.7	69.2	68.8	68	68.1	68.2	68.5	68.1	65.8	66.4	65.8
		66.3	64	63.6	63.1	63.5	63.4	61.7	60.8	61	61.8	63.6	64.7	64	64.4	65.2	65.1	64.8	65.2	66.5	65.1	65.3	65.4	65.6	65	64.9	65.3	65.6	65.7	64.4	64.4	64.7	63.5	63.9	65.3	66	65.9	65.4	65	65.2	64.6	64.2	64.6	64.5	64.9	64.4	62.4	62.8	61.1
		69.2	65	64.2	64.3	64.5	63.8	59.9	59.7	60.7	62.9	64.8	65	64.4	66.8	66.9	68.1	67.1	67.2	69	65.7	67.4	68	66.1	67	67.6	67	66.4	68	65.5	65.9	63.3	64.4	66.5	67.5	68.8	67.8	68.1	68.7	68.4	66.1	64.4	65.6	65.8	66.6	62.9	62.5	66.3	60.8
		69.2	65.2	66.4	66.3	67.2	67.6	63.6	63.8	60.9	62.9	66	66.2	67.6	68.6	67.7	68.6	66.2	67.3	69	66.6	68.2	68.7	67.4	67.6	67.9	67.6	67.9	69.8	65.4	66	62.8	63.8	66.6	69.1	69.5	69.5	69.7	69.6	69.2	66	66.6	66.8	67.2	67.8	63.5	63.6	66.2	60.2
		63.7	60	62.8	61.3	63.4	62.6	59.4	59.6	56.9	59.2	62	62.9	62.3	64.4	62.5	63.7	62.1	61.3	63.5	61.4	63	63.5	62.6	62.1	63.3	63.3	62.6	64.4	60.9	61.2	61	61.1	61.7	64.2	63	64	63.7	63.5	62.9	61.7	61.3	61.8	61.2	63	59.4	60.4	61.4	55.5
		69	68.8	69	69.3	70	69.4	68.6	68.8	67.1	69.5	66.3	66.5	68.8	69.3	68.4	69	69.2	69.1	67.3	69.1	68.6	68.9	70.1	69	68.8	69	68.8	67.7	66.7	67.6	65.1	67.1	68.7	69.3	69.1	69.2	69.1	69.7	68.4	68.4	67.6	67	68	68.2	66.3	64.3	39.5	50.5
		71.1	69.3	70.1	69.4	69.2	69	66.8	66.4	67.5	68.6	68	68.5	69	69.5	68.5	68	69.4	69.4	68.2	69.1	69.6	69.6	70	69.9	69.3	69.8	69.3	68	67.7	67.9	66	67.8	68.2	69.7	69.6	69.4	69.3	69.4	69.1	68.7	68.6	67.7	68.3	68	65.6	65.6	60.8	63.1
		67.4	68.8	68.7	67.8	68.5	68.3	64.2	66.9	67.9	68.5	68.4	68.5	63.3	66.5	68.9	67.9	70.6	67.8	69.3	64.3	67.3	60.4	67.3	66.5	60.3	61.1	58.8	59.9	64.4	60.1	64.4	66.7	61.9	64.3	68.4	59.5	64.5	67.3	69.9	64.1	67.3	69.2	61.3	54.3	59.7	66.1	65.1	60.9
		69.2	66.8	67.4	65.8	65.5	65.1	64	64.3	64.3	66.5	66.7	67.7	67.7	68.7	67.4	67.6	68.1	67.7	67.3	67.5	67.7	68	68.7	67.8	68.6	68.3	67.8	67	65.7	66.1	63.8	65.5	67.5	67.3	67.3	68.1	68.3	68.2	67.3	67.3	67.9	67.3	67.1	66.3	65.1	64.3	66.4	65.6
		69.8	68.6	65	66.4	65.7	63.8	64.5	61.3	62.6	65.4	66.2	68.5	68	69.2	68.8	68.4	68.1	68.1	67.7	68.7	68.7	69.1	69.4	69.2	68.3	67.9	65.6	64.7	65.5	65.8	65.1	66.2	68.7	68.5	68.8	69.2	70.1	69.3	67.7	66.5	67.4	67.4	68.4	68.7	64.6	62.7	63.4	64.9
		69.7	67.1	67	66.1	65.3	65.5	63.1	62.8	63.9	65.9	66.3	67.6	69.2	68.9	67.9	67.6	68.3	68.1	67.4	68.5	68.5	69	68.8	68.1	68.4	68.8	67.5	66.3	65.9	66.5	64.9	66.6	68.3	67.7	67.5	69	68.6	68.2	66.7	66.4	66.9	66.9	66.4	66.7	64.2	62.1	64.5	63.6
		69.6	67.7	67.5	67.5	67.6	65.6	65.2	65.7	66.8	67.7	68	67.7	68.3	68.3	68.5	68.1	67.5	68.4	65.9	68.3	68.7	68.9	69.5	67.7	68.6	68.7	69	66.9	65.3	64.8	65.1	66.8	68.3	66.5	67.5	68.7	68.8	68.1	68.8	66	68.1	67.4	66.7	64.7	64.8	64.6	66.3	65.1
		70.1	67.9	67.6	67	67.3	66	65.4	64.2	64.9	66.7	67.9	68.5	69.2	68.9	68.9	68.7	67	68.8	66.5	67.6	68.4	68.2	69.6	67.5	68.3	68.6	68.9	66.9	65.1	65.9	64.6	66.9	68.5	65.8	67	67.6	68.8	67.9	68.3	66	66.5	66.5	67	64.8	63.3	62.7	64.7	64.3
		70.3	66.4	64.6	64.4	64.5	63.4	62.6	62.2	64.7	65.1	65.9	68.1	68.8	67.9	68	68.1	66.6	68.3	65.3	68.5	68.6	68.8	68.6	65.9	66.7	68.2	67.9	66.3	64.7	63.6	64.3	67.6	67.6	66.6	67.4	67.4	68.8	66.7	68.6	65.9	66.3	66.5	67.5	63.7	62.5	62.8	64.6	64.2
		70	70.4	69.6	68.6	67.2	67.1	67.6	66.9	67.4	69.2	69.5	68.5	70	69.4	68.8	69.4	69	68.1	67.7	69.8	70.4	70.9	71	69.7	69.2	69.5	69.1	67.9	67.1	65.8	64.5	67.8	68.6	67.1	69.3	68.1	69.7	69.1	69.5	68.2	67.9	67.9	67.6	65.6	64.5	65.3	66.5	65.3
		68.3	67.3	67.2	66.2	67	65.9	64.5	64.8	65.7	66.8	67.6	67.7	68.4	67.2	67.6	68.2	68.4	67.8	67.3	68.5	68.8	69.1	69.2	68.1	68	67.9	67.8	66.8	67.3	64.8	65.7	66.8	67.8	67.8	68	67.5	69	67.1	68.9	67.7	68	68.2	67.3	65.4	63.5	65.3	66.2	65.3
		70.2	68.5	67.2	66	65.8	64.4	62	62.6	64	65.8	66.5	67.3	68.2	66.6	66.5	67.4	68.5	67.3	67.6	68.1	68.9	68.8	68.4	67.5	67.7	67.7	68	66.7	66.6	64.7	64.8	66.4	66.9	65	67.5	66.8	67.7	66.6	66.9	65.2	64.7	66	64.9	63.1	62.1	63.3	65.5	63.5
		71	68.8	66.9	67	66.7	65.5	64	65.3	66.2	67.9	68.5	69.1	66.2	63.8	70.7	64.6	63.5	69	60.7	66.3	67.4	62.6	64.1	70.6	69.6	69.8	64.9	61.2	72.1	66.7	68.5	67.5	69.2	67.9	61.3	63.6	66.1	69.5	69.1	65.6	67.7	64.5	64.3	61.6	68.9	66.9	63.1	65.8
		67.6	64.2	63.5	65.1	65.1	56.4	54.1	55.1	53.8	59.6	63.5	63.6	67.6	66.1	60.1	56.7	64.9	67.2	67.2	68.4	69.9	69.3	70	70.8	67.6	71.7	69.7	69.5	70.2	68.8	62.3	56.3	65	61.8	67.1	68.1	67.5	59.2	56.5	56.6	60.3	53.9	50.8	47.7	46.1	47.4	48.7	51.2
		69.8	69.8	68.5	67.7	67.4	66.4	66.1	67.4	67.9	69.4	69.8	69.9	70.8	70.4	70.3	70.6	70.6	70.2	69.6	70.8	70.4	70.5	71	71.2	70.5	70.2	67.9	68.8	69.9	67.4	68.6	70	69.9	68.9	69.4	69.4	70.2	68.7	69.5	69.8	69.1	68.1	70.1	66.6	65.2	67.3	66.9	66.7
		72.8	71	70.3	71.7	70.9	70	68.6	66	70.4	71.2	73.9	70.5	70.3	70.6	68.6	67.8	67.5	62.7	65.1	67.4	68.2	68	66.2	63.2	64.2	66.7	63.8	65.7	62.8	61.2	65.6	68.5	64.6	66	68.5	65.4	69.1	66.6	69.1	69.1	70.9	73.1	70	66.7	66.3	68.3	64.6	65.7
		70.1	68	67.7	67.3	66.7	66	64.8	66.6	68.1	66.8	69.1	67.8	68.5	70.7	69.9	71.2	71	69.2	69.5	70.6	69.9	70.2	69.5	71.1	69.8	70	68.5	67.7	67.9	66.9	69.1	70.9	68.8	68.5	70.9	69.3	70.3	67.7	68.2	68.2	68.6	67.4	66.7	65.1	65.1	66.3	65.3	65.1
		53.6	58.1	62.9	65.1	64.4	64.5	61.5	62.6	59.2	62.1	64.7	66.4	66	67.4	69.5	67.7	68.7	67.5	67	71	69.3	69.2	65.6	68.1	67	70.4	67.2	67.8	72.5	66.3	69.1	67.3	69.1	54.1	61.4	66.9	54.5	68	66.6	66.6	68.8	67.6	67.5	65.6	61.9	63.6	64.4	65
		66.3	67.2	66	66.5	65.6	63.9	63.2	65.6	67.5	67.9	68.2	67.4	66.4	67.8	68.7	66.5	66.1	66.4	66.4	67.6	68.1	66	66.9	65.5	62.7	65.4	63.4	66	65.2	66.3	69.5	67.9	66.6	66.5	66.5	65.5	68	64.8	67.7	67.2	64.9	68.8	68.3	66.3	61.6	69.6	67.3	64.6
		66.5	66.2	64.9	65.2	63.7	62	62	64.5	65	65.6	66.4	67.2	64.7	66.4	66.8	70.4	69.3	68.2	72.7	69.8	68.4	69.3	66.6	67.3	68.8	65.3	66.2	69.6	66.7	70.6	67.7	66.9	68.9	66.5	68.3	66.7	71.5	66.9	62.8	62.8	69.3	65.2	59.9	63	66.9	64.8	64.6	63.3
		67.9	67.2	68.9	68.2	65.1	63.7	64.6	66.9	68.3	67.5	67.9	67.6	67.5	68.2	67	67.3	67.9	67.7	68	68.3	68	69.6	68.2	68.8	67.8	68	66	66.5	65.5	65.3	66.9	67.6	67.6	68.3	68.5	68.4	67.8	66.8	67.1	68	68.2	67.6	65.4	64.2	64	66	64.8	66
		68.8	69.2	68	68.6	66.3	65.4	65	66.9	68.7	67.9	68.2	68.2	67.4	68.4	69.1	68.2	67.7	67.9	69.1	69.1	68.5	69.1	68.4	68.4	68.5	68.6	67.7	68.6	66.5	67.9	68.9	68.5	68.3	68.6	69.6	69.1	67.6	68.8	68.5	69.2	68.3	67.5	66.4	66.5	66.3	67.5	66.6	66.5
		68.4	67.3	67.5	67.4	64.6	62.9	64.2	66	67.7	66.9	67.7	67.1	67.5	67.2	68	67.8	67.6	67.3	69.8	69.7	67.4	68.3	67.3	67.1	68.1	68.4	66.3	68.3	65.4	67	69	68.3	67.9	68	68.5	67.7	66.2	68.4	67.9	68.3	67	67.7	64.4	64.3	65.7	66.2	65.8	66.1
		69.2	68.2	67.9	68.8	64.9	64.5	66.3	66.7	67.8	68.2	68.6	68.3	67.1	68	67.9	68.4	67.6	66.9	68.9	68.2	67.6	68.4	67.9	67.5	68.4	66.1	66.7	68.2	66.4	67.7	69	68.8	68.4	69	68.5	68.4	67.2	69.2	69.2	68.9	69.1	68.2	67.7	65.7	66.2	64.9	66.1	65.1
		69.7	68.7	68.5	64.8	63.3	63.1	65.2	66	67.1	67.4	68	68.6	65.2	68.1	67.1	68.1	67.8	68.4	69.3	69.2	69	68	68.3	68.4	68.7	67.9	66.2	68.4	66.2	66.6	69	68.1	68.8	69.1	68.5	67.4	66.4	68.8	67.8	67	64.4	69.3	68	66.1	66.5	66	66.5	63.9
		69.5	68.7	68.1	67.8	67.9	67.4	67.3	66.9	66.9	67.3	68.5	68.2	66.8	68.4	69.3	69	67.1	66.7	68	67.8	67.4	68.4	67.2	68.9	68.5	66.5	67.4	67.2	66.7	67.5	67.8	68.4	67.2	67.7	66.7	68.3	67.7	67.5	68.3	67.6	67.8	67.2	66.1	65.5	65.5	68.3	65.8	65.6
		70.5	69.6	69.5	69.1	66.8	66.3	67.8	68.8	69.4	69.8	70	70.7	69.6	69.4	70.4	70.3	71.3	71.5	71.8	72	72	70.7	72.2	70.8	71.2	70.5	71.5	71.4	70.2	70.3	70.9	70.9	72.2	72.3	71.7	71.9	70	71.2	70.4	70.2	69.7	69.8	70	67.7	69	68.2	67.7	66.1
		76.7	75.1	76.7	74.7	73.6	64.8	71.4	75.3	75.5	75.5	64.7	74.1	74.4	63.1	56.5	53.6	65.4	70.4	76.7	75.2	66.7	72	76.6	74.5	74	75.4	63.5	70.1	57.6	63.7	69.9	73.3	76.6	77.4	75.9	76.6	73.8	76.7	68.1	72.3	73	69.9	69.6	72.9	75.9	74.2	71.4	74
		69.9	70.8	70.1	68.8	66.8	67	67.8	67.6	68.2	68.6	68.3	67.7	67.9	67.1	69.1	69.4	68.7	68	69.5	69.3	69.4	68.5	69.8	68.1	68.6	68.1	69	68.8	66.1	68.5	68.6	69.2	69.7	69.5	68.6	68.8	65.6	68	68	68.4	69.1	65.1	65.4	67.2	67.1	66.7	64.7	65.2
		65.8	67.5	67	64.9	61.8	62.6	64.1	64.6	64.6	65.3	64.7	64.5	64.9	63.4	65.1	66	65.7	64.1	65.4	66.3	65.5	66	66.1	64.9	64.8	64.1	64.5	64.6	61.1	64	64.7	65.5	64.7	65.4	65.2	65.7	61.8	63.9	64.3	64.5	64.4	59.7	60.7	62.3	62.8	62.3	60.4	60.3
		67	67.1	66.9	64.9	66	64.8	65.1	65.6	64.1	65.6	66.8	65.3	66.5	64.9	65.1	65.6	64.6	64.5	65	63.7	64.1	64.6	65.4	64.7	64.9	64	64.2	63.1	64.5	65.1	65.5	66	66.1	65.2	64.6	65.6	64.6	65.2	64.4	65.1	60.6	61.2	63.5	64.2	65.5	64.4	63.6	61.5
		73	71.8	72.4	69.9	70.3	70.1	68.8	70	69.2	70.4	71.4	70.2	69.7	70.2	71.8	69.8	70.5	69.6	70.5	69.6	68.5	68.6	70.1	68.6	68.4	66.4	70	68.8	67.8	70.8	70	71.6	70.4	70.3	69.7	68.4	68.2	66.5	66.7	69.3	64.9	64.3	68	68.6	66.4	65.2	65.8	64.6
		71	70.4	69.5	67.9	66.8	67	67.7	68.7	68.7	68.5	69.5	69	68.5	68.5	68.7	69	67.6	68.7	69.7	68.9	69.8	70.2	69.6	68.5	69.2	67.4	69.3	68.6	68.2	68.8	69.1	69.8	68.7	69.1	68.8	66.2	68.1	68.5	69.3	68.9	66.9	65.7	64.8	67.5	71	67.6	67.8	64.6
		68.8	69.4	68.1	67	67	67.6	68.7	67.6	69	67.1	68	65.8	65.2	65.8	66.4	64.4	66.3	67.4	69.2	68	68.8	68	67.2	67.4	67.4	62.4	66.6	65.2	66	66.2	66.4	67.4	68.1	67.5	66.7	66.2	67.6	67.2	66.9	68.1	67	63	63.2	65.8	68	64.6	65.9	65.2
		59.4	73.7	70.9	67.9	71.8	66.7	73.8	68.7	75.5	74.2	70.6	63.3	59.5	70.8	64.2	58.4	67.8	69	71.9	72.9	73.6	73.6	72.4	72.7	68.8	68.2	71.6	68.6	71.4	63.6	65.1	73.3	72.8	68.9	72.1	69.7	73.8	71.3	69.1	74	66.6	58.4	57.9	58.3	70.5	60.8	70.8	59.7
		72.9	72.6	71.1	69.2	69	70	70.5	71.8	70.4	70.7	71.9	70.4	70.2	70	71.7	70.9	70.6	71.6	72.6	71.8	72.3	71.8	71.7	71.5	71	69.4	71.1	70.2	70.5	71.8	72.2	71.7	70.9	72.2	71	70.2	71.3	71.5	72.5	71.3	71.2	69.7	68.6	69.4	69.8	69.8	68.9	66.9
		71.4	71.2	70.4	68.9	67.4	69.1	70.6	70.9	70.2	69.3	71.7	69.7	69.3	69.8	71.4	70.4	70.3	72.2	71.8	71.6	71	71.1	71.3	71.9	71.4	68.7	70.8	69.7	71	71.6	71.2	71.5	70.7	71.8	70.4	69.6	71	72.1	71.2	71.3	70.4	68.3	67.5	68.6	67.8	67.1	66	65.6
		71.4	72.8	71.2	71.9	68.5	69.4	71.8	72.2	71	70.7	72.7	70.2	68.8	70.3	71	69.5	70.5	72.7	71.2	72.8	70.1	69.7	71.5	70.8	71	68	72.6	71.8	70.8	72	71.2	71.9	71.9	71.2	69.8	68.5	69.1	68.9	70.5	69.4	70.1	69.6	68.5	69.6	67.6	65	65.4	65.5
		67.5	67.1	67.6	65.9	66.3	66.1	67.3	68.1	67.8	67.6	68.3	67.3	68.8	69.5	70.6	70.1	69.7	70.5	71	70.4	71.1	71.6	70.3	70.1	69.3	68.9	70.1	68	68.9	69.5	68	68.2	69.4	68.8	69	70.1	69.7	68.8	69.3	69	68.2	67.1	66.3	66.1	63.3	60.4	61.5	61.9
		65.2	65.9	65.5	64.2	63.7	65.8	66.4	66.2	66.8	67.2	67.3	66.7	67.7	68.5	68.8	68.7	68.1	69.5	69.3	68.8	68.6	68.9	67.3	68.2	67.2	68.3	68.4	65.4	66.9	67.3	67.7	68.1	68.5	67.8	67.3	67.3	68.2	67.6	67.2	66.9	67	65.8	65.4	64.2	61.6	60.4	60.6	60.2
		71.5	72.8	73.3	73.2	71.2	72.3	71.4	62.6	54.6	50.8	53.9	51	55.2	58.5	74.8	74.8	74.6	63.5	69.8	74.7	74.5	73.5	74.8	74.8	74.7	60.9	71.6	72.5	70.7	73.7	74.5	74.7	66.1	53.7	65.7	56.9	55.3	67.4	57.2	69.5	56.5	54.8	56.8	57.7	46	59.1	52.7	67.2
		67	67.4	64	63.8	62.3	63.3	64.4	62.5	62.5	63.4	63.4	64.9	65.1	64.2	66.4	66.9	65.9	65.6	65.7	65.6	67.4	63.9	63.8	65	65	64.5	64.2	64.5	66.1	64.5	66.1	65.1	65.5	64	63.3	64.1	64.8	65.1	64.5	66.3	64.9	63.3	62.8	61.3	61.3	60.9	61.8	63.8
		70.3	71	68.4	68.3	66.1	67.6	69.7	68.3	66.7	71	69.9	70.8	72.1	71.4	73.3	72.8	71.5	72	71.7	71.4	72	69.5	68.8	71	70.7	71.6	70.6	69.4	72.3	70.9	72.7	71.7	72.5	69.2	70.1	70.7	71.8	71.1	70.5	71.4	71.3	68	68.6	65.6	65.8	65.8	67.9	66.3
		74.1	68.5	70.3	71.9	72.4	72.9	70	70.8	73.3	73.6	73.5	74.4	74.1	72.7	73.3	73.6	75.1	75	74.4	75.8	75.9	76.9	76.7	71.4	73.2	71.8	73	73.8	74.4	75.5	69.7	72.3	64.8	69.8	73.2	73.7	69.1	73	71.6	72.4	73.9	72.5	72.5	78.1	78.8	76.7	76.9	78.1
		68.7	67.9	65.8	65.2	64.9	65.2	67.3	65.5	69	67.2	64.2	65.4	66.9	64.8	66.5	64.4	66.6	67.5	68.2	67.4	69.1	69.5	67.7	66.5	66.3	66.5	64.7	63.9	64.5	66.5	66.5	65.1	64.5	64.2	67	62.6	66.1	66.5	65.8	64.7	62.4	65.1	66.5	67.5	67.2	67.7	68.4	68.1
		64.4	64.4	64	63.5	62.8	64.1	63.7	61.7	63.5	63.9	64.1	63.8	64.9	65.7	66.7	64.9	65	64.5	64.2	65	64.1	62.5	63.4	63.4	62.5	63.3	63.1	63.2	65.4	64.5	64.4	64.8	65	64.8	64.8	64.1	63.5	62.8	63.4	63.3	63.6	62.5	61.9	61.2	58.8	59.6	62.1	60
		70	69.2	68.3	67.5	66.1	67.9	68.8	66.4	67.9	69.6	68.9	69.9	70.7	70.5	71.3	71.3	72	70.5	70.2	71.6	70.8	67.8	68.4	69	67.2	69.6	67.7	68.6	70.3	71.8	71.9	71.4	71.1	69.8	70.4	69.1	69.3	68.8	68.4	68.6	69.9	66.4	67.2	64.7	64.5	64.9	66.3	64
		65	65.2	64.7	64.2	64	63.7	64.3	63.3	63.2	65.2	64.3	64.3	64.3	65.7	64.9	64.9	65.5	65.8	65.9	65.5	65.2	64	64	64.5	63.8	64.9	65	65.2	65.2	64.4	64.7	65.8	65.3	64.7	64	65.3	64.3	63.2	63.2	64.2	63.6	62.7	62.5	61.6	59.9	60.9	61.4	61.1
		70.5	68.9	66.5	64.4	63.1	65.2	65.3	64.8	65.4	67.4	66.2	67.4	70.2	68.9	70.5	68.5	68.9	67.3	67.6	68.5	69.6	66.7	66.9	68.5	66.2	70.7	67.7	68.2	69.2	70.3	71.3	69.9	69.4	68.8	69	68.8	68	66.7	66.7	67	68.4	66.1	65.1	61.3	61.1	63.3	64.7	62
		69.3	68.7	67.6	65.7	66.4	67.4	68.3	67.2	67.7	69.2	67.8	69	69.3	70.3	70.8	69.4	70.2	69.5	69.1	70.5	69.5	69	67.9	69.5	67.4	69.1	68.1	68.5	69.3	70.5	70	69.9	70	68.4	67.2	68.7	67.4	67.1	67.4	68.1	67.7	66.4	63.9	63.1	61.9	64.8	64.5	62.4
		63.6	62.9	62.6	59	60.3	62.1	63.3	62.2	62.2	63	62.8	63.1	63.6	64.3	65.6	63.4	63.9	63.3	63.4	65.9	63.4	63.6	62.4	62.6	61.7	62.8	62.5	63.4	63.8	63.8	63.2	63.7	64.7	63.3	62.6	63.2	62.5	61.7	62.4	62.2	62.6	60.7	60.4	59.9	57.1	60.7	59	58.3
		67.4	66.4	65.2	63.6	66.9	67.8	67.1	66.5	66.5	68.2	67.9	68	68.6	69.8	69.7	67.9	69.1	67.3	68.1	68.4	68.7	66.8	66.8	66.6	67.5	66.3	66.5	66.8	67	68.6	68.7	68.8	68.3	66.6	66.8	66.8	66	65.9	66.6	66.9	65.4	65.8	65.6	64.5	62.7	64.8	63.3	64.3
		70.1	68.6	67.3	65.2	67.4	68.8	67.3	67.9	68.4	69.5	68.7	70.2	70.4	71.2	70.5	69.7	71	70.6	70	69.9	70.8	68.7	68.8	68	69.9	68.3	68.2	69.1	67.7	70.4	70.7	70.6	70	68.9	68.5	68.8	68.3	69	69.9	69.3	68.4	68	67.1	64.1	64.1	67	65.4	66.2
		66.6	67.3	65.7	64.9	67	67.1	67.5	68	67.9	67.8	68.3	69	68.8	69.5	69.7	68.2	69.6	68.7	67.9	68.3	67.4	68.1	67.4	65.9	68	68.1	66.3	66.4	66.8	69.3	68	67.9	67.8	68.1	66.3	66.9	66.6	67.2	67.6	67.7	66.6	67	64.7	64.2	63.7	65.4	65.1	66.5
		69.5	65.9	67.8	66.3	65.4	65.8	66.2	65.2	67.2	69.4	70.5	70.6	71.3	72.3	71.4	70.4	71.8	70.6	68.8	69.8	65.6	65.2	65.8	67.1	72.1	69.8	67.8	68.4	68.9	71.1	69.8	67.9	67.8	66.5	66.1	68.6	68.1	67.9	68.7	68.5	65.3	67.8	64.2	64.8	65.5	66.5	62.9	66.1
		70.8	67.6	68.8	67.5	67.3	67.3	65.5	64.4	67.7	71.4	70.7	70.3	70	71.7	71.7	69.9	72.5	71.1	69.2	71.5	66.6	64.1	65.5	66.8	71.4	69.8	69	69.6	69.9	72.3	70.5	70.2	67.7	69.8	68.2	69.3	69.7	69.1	69.9	69.2	67.8	69.5	65.5	65.2	66	65.1	62.3	65.7
		71.6	68.8	68.9	67.6	68	67.5	66.1	67.7	68.1	71.8	71.3	68.7	70.7	73.5	72.5	70.7	70.9	68.4	70.8	70.5	64.8	63.4	63.2	67.2	71.1	67.9	69.1	67.9	69.3	73	73.2	72.4	70.1	69.7	69.3	70.8	71.2	69.3	69.1	68.7	67.8	67.1	64.6	64.5	64.9	64.6	63.6	65.6
		66	62.3	62.9	62	62.3	62.7	60.5	62	63.2	63.6	63.8	63.3	65.1	66.4	66.6	65.9	65.7	64.3	64.8	64.5	61.7	60.7	62.6	63.7	66.1	63.5	64.1	63.4	64.6	66.6	65.6	65.8	65.6	65	64.6	64.1	65.6	63	64.5	62.9	63.4	63.4	62.6	61.5	61.6	61.6	61.7	63.1
		70.2	67.5	68	68.1	67.8	69.3	65.3	66.9	69.6	70.4	69.7	69.5	70	72.6	71.5	71.5	70.8	70.1	70.2	69.1	66.3	63.7	65.4	65.2	67.2	65.5	66.9	64.8	67.8	69.7	70.2	68.9	70.1	69.5	67.1	67.8	67.1	68.5	69.7	66.7	68.1	67.1	65.2	64.5	65.4	66.3	64.5	65.6
		64.5	63.2	62.9	63.4	63.6	63.8	62	63.3	64.1	63.9	63.9	64.1	64.6	65.7	65.7	65	64.9	65	64.4	64.2	62.6	60.8	62.2	63	63	62.9	63.1	62.6	63.6	64.8	64.6	63.9	64.2	64.3	63.5	63.5	63.1	63.5	63.7	62.6	63.3	62.7	62.1	61.1	62.4	61.6	60.9	62.1
		68.2	66.7	65.4	65.4	65.6	66.8	64.7	66	68	69.3	69.2	67.5	68.7	70	68.6	70.2	69.6	68.2	69.7	68.9	63.5	64.6	65.6	64.3	65.9	63.1	65	63.8	67.2	68.4	68.2	67.6	67.5	67.2	65.4	68.1	65.3	65.9	66.4	66	66.6	66.4	62.6	64.6	64.3	64.3	61.9	63.2
		69	67.2	67	66	66.4	65.9	64	65.7	68.3	69.3	68.8	67.3	69.5	71.1	69.4	70.3	69.3	69.1	68.8	69.4	65	64.2	66.1	66.2	67.2	65.9	66.5	66.1	68.7	69.2	69.4	68.7	68.8	68.5	67.9	69.1	66.8	67.8	68.7	68.1	68.1	68	64.1	65.5	65.6	66	63.5	65.2
		69.9	69.1	68.7	67.3	67.6	67	63.3	67.8	71	72	70.2	69.5	72.1	73.8	71.8	72.3	70	70.8	70.9	70.9	64.3	65.1	66.6	66.5	68.1	67	67.1	67.5	71	71.5	72.2	71.4	70.5	70	69.7	72.2	69.1	71.3	70.8	69.7	70.9	70.2	64.3	68.8	67.4	67.3	66.1	66.5
		69.1	69.1	68.2	66.8	65.9	65.2	62.4	65.7	69.2	68.5	68.4	68.2	70.8	72.9	69.7	71.4	70.5	70.2	70.6	68.9	64.3	65.4	66.7	66.9	67.7	66.5	67	67.2	70.3	72	70.7	70.3	70.2	67.1	69	70	69.1	71.5	69.9	68.1	70.4	68.5	65.8	67.4	66	65.9	66.3	65.9
		69.1	68.3	67	65.5	65	64.7	63.8	65.8	68.3	67.4	66.7	67.2	68.8	70.1	68.1	69.5	68.5	68.4	69.6	68	61.7	65.5	65	67.3	66.4	66.2	65.9	66.1	69	69.2	69.4	69.3	69.1	66.8	68.9	69	68.3	70.3	68	68.4	68.4	67.1	66	67.2	66.6	66	67.7	66.6
		69.5	69.4	67.4	66.2	66.5	66	65	66.7	69.1	68.8	68.4	68.4	69.5	71.6	69.3	70.7	69.6	69.4	70.7	68.2	63.1	66.5	65.6	66.9	67	65.5	67.6	67.1	69.7	70.8	70.7	70	69	67.6	70.8	70.3	70	71.7	69	69.3	69.2	67.7	67.8	67.8	67.8	67.5	68.9	68.3
		70.6	68.5	67.1	64.9	67.9	66.4	66.9	68.3	69.1	69.2	68.9	69.9	70.6	71	69.2	68.9	69.2	68.9	69.7	64.5	61.3	64.3	63.7	65.7	63.4	66.9	64.7	67.2	71.6	69.9	69.2	70	70.3	68	70.5	72.2	69.5	72.7	68.5	69.1	68.5	65.5	67.2	68.2	67.5	67.4	68	68.4
		69.7	68.8	65.8	65.1	67	64.7	66.5	67.7	69	68.4	67.4	68.9	70.1	71.5	69	69.5	69.8	69.2	69.6	65.1	62.5	65.1	65.8	67	67.4	67.2	67.7	67.1	69.5	69.8	70.1	68.7	69.2	67.2	68.8	71.2	68.6	71.4	69.8	69.1	69.5	65.3	66.2	68.2	69	67.6	68	68
		69.3	68.8	67.8	64.7	65.2	63.8	65.7	66.6	68	66.9	67.7	68.6	69.6	69.6	68.3	68.5	69.4	69	68.4	64.7	62.2	62.9	65.5	67.2	64.9	65.8	61	61.6	66	66.7	66.6	67.1	68.2	67	66.7	67.7	67.1	67.5	65.9	65.4	66.4	65.6	64.7	64.5	64.7	62.3	64.3	64.6
		69.3	68.8	67.2	64.4	65	62.8	65.6	66.4	67.5	66.6	67.7	68.5	69.9	69.8	68.3	68.4	69.4	68.6	68.4	64.9	62.7	63.4	65.2	66.6	64.6	65.9	65.5	66	68.2	67.4	67.3	67.7	68.3	67.4	67.8	68.4	67.7	68.1	66	65.3	66.3	65.6	64.5	64.3	64.6	62.8	64.4	64.5
		67.6	67.6	65.9	62.5	64	63	63.3	65.1	65.9	65.4	65.7	66.2	66.7	66.6	65.3	65.2	66.6	65.6	65.4	62.1	58.7	60.9	62.8	64.7	61.7	63.5	62.7	64.2	66.4	65.7	65.4	64.9	66.6	65.9	67	67	66.6	66.7	64.2	64.2	64.8	62.9	63	61.7	62.2	62.1	64.4	64.2
		64.6	64.8	63.8	61.3	63.1	62.3	63.2	63.6	63.6	63.5	63.6	64.1	64.4	64.1	64.1	63.7	64.4	63.4	63.5	61.7	60.4	61.4	62.9	63.8	61.8	63.4	62.3	63.4	63.9	64	63.5	63.4	63.6	64	64.1	64.1	64.2	64	63	63.5	63.5	63.2	62.9	62.3	62	62.7	63.2	63.7
		70.3	69.8	69.2	68	68.8	67.4	68.3	69	68.6	68.8	69	69.3	69.2	68.9	68.3	68.6	68.5	68.4	68.7	66.3	65	66.3	67.6	67.9	65.6	67.4	66.9	66.8	67.9	68.2	67.4	67.5	67.8	67.9	68.7	67.8	67.8	68	67.4	67.6	67.3	66.6	67.1	66.2	65.9	66.3	66.7	67.2
		64.7	65.3	63.9	64.1	63.9	63.2	63.9	64.3	64.7	64.6	65.3	65.1	65.9	65.4	65.4	65.1	64.5	64.2	64.9	63.5	64	63.9	64.6	64.7	64.3	64.8	64.3	64.3	64.7	64.6	64.4	64.7	64.6	64.4	64.7	64.4	64	64.8	64	64.7	64.6	64.2	64.7	63.6	63.1	63.9	64.1	64.2
		70.1	69.5	68.3	68.4	68.9	66.7	67.3	68.4	69	69.8	70.7	69.9	70.5	69.9	69.2	69.6	69.5	69.1	69.1	64.5	65.9	67.4	68.6	68.3	66.4	67.9	68.8	68.7	69.4	69.1	69.4	69.6	67.9	69.1	70.2	67.4	68.9	69.2	68.3	68.5	68.6	67.7	68	67.7	66.6	68.1	68.3	68.4
		66.8	65.9	65.4	64.9	65	64.8	65.3	66.7	65.5	67.6	68.2	67.1	68.5	68.4	67.3	66.8	67.4	67	66.6	63	65	68.1	68.7	65.7	63	65	64.3	65.4	65	63.6	64.9	67.2	66.1	65.7	66.2	61.2	63.8	64.9	62.6	64.6	64.2	59.8	63.4	62.5	62.4	64.8	64.6	65.2
		63.9	63.4	62.9	62.4	62.5	62.6	63.1	64	63.4	64.7	65.1	64.1	65.2	65.3	64.3	64.1	64.5	64.1	63.8	61.5	63.2	65.1	65.4	63.1	61.8	62.7	62.4	62.8	63.1	62.1	62.5	64.4	63.6	63.1	63.6	60.1	61.8	62.2	61.4	62.4	61.9	59.1	61.7	60.8	61	62.6	62.5	62.3
		69.3	69.5	68.9	68.3	68.6	68.6	69.7	69.1	69.3	69.5	68.8	69.1	68.5	69.5	68.2	69	68.4	68.6	69.1	67.9	67.5	68.8	68.4	67.7	68.2	68.3	68.4	67.7	68.5	68.3	67.4	68.1	67.4	67.7	67.5	67.3	67.7	67	66.5	65.6	66.6	67.3	67.9	65.9	66.1	66.1	67.1	67
		67.4	71	69.1	63.1	66.6	66.5	64	70.8	68.1	71.7	65.6	60.4	67.2	62.3	71.9	71.8	63.8	70.1	71.9	71.8	66.2	69.7	62.9	72.9	71.5	69.5	69.5	71.8	72.6	70.2	72.4	72.6	69.5	69.8	70.5	63.6	71.7	71.6	69.3	59.1	71	62.5	71.2	64.2	71.9	71.3	72.3	69.6
		65.8	67.2	64.4	68	66.7	68	67.5	67.1	68.1	69.5	69.3	68.6	69.1	68.9	69.5	70	69.9	69.4	66.2	61.8	62.7	65.8	66.9	64.1	65.1	65.1	67.9	67.8	67.6	65.4	66.4	67.3	66.2	66.6	67.9	65.6	64.9	64.8	64.3	63.8	62.3	62.8	63.4	61.8	62.9	64.9	65.1	64.9
		72.2	74.5	73.3	75	73.5	75.6	75.1	75.5	76.9	77	77.2	75.9	73.4	70.7	68	69.1	69.2	69.6	65.9	63.9	65.1	68.1	67.8	65.4	67.4	67.2	66.6	68.5	69.8	68.4	67.7	68.6	68.3	68.3	66.1	67.3	67.8	67.8	65.8	67.8	65.8	67.6	66.8	67.4	68.9	69.2	67.6	68.6
		72.8	71.8	69.3	70.6	68.7	70.1	69.6	71.9	71.3	72.7	73.8	73.4	73.6	71.5	69.8	71.7	71.8	71	66.3	64.6	66.4	68.6	69.2	66.2	67.4	64.3	63.2	61	63.5	62.5	64.6	62.4	67.9	61.5	57.9	58.1	62.5	60.7	57.9	62.2	61.5	65.3	61.3	61.7	64.6	63.1	65.1	62.9
		66	64.9	63.2	65.1	61.5	63	63.1	65.3	65.2	66.9	68.3	67.5	66.9	66.9	65.6	66.8	65.1	63.5	58.4	55.2	57.8	59.3	62.6	57.3	59.5	51.4	54.5	56.6	59.1	61.4	60.8	59.8	59.8	59.9	53.9	56.5	61.8	59.1	56.2	59.7	57.8	58.9	59.5	59.5	62.2	59.9	58.3	55.9
		67.2	62.7	61.4	61	60.4	61.1	64.8	64.1	63.6	64.9	67	67.1	62.1	57	55.4	51.9	53.5	56	50.9	48.2	52.3	53.9	52.5	52.4	52.5	54.1	52.9	52.3	58.2	54.2	51.6	51.3	56	52.4	50.2	51.3	52.5	53.2	53.3	52.5	51.3	50.8	52.4	53.4	55.7	55.2	51.8	48.3
		73.6	72.4	71.1	71.1	70.2	70.8	70.6	72.6	72.7	75.5	76.4	76.1	75.1	75	74.9	74.7	73.2	70.3	65.6	66.2	73.3	74.8	73.4	70	72.9	72.2	74.8	74.2	73.9	74.5	76.2	74.7	74.1	73.6	72.7	74.3	74.6	71.7	71.3	70	68.2	71.5	69.7	69.1	73.6	72.4	72	67.7
		74.3	70	71.1	69.8	70.1	70.5	71.7	72.9	72.3	73.6	73.3	75.1	74.7	72.5	73.4	74.4	72.7	71.1	65.8	65.9	69.9	72.8	70.3	68.4	70.5	70.6	72	73.2	73	73.1	74.6	73.6	73.9	73.3	69.4	72.1	71.1	70.2	71.4	69.8	68.4	70.7	69.5	69.3	70.9	71	70.9	67.1
		69.7	66.4	66	65.8	66.4	67.1	67.4	68	68.5	68.3	68.6	70	69.7	68.8	67.8	68.8	66.8	66.3	62.6	62	66.7	67.9	67	65.9	67.4	65.6	67.9	68.1	68.5	67.9	69.9	68.6	68.4	67.5	67.3	68.3	68.3	67.7	68	66.7	67.6	68.2	68.1	67.1	67.3	67.8	67.8	62.1
		71.2	69.6	68.9	69.2	69.5	69.7	70.2	70.6	71.1	71.3	70.4	71.7	71.7	71.9	71	71.1	71.8	71.1	67.8	69.2	70.6	70.1	71.6	70.6	70.7	70.5	71.7	71.6	70.8	71.1	72.5	71.1	71.1	71.2	70.1	71.1	70.9	68.7	69.9	71.2	70.8	72.1	69.2	69.9	70.6	71.1	70.1	68.3
		70.9	67.8	69.3	68.6	69.1	69.2	70.5	71	72.2	72.6	72.6	72.8	72.4	71.7	73.9	71.4	70.9	68.7	64.6	65.1	69.2	71.9	68.4	68.9	70.2	69.2	71.4	73	72.5	72.8	72.1	72.1	71.9	72.1	70.6	71.6	71.4	69.2	70.2	69.8	69.8	69.6	69.4	68.9	70.6	70.4	70.9	67.1
		67.4	63.5	64.9	64.4	64.9	64.7	66.2	65.9	66.6	67.8	67.2	69.1	66.8	66.9	68.3	67.8	68.4	65.2	60.7	62.7	65.2	66.7	64.4	64.9	64.5	64	66.8	67.1	64.6	66.8	66.9	66.3	66.1	66.6	65.8	67.5	65.2	64.7	64.4	64.7	65.3	64.8	63.4	63.9	65.7	65	66.1	62.6
		65.2	64	67.5	65.7	66.6	67.3	69.7	68.3	68.8	69.9	68.7	70.8	68.8	69.1	70.3	70.1	70.4	64.9	60.4	61.6	67.1	66.5	59.6	64.6	63.4	66.1	67.7	69.2	67.2	65.9	65.4	66.7	66.7	67.3	62.5	64.8	64.6	63.2	64.1	65.1	64.5	62.9	62.6	63	64.6	66.5	66.8	61
		63.9	60.7	65.8	63.1	63.1	65.6	68.3	66.2	66.9	68.6	67.5	69.9	67.6	67.9	69.2	68.8	69.7	62.7	56	57.6	65.9	64.7	55.8	60.8	59.9	62.8	65.4	67.7	64.5	62.7	63	64	64.4	64.3	60.2	61.4	61.7	59.2	60.9	62.2	61	59.1	57.7	57.9	60	62.6	63.8	55.5
		69.2	69.2	69.3	69.2	69	68.8	68.6	68.6	68.6	68.5	68.5	68.4	68.5	68.6	68.8	68.9	68.9	68.7	68.6	68.6	68.7	68.5	68.4	68.4	68.4	68.5	68.7	68.7	68.8	68.6	68.6	68.5	68.5	68.6	68.4	68.1	68	68.3	68.2	68.4	68.4	68.3	68.4	68.4	68.5	68.4	68.5	68.3
		70	70.1	70.2	70.3	70.2	69.8	69.5	69.3	69.5	69.3	69.2	69.1	69.4	69.6	69.6	69.7	69.5	69.4	69.4	69.2	69.2	69.3	69.3	69.3	69.3	69.2	69.5	69.5	69.6	69.3	69.2	69.2	69.3	69.2	69.1	68.9	68.9	68.9	68.9	69	69	68.9	69	69.2	69.2	69.3	69.2	68.9
		71.7	72.2	72.3	72.3	72.1	71.8	72	71.5	71.4	71.7	71.7	71.3	71.5	71.8	71.8	71.7	71.7	72	71.5	71.6	71.4	71.3	71.5	71.2	71.1	71.6	71.5	71.1	71.7	71.3	71.5	71.2	71.3	71.2	70.9	71.3	70.7	70.5	70.8	70.8	70.1	70.6	70.8	71.2	71.2	71.1	71.5	71.4
		62.3	58.8	58.9	56.4	58.7	59.3	59.9	58.7	59.7	59.7	60.7	61.7	61.2	60.4	61.1	58.9	61.4	56.1	55.2	57.9	61.2	60.3	60.5	61	60.2	62	62.2	62	61.6	60.1	61.4	61.7	61.9	61.6	62	63.1	62	61.4	62.5	61.1	61	60.4	62.1	61.9	62.8	62.7	59.5	56.7
		68.5	66.7	67.8	67.2	69.7	69.1	70.1	68.7	69.6	69.5	70.1	70.6	71.8	70.6	71.5	70.3	71.1	65.7	63.7	66.2	69.3	70	68.3	70.4	69	71.5	69.9	70.7	71.2	69.2	70.8	70.7	71.8	71.8	70.7	72.5	72.1	71.4	72	70.4	70.3	70.2	70.6	70.5	71.2	72.8	72.1	66.8
		66.3	64	64.6	63.3	65.3	64.9	65.8	64.3	65.3	66.2	66.4	66.7	66.7	66.7	66.9	65.2	66.7	63.4	62.6	63.8	65.1	65.6	65.7	65.3	65.1	66.4	66.3	66.5	65.5	65.2	65.4	65.7	66.1	66.4	65.7	66.5	66.5	65.4	65.6	65.3	65.3	65.2	65	65.5	66.3	66.4	64.3	61.8
		68.9	67	69.5	69.1	71.1	71.2	71.6	71.1	71.2	71.7	72	70.8	72.5	72.9	73.8	72.2	72.8	68.6	67	69.2	70.9	71.4	70.9	71.8	70.7	72	72.4	72.3	72.3	70.2	71	71.7	72.7	72.2	71.9	72.4	71.7	72	72.4	70.5	70.9	70.7	69.6	70.3	70.9	72.1	70.2	65.2
		68.6	68.4	69.6	69.6	69.9	70.7	70.3	70.1	69.9	70.1	70.2	70.1	70.1	70	70.2	70	69.1	68.5	68.9	69.3	70.3	70.1	70.1	70.2	70	70.1	70.3	70.1	70.5	69.8	70.2	70.1	70	70.3	69.7	70.6	70.1	70.4	71	69.6	70.1	70.3	69.6	69.7	69.2	69.7	69.7	67.9
		67.5	64	63.5	62.1	64.9	65.7	65.8	66.1	66.2	67.2	67.5	66.3	68.5	66.4	64.7	66.6	68.1	66.3	67.5	68	69	69.8	67.9	66.7	68.2	68.6	69.4	68.6	69.1	66.8	67.3	68.1	66.3	66.2	67.5	67	65.6	65.5	67.5	66.9	66.7	68.1	67	63.5	64.3	65.7	65.4	66.7
		62.8	64.7	66.6	65.3	69.6	68.8	69.5	69.4	70.1	69.8	71.3	72.4	70.2	70.4	70.2	67.2	65.8	62	61.5	64.6	66.5	65.6	64.4	65.4	66.7	67.6	68.1	67.9	69.4	69.4	65.4	67.2	68.3	65.6	67.4	67.7	67.9	68.3	68.6	64.5	66.5	64	62.5	65.5	66.8	69.1	67.5	63.5
		65.5	66.6	67.4	67.2	69.6	69.4	68.6	68.3	68.7	69.5	70.1	71.3	70.5	70.7	70.4	68.4	66.5	63.3	63.3	66.2	67.7	67.5	66.1	67.1	67.6	67.5	68.7	68.5	69.8	69.7	67.4	67.9	68.9	66.9	68.5	68.9	68.7	68.8	68.1	65.9	68.5	66.1	66	68.5	68.8	71.1	68.2	64.6
		66.1	66.4	66	65.6	67	68.2	68.9	67.2	68.1	68.1	69.2	69.7	69.5	70.4	69	68.2	62.5	60.2	62.6	66	67.2	67.3	67.8	67.3	67.8	68.8	67.8	67.1	67.5	68	68.2	68.3	69.1	65.3	67.1	66.6	66.2	67.1	66.8	66	67.9	66.5	66.2	68.3	67.7	67.9	63.7	61.4
		60.7	63.4	61.8	63.6	64.8	67.4	67.1	65.4	66.7	66	66.7	66.7	66.1	67.3	65.7	63.7	59.4	57.3	58.2	63.2	61.6	60.3	62.5	60.9	62.8	65.4	64.9	65.7	66.4	67.1	66.3	67.3	66.8	64.1	64.8	66.1	63.4	65.3	65	63.6	64	62.9	64.9	66.1	65.7	66	61.6	59.3
		65.8	65	64.3	67.7	68.8	69.4	61.3	66.2	68.3	67.3	68.7	67.7	68.5	69.5	66.2	65.1	61	58.7	61.8	65.2	66.3	66	67.5	65	63.8	66.2	67.5	67.4	68.9	65.8	67.5	68.6	68.7	66.9	69	68.7	67.5	69.3	66.4	66.2	67.4	68.6	69	70.4	68.6	68.7	65.3	63.3
		64.8	65	64.4	66.4	68	68.9	68.1	67.8	68.7	66.9	68	66	67.8	69.3	67.9	65.7	62.1	59.3	62	66.3	66.3	65.5	67.8	64.9	68	68.1	68	68	68.7	67.8	68.6	68.3	68.8	67.3	68.4	68.6	68.1	69.1	66.1	67.9	68.1	65.8	68.3	68.8	70.2	67.2	64.6	63.3
		64.6	61.4	60	61.5	63.1	62.8	61.5	63.5	64.5	62.9	64.4	61.9	64	65.7	62.5	64.5	58.3	55	58.7	61.3	61.6	61.8	62.6	59.3	62.6	62.6	62.5	63	64	62.4	62.5	63.9	63.9	62.6	62.6	62.9	63.5	63.3	62	62.7	62.7	60.6	63.9	64.4	65.2	63.7	61.2	60.4
		67.8	69.8	64.8	65.6	68.4	70	65.2	67.4	65.5	65	65.5	67.2	65.9	69.2	69.5	61.7	60	61.5	63.4	64	64.6	64.7	64.1	65.2	65.5	63.7	62.8	64.6	65.5	65.8	65.9	67.4	65.4	65.9	64.9	64.8	66	66.2	65.8	65.8	64.7	63.8	64.4	63.7	65.1	62.8	58.9	64.9
		70.7	70.6	68.3	68.9	69.3	69.9	70.4	70.2	63	65.3	59.7	65.5	68.7	70.4	71.8	63.3	62.3	62.9	60.4	63.1	66.8	61.7	62.1	59.2	63.4	64.7	65.7	59.4	63.9	66.6	67.4	68.7	67	61.3	63.6	65.8	62.1	64.3	66.3	67.6	66.5	66.1	68.1	61.3	68.1	61.1	55.9	63.2
		65.8	64.8	66	70	71.3	73.5	71.9	71.8	71.5	70.3	71.7	72.1	71.7	70.7	67.1	63.7	60.6	63.9	61.4	65.1	65.7	67.5	67.7	68.4	68.3	70.3	69.8	67.7	72	71.9	71.1	70.7	69.9	73.3	71.2	71.4	72.8	73.7	74	75.6	70.9	72.2	72.6	70.8	68.7	65.4	66.3	67
		72.8	70.7	70.3	70.8	71.3	70.8	71.2	71.5	71.6	72.1	71.8	72.4	72.5	71.7	71.9	68.8	63.2	64.7	67.4	69.7	68.6	70	69.7	70.8	70	69.8	70.7	71.4	71	69.7	71	71.6	69.6	71.2	69.5	70.8	71.2	70.7	70	71.8	70.2	72	72.1	72.2	73.2	68.8	67	68.2
		71.8	69.8	69.9	69.2	70.3	70.1	70.5	71.5	71.1	71.2	70.5	70.8	71.7	72.5	70.6	68.8	63.6	65.9	69.3	70.9	69.9	70.7	67.7	71.8	70.4	69.6	70.4	72.3	71.1	70.6	71.2	69.7	69.1	70.9	70.3	70	71.4	70.5	69.6	70.6	69.6	70.4	71.3	73	73.6	70	68	70.7
		66.8	64.4	64.8	64.9	66.5	65.5	64.6	65.4	65.6	65.9	65.8	65.9	66.3	67.3	68.1	62.2	60.6	62.8	65.1	63	64.2	64.2	64.8	64.4	66	64.2	65.4	66.3	65.6	65.9	66.6	65.4	64.9	65.3	65.3	65.6	65.5	65.2	65.2	65.4	63.9	64.2	65.2	66.1	65.8	63.7	63.2	63.8
		68.3	67.6	67.6	68.1	68.2	65.7	66.5	67	68.5	68	67.6	65.4	67.3	69.7	67.9	62.9	61	63.4	66.7	66.5	65.3	63.6	64.7	66.7	67	67.3	69.8	70	68.6	69.1	70.5	69.4	69.8	68.7	67.2	67.1	68	67.6	66.8	66.6	66.9	67.6	67.9	68.6	66.3	64	64.7	64.3
		68.3	67	67	68.8	67.2	68.3	68	67.9	68	69.1	68.8	68.8	69.6	71.8	69.2	66.7	65.4	68.7	69.2	65.8	64.1	65.2	65.3	67.1	65.1	67.2	68.9	68.8	68.1	68	69.5	67.7	67.6	68.3	65.9	66.1	65.2	66.9	68.6	65.9	66.4	68.7	70	70.7	70	67	67.4	66.6
		69.4	67.2	67.7	68.2	67	67.3	69.2	68.7	69.4	69.6	70.2	68.1	70	71.3	67.3	65.2	63.3	66.5	67.3	66.2	64.2	63.9	66.5	67.4	67.1	68.9	69.4	69.4	69.7	70.2	69.5	68.3	68.9	68.9	67.9	67.8	67	67.6	68.5	66.1	67.6	68.4	69.9	69.7	66.2	64.6	67.7	66.5
		66.6	64	65.2	66.6	64.1	66.3	66.9	65.8	66.8	66.4	67.2	65.4	66.7	69.6	65.9	62.1	59.8	63.2	64.5	63.9	60.9	63.5	61.6	63.3	63	65.7	65.9	66.7	66	66.8	66.9	64.6	65.6	66.6	64.6	65.9	63.2	64.5	66.1	62	64.7	66.5	66.9	67.6	63.6	61.4	64.5	64.1
		66.3	65.4	66.2	66.8	66.4	66.9	67.1	66.5	67.3	66.1	65.2	65.5	67.3	68.9	67.2	63.1	62.6	64.7	65.7	63.7	61.3	60.6	63.8	64.3	65.5	65.7	66.7	65.6	67	67.4	67.4	64.7	65.2	64.3	64.3	64.9	64.9	64.7	65.9	62.4	65.9	67.5	67.7	68.2	64.2	63.6	64.2	65.2
		69.7	68.3	68.6	69	68.2	68.6	69.5	69	69.4	69.1	68.2	68.5	69.8	70.8	66.7	63.4	63.7	66.6	67.3	66.7	64.9	62.5	66.4	67.4	67.2	69.3	69.3	68.3	69.6	69.8	70.3	67.5	68	66.3	68.5	68.2	68.5	65.7	68	66.5	68.1	69.9	70.3	70.8	67.6	65.8	68.7	68.1
		68.3	67.2	68.6	67.8	66.8	65.4	69.1	67.8	68.7	64.5	65.9	66.3	68.7	72	66.1	61.9	62.8	68.5	64.8	65.4	64.1	60.3	63.2	66.6	61.8	65.1	68.5	66.9	68.5	68.6	69.1	64.6	64.8	65.1	64.9	65.9	64.9	63.3	62.1	64.1	66.2	68.2	70.1	67.4	65.7	62.8	65.7	67.8
		69.1	68.9	69.2	69	68.9	68.5	69.2	69.1	69.5	68.4	68.6	69.2	70.3	71.3	68.3	64	66.3	68.6	67	67.3	67.6	64.7	66.7	68.9	68	69	69.7	69.3	70.1	70.1	69.5	68.6	69.2	68.5	69	69.9	67.7	68.4	67.7	69.2	69.1	69.7	71	68.8	68.3	67.7	67.8	68.9
		69.1	64.9	67.7	68.2	68	64.8	68.3	67.2	64	66	66	66.2	62.9	55.7	61.7	61.7	64.3	67	65.5	66.8	63.8	65.1	67	67.4	66.8	68.1	69.8	68.5	69.2	69.6	68.6	66.9	68.2	67.3	67.4	67.6	65.6	67	66	67.9	69	69.3	69.5	68.6	66	66.6	66.9	67.5
		68.9	68.3	68.2	67.7	67.8	67.8	67.7	67.8	67.1	67.4	67.4	66.5	70.2	68.9	66.1	63.6	66.8	67.8	65.6	66.4	64.6	64.8	65.9	67.4	67.3	68.1	68.1	68	68	69	68	67	68	66.5	65.7	67.6	65.5	65.8	65.3	67.1	68.2	69.2	69.3	67.7	64.6	65.6	66.2	67.6
		68	66.4	67	66.9	65.7	67.8	67.5	67.7	66.4	66.3	64.7	62.2	70.7	69	66	61.5	66.1	69.7	64.2	64.2	60.5	62	65.7	64.6	63.3	66.8	67.1	66.3	67.7	68.7	66	65.2	65.9	67	65.4	64.8	65.6	66.8	66.8	65.9	68.4	69.5	70.3	65	62.8	64.3	64	65.5
		71	68.4	69.1	67	66.7	68.5	68	68.6	66.9	68.2	67.3	66.3	72.5	70.2	68.2	68.9	69.6	69.6	69.3	69.9	65.5	69.7	69.9	69.3	69.3	70.8	70.7	71.1	70.4	71.4	70.2	69.7	70.9	70.5	71.3	70.6	70.6	70.9	70.5	71.2	72.2	71.1	71.8	68.6	68	71.3	69.5	70.1
		70.1	67	67.7	66.3	66.6	66.7	67.3	66.8	66.1	66.8	66.2	65.6	71.2	70.9	69.2	69.4	69.5	69.7	69.4	69.4	70.5	69.7	70	68.9	69.3	69.9	69.7	70	69.2	70.3	70.4	68.6	70.6	68.9	70.2	69.7	70.4	69.9	70.6	70.1	71.8	70	70.4	70.1	69.7	70.6	70.4	69.5
		70.1	68.6	69.8	69.3	70	67.7	68	68.6	68.7	69.2	69.1	68.1	71.4	67.5	64.3	65.3	68.4	68.3	68.7	68.9	66.2	69.1	70.3	69.6	69.7	70.2	69.4	70.3	69.5	69.8	68.9	67.9	68.3	69.2	70.2	68.9	69.3	70.4	66.4	69.2	71	69.8	70.6	66.6	67.6	69.6	69.8	70.3
		67.3	65.9	65.6	65.4	67.1	65.3	67	65.6	65.6	67.1	67.9	66.5	68.8	64.6	65.5	62.5	65.7	64.8	66.1	65.9	65.9	67.2	67	66.7	66.3	66.8	66	67	66.6	68.1	65.6	65.4	65.2	66.8	66.5	65.5	65.8	67.3	66.7	66.7	67.6	67.3	67.1	62.4	63.9	63.9	64.6	65.8
		63.7	62.1	61	62.6	64.4	63.9	62.3	63.5	64.7	64.9	66.7	63	65.3	64.5	63.8	64.4	65	64.3	65.2	66.3	63	62.3	63.8	65.2	65.8	65.2	63.6	64.6	63.3	65.6	63.5	64.4	64.1	61.1	61.6	61	61.1	63.3	62.8	63.7	62.2	61.2	62.3	62.5	64	63.8	63.4	63.3
		72.5	70.5	68.9	68.3	71.3	66.9	73.2	70.9	71	70.1	70.1	70.1	70.1	66.4	68.3	68.3	68.3	67.3	72.8	70.8	73.7	74.3	67	73.6	71.1	76.5	71.1	70.2	70.2	70.2	70.2	74.9	70.8	73.5	73.1	72.3	74.5	70.9	70.9	74.9	67.4	71.1	72.4	73.4	66.7	68.6	74.4	73
		68.6	69.8	67.8	66.7	67.5	61.3	64.8	66.5	67.7	64.4	59.7	63.7	61.9	57.7	63.3	66.4	67.7	66.3	67.7	60.5	65.2	67.5	67.4	68	68.6	66.7	61.5	65	67.3	67.9	69.3	68.7	68.7	62.3	64.4	57.4	61.8	65.8	67.7	64.6	67.1	68.8	68.3	59.3	65.2	67	67.4	66.5
		64.7	65	63.9	63.6	64	64.3	63.4	62.9	63.8	64.2	63.4	63.7	64.3	64	63.8	63.9	64.5	64.1	64.2	64.1	63.9	63.9	63.4	64.3	64.2	63.9	62.9	63.5	63.7	63.9	64.1	64.7	64.1	64.4	63.9	63.6	63.8	64.1	64	63.6	63.7	63.7	63.6	62.7	63.2	63.3	63.9	63.3
		68.4	70.7	68	69.5	67.2	66.4	66.4	66.4	66.5	67	67.1	68.4	67.9	67.6	67.1	68.7	68.1	68	69.1	68.1	68.6	69.2	66.8	67.8	68.2	68.9	66.7	67.3	68.9	68.6	69.5	67.7	68.6	67.8	68.1	69.5	68.2	68.8	68.5	69.2	68.2	68.1	65.9	66.1	67.5	66	64.6	65.4
		65.8	66.7	65.1	64.2	64.8	64	65	64.5	63.6	64.6	64.7	65.2	66.1	66.2	64.4	66	66.2	65.5	65.7	65.8	65.4	66.3	64.7	66.1	64.8	65.1	63.7	64.7	66.4	65.5	66	66	66	65.7	65	65.5	66.3	66.1	66	65.3	65.5	64.5	63.2	63.2	64	64.1	62.3	62.8
		69.2	68.7	67.5	67.3	66.4	59	58.7	62.7	66.1	67	67.2	68.4	59.2	65.2	67.7	69	69.7	70.2	70.9	70.4	61.2	58.4	52.8	63.2	65.2	67.2	67.2	69.8	69.1	69.4	69.6	68.4	68.7	70.1	69.1	69.7	69.5	69.2	69.6	70	68.9	69.6	68.2	68	68.7	68	66.7	67.5
		64.5	63.8	63.4	62.7	63.2	62.4	62.4	62.2	62.8	62.9	63.2	63.3	63.7	63.4	63.4	64.2	63.8	64.5	64.8	64.9	64.8	63.8	64.2	64.3	63.8	63.7	63.5	63.9	64.4	64.1	64.7	63.8	64.1	64.6	64.4	64	64.5	64.3	64.2	64.7	63.7	63.6	62.7	63	63.3	62.7	61.9	62.8
		69.4	66.1	66.4	64.6	66.2	67.2	67.4	66.9	66	66.7	67.2	67.3	68.8	67.9	68.1	67.5	68.1	67.4	68.7	67.4	67.8	67.3	66.2	67.5	69.1	67.5	67.2	66.6	68.9	67.8	68.6	66.3	68.2	68	68.1	68.2	67.6	67.4	68.1	68.7	68.2	68.9	66.2	66.2	65	64.6	63	64.1
		70.1	69.7	69.9	68.2	68.4	69.2	69.2	68.8	67.9	68.6	69.1	68.5	69.6	68.8	68.9	68.8	68.7	69	69.9	69.4	68.8	68.1	67.6	68.8	69.9	68.4	68.2	67.8	70.1	69.4	69.9	67.4	69.8	69.6	69.3	69	69	69	68.7	69.6	69.4	69.4	65.8	67.6	66.7	66.3	66.3	66
		66.9	65.8	64.7	65.4	64.1	64.6	64	63.4	62.4	63.9	64.7	64.7	64.3	65.2	65.4	64.4	64.9	64.7	65.1	64.7	64.3	64.9	65.2	64.7	65.7	65.4	64.8	64.3	65.6	65.3	65	64.6	65.9	66	65.4	65.1	64.7	65.3	65	65.8	64.9	66	65.2	64.4	63.8	62.8	63	63.1
		68.4	67.4	68.2	67.9	68.2	64	66.5	66.5	66.7	67.2	66.3	66.8	67.3	68	66.9	63.2	66.4	67.9	68.9	68.8	69	68.3	67.6	68.9	68.9	63.1	65.4	67.2	68.1	67.8	68.3	68.7	68.6	68.6	69	68.8	68.7	68.8	68	68.1	68.3	66.6	65.7	65.7	66	65.3	65.1	61
		69.2	67.8	66.8	66.8	67.6	65.9	66.5	64.7	66.5	67	67.4	68.7	68.5	67.1	67.6	67.8	67.5	68.2	68.2	67.8	67.5	67.9	69.8	67.8	68.4	67.4	68	68.1	67.5	69.7	68.8	68.3	68.7	68.3	68.5	68.7	68.4	68	68.9	69.1	68.6	68.1	66.1	67.3	65.4	66.5	64.5	66.3
		64.5	64.2	63.9	63.1	63.5	61.5	63.6	62.8	63.3	62.8	63.5	63.5	63.4	63.5	64	64.3	63.3	63.6	64.1	64.1	63.9	64.2	64.1	63.9	64.1	64.3	64.1	64.3	64.4	64	64.1	64	64.3	64.3	64.2	64.2	64	64.5	64	64.3	64.2	63.4	62.6	63.8	62.8	63.1	62.8	62.8
		69.5	67.5	66.6	66.1	65.4	65.2	66.5	67.1	67.8	66	67.1	68.1	65.8	66.7	67.3	67.6	67.2	67	67.5	67.6	67.4	67.2	68.2	66.2	66.9	67.7	66.2	68	67.8	68.3	67.1	67.5	68.7	67.3	67.4	67.9	68.1	68.3	68.2	68.8	68.4	66.5	65.4	67.7	65.5	65.7	65.4	66.2
		69.2	68.2	67.6	68.2	67.7	68.2	68.1	68.1	67.5	68	68.3	68.1	67.8	68.4	68.3	68	68.1	68.1	67.2	67.6	68.3	67.7	68.3	68.7	68.1	68.8	67.8	67.5	68.7	68.1	68.2	67.2	68.6	69	68.4	68.4	68.7	67.7	68.5	68.2	69.1	68.3	67.6	68.2	68.1	67.6	68.5	68.2
		67.2	67.1	67.2	67.2	67.2	67.3	67.1	67.2	67.2	67	67.1	67.1	67.1	66.8	67.1	67.3	67	67.3	67.3	67.4	67.3	67.4	67.5	67.3	67.3	67.4	67.4	67.5	67.2	67.2	67.3	67	67.2	67.3	67.2	67.2	67.3	67.4	67.1	67	66.8	66.9	67.3	67.3	67.3	67.4	67.1	67.2
		68	66.3	66.3	66.6	66.1	64.2	64.8	65.9	66.4	65.7	66.1	66.1	66.4	65.3	66.7	67.7	66.9	67.5	67.1	67.7	67.1	66.2	67	66.2	66.5	66.1	67.7	68.3	65.9	67	67.7	65.9	67.1	67	67.4	67.6	67.5	67.9	67.4	67.5	67.3	65.8	66.6	66.8	66.3	65.8	65.5	67
		67.8	66.8	65.6	66.6	64.8	64.3	64.5	65.6	64.8	64.3	63.7	65.1	65.1	64.2	64.2	64.5	66.1	66.6	67.9	68.7	66.1	66.1	68.4	67.7	64	65.9	64.5	65.4	65.1	66.8	66.5	64.4	65.1	65.7	68.1	66.2	67.1	66.4	67.3	63.7	62	63.6	64.9	64.1	65	64.4	64.3	65.4
		67.2	68.5	65.4	67.6	64.1	62	60.8	61.5	64.4	63.3	60.7	61.9	65.5	65.3	68.8	67.9	67.6	64.3	68.1	69.3	66.6	67.4	70.8	67.9	69.5	68.5	67.6	68	67.9	68.9	66.9	66.5	68.6	67.7	69	65.9	67.8	67.6	68.6	66.1	65.2	64.7	66.1	63.9	66.4	67.1	67.2	65.7
		68.5	68.2	68.5	68.7	66.9	66.2	66.7	67.3	67.6	68	66.8	66.8	67.8	64.8	67.2	66.8	66.6	67.3	69	70	68.3	67.4	69.7	69.2	67.7	67.6	65.5	66.4	67.8	68.4	69.3	67.8	68.5	67	68.1	68.7	68.8	67.5	68.7	66.1	66.2	66.7	67.1	68.4	67.9	66.5	67.3	68.3
		71.7	69.9	68.1	67.4	66.6	65.7	66.9	67.3	68.8	67.7	66.8	66.1	66.7	67.3	68.6	67.2	67.5	68.3	69.7	70.4	68.7	68.3	70.5	69.2	68.4	67	66.6	66.6	67.7	68.3	69.3	68.2	68.3	68	67.8	68.2	68.5	68.3	67.7	67.8	66.8	67.2	67.2	68.2	68.9	67.4	67.9	68.6
		66.3	64.6	64.2	63.9	64.2	63.6	62.8	63	63.6	63.2	62.8	62.4	62.2	62.8	63.8	63.1	64.1	64.7	65.3	66.4	64.7	64.6	66.5	64.6	64.5	64.1	64.7	64.6	64.9	64.6	65.1	65.2	65	63.6	64.6	65.6	65.3	65.5	64.7	64.6	64.9	64.6	64.1	64.7	64.6	63.3	64.5	64
		70.2	68.7	68.6	68.4	66.8	65	66	67.1	69.6	67.3	67.7	67.5	65.4	68.1	68.6	66.2	67	68.4	68.7	69.5	67.4	67.2	69.2	67.7	69.1	68.3	67.8	67.8	68.4	69	69.2	69.6	68.6	68.7	68.8	69.8	69.4	68.4	67.4	67.7	67.5	67.4	67.3	68	69.2	67	68.5	69.3
		66.9	65.1	65.3	64.6	64.8	64	64.2	64	64.7	63.2	64.9	65.3	63.3	64.7	65.9	63.3	64.1	66.1	65.1	66	65.1	65.2	66.8	65.6	64.7	64.3	65	64	65.9	66	66.3	66.5	65.6	67.1	65.6	66.4	65.9	65.4	65.3	64.8	64.1	64.6	64.8	64.7	65.2	63.6	64.8	65.2
		64.5	64.4	64.5	64.6	64.6	64.5	64.5	64.6	64.3	64.4	64.6	64.5	64.5	64.2	64.3	64.4	64.2	64.4	64.5	64.6	64.2	64	64.4	64.4	64.3	64.5	64.3	64.3	64.3	64.4	64.3	64.4	64.4	64.4	64.4	64.4	64.5	64.7	64.6	64.7	64.8	64.6	64.5	64.4	64.3	64.4	64.4	64.5
		52.9	55.3	52.4	52.2	52.7	52	52.2	48	49.9	49.7	50.3	51.9	51.8	50.8	50	51.3	52.6	44.1	46.7	52.5	54.3	51.5	46.5	51.7	53.3	56.3	55	54.7	53.8	54	55.5	49.3	52.9	50	53.8	58.8	62.1	57.9	51.6	48.2	44.9	48.5	67.5	67.9	61.9	55.6	49.5	42.4
		63.6	63.7	64.1	63.2	62.6	63	63.6	63.9	63.7	64	64	62.8	62.9	64.7	64.8	64.4	64.4	64.3	64.8	63.1	64.7	64.6	64.5	64.5	64.5	64.7	64.6	64.5	64.6	64.6	64.6	64.7	64.2	64.2	64.1	64.3	64.2	64.7	64.2	64.3	64.5	64.6	64.4	64.3	64.4	64.1	64.3	64.3
		59.3	63.1	64.4	65.9	62.7	65.6	64	67.1	64.3	63.5	66.9	65.3	61.4	64.4	67.8	64.3	64.5	67.9	68.6	60.5	65.8	68.4	68.6	68.8	69.7	71.8	59.8	57.7	64.4	65.1	63.5	71.7	68.6	68.8	65.3	65.7	65.5	67.7	66	64.6	68.2	65.5	67.3	63.6	64	66.3	63.8	65.7
		53	56.5	56.2	56.5	56	56.8	55.5	57.9	57	58.2	58.8	52.6	54.8	57.6	58	56.5	55.8	58.2	62.2	53.2	56.7	54.3	58.3	61.4	59.8	62.1	61.5	59.4	56	58.7	59	59.2	53.9	56.6	50.1	55.1	59.6	63.2	61.8	63.7	59.5	58.3	61.9	59.5	58.5	56.8	58.4	57.1
		50.7	57.4	56.5	57.8	57.6	58.1	56.6	58.8	58.3	60.4	61	54.1	56.4	61.3	59.4	57.2	58	61	64.4	53.9	58.5	54.2	60.3	64.1	62.6	61.5	63.4	57.5	55.8	61.1	61.4	61.4	53.1	55.3	47.2	54.2	57.9	64.6	65.4	66.6	60.6	59.1	64.8	61.3	61.3	57.3	60.6	56.9
		62.5	64.8	61.9	57.2	56.4	58	58.2	58.6	58.5	60.9	60.9	56	56.9	57.5	56.1	58	57.1	62	56	57.6	58.8	60.1	59.3	59.6	62.6	60	58.1	58.4	58.5	57.2	58.6	56.3	57.7	54.2	56.1	57.3	57.4	58.2	57.2	55.9	56	58	57.9	58.8	61	59.2	58	56.1
		69.1	68.2	66.2	63.7	62.4	63.7	62.8	64.8	63.1	66.4	68.2	63.3	63.4	66.6	66.3	67.1	64.5	68.1	62.3	64.3	65.7	67	67.1	65.9	68.4	65.9	63.7	65.2	64	61.8	64.9	64.5	64.1	61.4	63	63.9	64	65.9	65.6	64.6	63.7	65.5	62.9	64.8	66.4	66.3	64.8	61.9
		70	68.9	68.3	66	65.2	64.9	65.2	65.5	66.1	68.6	68.6	64.6	65.1	68.9	67.5	67.7	66.7	69.7	63.5	67.5	67.8	68	69.5	67.4	68.5	67.9	64.9	67.4	66.1	63.7	68	66.7	66.8	64.9	65.8	65.8	65.9	66.4	66.8	66.4	66	67	64.6	66.4	67.2	68.2	67.3	64.8
		69.7	69.7	68.7	64.9	63.9	63.7	63.5	62.8	64.2	68.5	68.8	64	65.3	69.4	68	67.4	66.4	69.5	64.1	68.9	69.2	68.2	68.9	67.5	70.4	66.7	64.1	67	66.1	61.7	68.1	65.3	66.6	64.5	65.1	65.8	67.3	68.8	67.2	69.6	67.2	68.8	66	68.7	71.3	67	69	66
		69.5	67.8	66.7	63.3	65.3	63.9	63.8	65.6	65.5	70.6	67.8	62.3	64	66.8	65.4	64.7	65.7	68	63	65.5	66.7	66.2	68	66.1	67.8	66.6	64.5	67.2	65.6	61.7	68.6	64.6	64.5	60.8	63.8	64.1	63.9	66.4	64.5	65	64.5	66	62.9	66.4	67.5	64.4	65.7	64.2
		65.3	65.3	64.2	60.6	64.2	62.5	63.2	64.5	65	71.4	67.8	62.1	63	66.8	67.2	64.1	68.2	73.8	63.5	67.3	69.4	70.1	71.3	70.7	72	70.9	63.8	67.6	64.9	60.8	67.7	60.4	62.9	63.2	62.3	66.5	66	65.7	57.4	64.7	61.1	68.2	65	67	63.8	63.1	64.7	63.3
		68.3	65.5	62.9	59.3	65.1	63.4	61.9	61.5	63.9	67.6	65.6	60.8	65.1	64.1	65.2	63.6	65.5	68.5	59.3	64.6	65.7	65.6	65	66.2	68.8	59.7	61.3	67.3	63.1	59.1	66.2	61.7	62.2	60.8	63.6	64.3	66.7	66.6	62.4	65.1	64.2	65	61.8	65.3	66.5	61.7	67.9	66.6
		67.8	65.4	64.1	62.3	63.8	63.7	62.5	62.8	64.1	65.5	61.4	60.6	64	63	63.9	63.3	65.5	65.2	60.2	62.4	63.9	64.4	62.9	64.1	65.4	65.7	64.5	65.7	63.8	62.3	65.5	62.5	63.5	62.1	64.5	62.9	65	66.6	65.5	67	65.2	66.3	64	64.5	65.1	65.3	63.5	63.1
		70	69.2	67.8	67.1	68.3	68.3	68.1	68.1	68.6	69	66.8	66.8	67.7	67.2	66.9	68	68.8	69	66.6	67.7	68	68.6	68	69	70.1	69.1	68.6	69.1	66.9	66.9	68.6	66.6	67.1	66.9	68.2	68.1	69	68.6	67.3	68.6	67.6	68.5	67.3	67.5	67.2	66	64.6	65.7
		65.3	65.3	63.4	62.2	65.5	65.4	65	62	64.7	64.4	61.3	60.6	63.4	61.2	59.6	61.4	64.2	64.1	60.3	61.7	64.1	63.5	63.9	64.8	67.2	63.5	64.1	65.7	62.9	60.3	63.5	62.5	62.1	61.1	64.8	64.9	63.7	63.2	60.2	62.9	63.8	62.6	61	62.4	64	64.5	57.6	57.8
		69.8	66.4	65.4	64.2	65.6	64	66.8	64.8	67.6	67.6	64.7	63.4	65.7	65.9	66.8	66.1	67.4	65.2	61.7	64.8	66.2	64.4	63	65.3	69.8	66.3	65.9	66.9	62.1	64	65.6	65.6	67.2	65	65.6	65.3	67.9	67.9	65.4	68.7	66.9	66.2	66.3	67.1	66.7	64.9	62.1	63.4
		68.6	65.6	63.4	62.3	63.5	62.5	65.9	63.4	66.5	69.1	64.5	63.9	62.6	60.9	60.9	60.5	64.9	58.7	59.4	60.9	61.4	60.7	60.5	60.7	64.3	62.1	63.7	62.1	61.6	62.9	61.5	61.6	57.2	56.6	60.4	57.4	60.1	62	61.1	58.2	59.8	59.9	57.9	58.4	56.5	55.7	55	53.9
		66.6	63.2	61.3	58.6	60.7	60.8	65.3	60.6	62.4	64	62.8	61.2	62.3	64.6	65.2	59.6	64.7	63.3	61.7	62.3	66.2	60.7	57.5	60.8	64.3	60.7	64	62.5	61.6	62.3	62.7	63.1	61.5	61.3	62.2	62.2	64.3	62	61.8	58.9	67.3	64.8	64.5	64.2	63.8	63.3	59.8	57.7
		69.7	69.7	69.9	69.9	69.8	69.4	69.1	68.9	69.1	68.9	68.8	68.8	69	69.1	69.2	69.2	69.2	69.1	69.1	68.8	68.8	68.8	68.9	68.9	68.8	68.8	69	69.1	69.2	69.1	68.9	68.8	68.9	68.7	68.6	68.5	68.5	68.5	68.7	68.5	68.7	68.5	68.7	68.8	68.8	68.9	68.7	68.5
		69.7	69.7	69.9	69.9	69.8	69.4	69.1	68.9	69.1	68.9	68.8	68.8	69	69.1	69.2	69.2	69.2	69.1	69.1	68.8	68.8	68.8	68.9	68.9	68.8	68.8	69	69.1	69.2	69.1	68.9	68.8	68.9	68.7	68.6	68.5	68.5	68.5	68.7	68.5	68.7	68.5	68.7	68.8	68.8	68.9	68.7	68.5
		68.5	68.6	68.8	68.7	68.6	68.3	68.2	68	68	68.2	68.3	68.1	68.1	68	68.3	68.3	68.4	68.2	68.3	68.2	68	68	68.2	67.9	67.9	68.1	68.2	68	67.9	67.9	67.9	68	68	67.9	67.9	67.7	67.8	67.8	67.9	67.7	67.8	67.9	67.9	68	68	68	68	67.7
		68.8	69.7	69.2	69.9	69.6	69.6	69.8	67.2	66.5	67	67	66.5	67.3	69	67.7	68.7	69.7	67.7	66.2	67.4	68.4	69.1	68.1	66	68.4	69.3	68.4	68.7	69	69.8	69.1	68.3	70.6	70.2	70	70.2	69.4	70.1	69.7	68.7	67.9	67.6	68.3	68.4	68.8	70.6	71	70.9
		58.4	57.8	69.2	65.8	68	72.1	68.8	72.2	59.7	68.5	71.6	68.4	55.5	68.6	68.8	68.8	68.9	68.7	68.6	51.4	68.6	68.6	68.4	68.5	68.4	68.5	68.7	68.7	68.8	68.6	68.4	68.3	51.3	68.6	68.4	68.1	68.1	68	57.8	46.2	68.5	68.4	58.8	54.7	68.6	55	57.6	56.1
		58.9	58.9	53.1	68.7	70.3	75.5	71.5	74.9	60.6	59	72.7	61.6	57.6	62.9	61.1	57.4	62	63	39.9	50.4	61.9	60.9	59.1	56.9	65.5	49.9	60.7	59.5	58.7	59.1	54.2	52.3	50.1	52.3	54.1	70.8	58.4	66.5	58.1	44.2	57.4	57.9	59.9	53.6	71.7	55.6	57.9	56.2
		60.8	60.2	58.6	58.1	59.4	59.9	60.7	60.3	60.4	60.6	60.5	60.1	60	60.1	59.1	58.2	59.4	59	58.5	56.8	58.4	58.5	59.2	59.6	57	58.9	59.4	60	60.3	60.4	57.9	59.9	58.4	59.8	60.1	61.4	61.2	60.2	60.1	60.7	61.4	59.9	62	61.5	60.9	57.4	59.5	57.2
		63.7	63.3	62.5	61.7	61.7	62.5	63.5	62.4	62.8	62.8	62.7	62.3	62.4	62.6	62	61.4	62	61.4	61.9	60.4	61.2	61.8	62.3	62	61.4	61.4	61.6	61.2	62.2	63.2	61.1	63.1	61	62	62.6	64.3	63.7	62.3	63.3	63.8	64.6	63.6	64.7	64.6	64.5	62.6	63.4	61.6
		64.4	63.2	62.9	61.9	62.9	62.9	64.1	63.9	64.1	63.3	64.1	63.5	63.6	63.5	62.3	63	63.4	63.7	62.9	62.5	62.7	63	63.2	63.6	62.4	63.5	64.2	63.8	64	64.1	62.8	62.8	63.1	63.6	64	64.4	63.6	64	63.7	64.1	64.6	63.9	64.2	64.6	64.1	63.4	64.5	63.8
		69.1	66.4	67.2	65.2	66.1	65.5	70.4	69.9	69.3	66.9	68.9	66.2	68.1	69.2	67.1	68.9	68.5	69.6	65.1	64.5	67.1	67.3	68.5	68.9	67.6	69.7	70	67.8	68.3	67.1	68	68.2	68.5	67.2	68.6	68.2	68.1	68.7	67.4	70.6	72.4	70.3	70.2	70.9	70.4	71.8	70.2	69.5
		68.6	66.9	65.4	65.4	64.4	66.5	68.3	69.4	68.3	66	67.1	67.4	68.7	69.4	67.9	68.3	69.6	69	64.2	65.5	67.4	68.7	68.8	69.7	67.9	68.9	69.7	69.2	68.8	66.3	68.2	69.8	68.9	67.9	68.8	68.9	69	68.4	69.5	70.6	70.4	70.1	69.5	69.8	68.5	70.1	68.5	68.1
		69.2	67	66.5	66	67.2	68.1	69.9	68	68.8	67.7	69.2	68.5	69.1	69.3	66.9	68.3	69.5	69.5	65.5	64.4	66.7	68.3	69.2	69.8	68.3	69.5	69.1	69.3	67.4	66.7	67.9	69	68.2	69.7	70	70.2	69.7	68.8	69.9	71	70.4	70.2	70	69.8	69.2	69.9	68.5	68.7
		68.4	67	63.1	61.4	62.7	64.3	64.6	64.4	66.3	63.9	64	64.9	68.1	67.6	65.2	69.5	68.8	69	65.3	63.6	65.4	68.4	68.6	69.4	66.4	67.8	67.8	68.3	64.5	64.5	65.6	68.1	65.6	66.4	66.4	67.3	68.6	64	68.1	69.1	68.6	70.8	68	68	66.1	67	66	66.4
		64.5	63.7	60.3	60	58.9	61	60.7	60.5	63	60.8	61.6	63	63.7	63.3	63	64.4	63.8	63.6	62.4	62.2	61.9	63.8	64.4	64.5	63.3	63.9	64	63.9	60.6	61.4	60.7	63.5	61.8	62.9	62.2	63.4	64.6	60.9	64.2	63	63.1	63.7	63.9	62.6	62.3	61.6	63.7	62.6
		72	71.6	69.8	69	68.4	67.7	66.6	68.1	65.2	66.4	68.4	69.5	69.1	69	70.7	70	70.5	69.9	69.9	70.7	70.9	71.6	70.6	69.8	70.8	69.4	70.2	71.2	71	71.1	71	70.7	70.2	70.4	71.2	71.3	69.2	69	69.5	69.9	70.5	70.2	70.5	71.3	70.5	69.6	70.3	70.4
		68.5	62.1	66.6	65.1	78	59.9	76.6	66.2	55.3	65.2	54.2	64	57.6	62.7	62.7	62.6	68.9	61.7	62.3	63.1	81.7	68.3	64.9	81.6	66	59.3	48.4	63.9	69.7	71.3	84.5	69.2	52.6	68.3	69.1	68.8	63	78.3	64.4	48.8	67.8	66	67.5	59.4	71.7	78.6	70.5	65.8
		58.3	68.9	69.1	76.9	64.2	77.9	65	65.5	63.9	62.9	62.7	55.4	64.4	69.7	76.4	65.5	63	80.9	82	81.8	67.6	73	65.3	64.3	59	66.4	66	68.6	56.4	68.8	67.2	61.9	66.5	67	68.9	67.5	62	66.8	69.9	64.2	39.8	60.5	76.5	67.8	61.4	64	66.5	65.5
		55.1	61.2	59.4	57.3	59	60.8	64.1	63.6	61.1	59.5	62.2	62.7	62	59.9	61.6	61.7	66.6	65.5	61.7	60.6	67.6	65.3	64.3	63.1	66.1	65.3	66.5	67	68.5	68	66.2	66.9	66	62.9	66.9	61.5	60.2	58.8	58.4	60	59.5	62.8	61.5	61.3	57.5	59.5	61	57.1
		66.1	61.3	59	58.8	62.3	58.9	62.2	61.8	60.3	60.3	62.8	63.4	60.8	61.7	60.5	62.6	64.1	64.1	64.9	65.2	65.8	65.6	65	64.9	64.9	65.4	65.2	65.4	65.6	65.8	63.5	62.7	62.6	64.3	64.1	59.9	59.8	58.5	61.3	63.5	60.1	62	63.9	60.9	57.4	59.9	60.5	59.2
		69.2	64.2	62.5	62	64.7	64.8	64.4	63.9	65.2	62.9	66.6	67.9	63.6	66.1	64.5	65.3	67.7	68.4	69	68.4	69.5	69.4	69	71.8	69.1	67.8	70	69.9	69.5	67.3	67.3	62.6	64.1	66.8	63.5	63.7	63.3	64.2	63.3	65.4	61.5	64	67.3	63.4	60.1	63.4	63.1	60.9
		69	64	61.3	62.8	65.2	65.6	66	65.1	67.2	64.4	67.1	68.2	67.5	69.2	63.1	66.6	68.5	67.9	67.4	65	70.4	67.7	68.9	67.4	69.1	67.8	69.8	69.2	68.2	67.2	65	61	63.5	66.3	64.5	63.5	64.9	63.9	63.1	64.3	64.3	64.6	65.4	64.3	62.9	64.3	63.9	60.3
		70.8	66.6	66	68.7	68.7	69.9	67.5	68.6	67.5	66.8	70.2	71.2	69.5	71.7	65.5	67.4	71.2	70.4	68.1	69.4	71.9	70.1	70.2	68.7	72	70	74	74.6	64.6	65.9	68.3	65.9	66.3	70.6	66.9	67.1	64.9	66.5	65.5	65.9	66.4	66	69.5	64.1	65.4	66.6	63	63.8
[truncated: 23 more rows]
[truncated: 1,392 more columns]

## Sheet: Supplementary Figure 1a
Supplementary Figure 1a
[truncated: 81 more rows]
[truncated: 132 more columns]

[truncated: 7 more sheets: Supplementary Figure 1b, Supplementary Figure 1c, Supplementary Figure 2a, Supplementary Figure 2b, Supplementary Figure 2c, Supplementary Figure 23a, Supplementary Figure 24a]
